# Supplementary material for: Loss of BAF Complex in Developing Cortex Perturbs Radial Neuronal Migration in a WNT Signaling-Dependent Manner
Source: Front Mol Neurosci. 2021 Jun 16;14:687581. doi: 10.3389/fnmol.2021.687581 (PMC8243374; doi:10.3389/fnmol.2021.687581)
Supplement: Supplementary file 1 [file Table_1.XLSX]

## Sheet: CAG & NeuroD neuron distributn
Cortical Area	Control CAG (Raw counts)					Cortical Area	Control CAG (%)
	#1	#2	#3	#4			#1	#2	#3	#4	Mean	#1
uCP	74	83	63	56		uCP	38.144	37.3998	30.429	26.4152	33.097	4.09276
lCP	52	55	75	68		lCP	26.8039	24.783	36.225	32.0756	29.9719	30.9276
IZ	60	63	54	78		IZ	30.9276	28.3878	26.082	36.7926	30.5475	26.8039
SVZ	6	21	11	9		V/SVZ	4.09276	9.4626	7.313	4.7453	6.40341	38.144
VZ	2	0	4	1
Total	194	222	207	212
	CAG-Cre (Raw counts)						CAG-Cre (%)				Mean
uCP	30	15	26	50		uCP	13.575	7.353	13.8294	20.745	13.8756	37.9825
lCP	26	17	12	17		lCP	11.765	8.3334	6.3828	7.0533	8.38363	36.6525
IZ	81	103	96	75		IZ	36.6525	50.4906	51.0624	31.1175	42.3308	11.765
SVZ	53	50	29	76		V/SVZ	37.9825	33.81	28.7251	41.1324	35.4125	13.575
VZ	31	19	25	23
Total	221	204	188	241
Cortical Area	Control NeuroD (Raw counts)					Cortical Area	Control NeuroD (%)				Mean
uCP	45	36	25	41		uCP	53.5725	39.9996	42.3725	45.5551	45.3749	13.105
lCP	15	11	9	7		lCP	17.8575	12.2221	15.2541	7.7777	13.2779	15.4765
IZ	13	10	7	18		IZ	15.4765	11.111	11.8643	19.9998	14.6129	17.8575
SVZ	10	29	16	24		V/SVZ	13.105	36.6219	30.5184	26.6664	26.7279	53.5725
VZ	1	4	2	0
Total	84	90	59	90
	NeuroD-Cre (Raw counts)						NeuroD-Cre (%)				Mean
uCP	6	8	11	15		uCP	7.317	12.5	11.9566	13.8885	11.4155	17.0755
lCP	26	19	37	45		lCP	31.707	29.6875	40.2175	41.6655	35.8194	43.902
IZ	36	18	27	32		IZ	43.902	28.125	29.3479	29.6288	32.7509	31.707
SVZ	9	15	17	13		V/SVZ	17.0755	29.6375	18.4783	14.8367	20.007	7.317
VZ	5	4	0	3
Total	82	64	92	108

## Sheet: Morphology classification
	Raw counts
	Bipolar/Unipolar	Multipolar	Undefind	Total
Control	51	22	5	78
	49	15	10	74
	78	17	3	98
	63	25	6	94
Mean	60.25	19.75	6	86
Mutant
	19	18	43	80
	21	31	53	105
	18	16	38	72
	11	40	61	112
Mean	17.25	26.25	48.75	92.25
	Control (% proportion)
	#1	#2	#3	#4
Bipolar/Unipolar	65.4	66.2	79.6	67
Multipolar	28.2	20.3	17.4	26.6
Undefined	6.4	13.5	3	6.4
	Mutant (% proportion)
Bipolar/Unipolar	23.8	20	25	9.8
Multipolar	22.5	29.5	22.2	35.7
Undefined	53.7	50.5	52.8	54.5

## Sheet: Length of leading process
	Estimated LP length ( in microns)
Sample	Control	Sample	Mutant
#1	55.6	#1	9.2
#1	23.3	#1	27.6
#1	64.9	#1	18.3
#1	31.4	#1	11.8
#2	20.8	#1	19.4
#2	40.6	#2	7.6
#2	16.9	#2	24.9
#2	62.5	#2	17.6
#2	58.4	#3	8.4
#2	19.5	#3	36.2
#3	11.2	#3	20.1
#3	61.2	#3	13.5
#3	45.4	#3	19.7
#3	15.6	#3	45.9
#3	17.8	#4	20.5
#3	34.1	#4	7.4
#3	33.7	#4	12.4
#3	56.2
#3	13.1
#4	24.3
#4	22.1
#4	27.8
#4	45.3
#4	35.4
#4	19

## Sheet: Orientation
GFP+ cells with Golgi facing the pia surface/100x80 microns in lower IZ
	#1	#2	#3	#4
Control	10 (18)	9 (15)	15 (21)	12 (19)	Mean
Control (%)	55.6	60	71.4	63.2	62.55
Mutant	6 (25)	3 (11)	4 (19)	7 (23)
Mutant (%)	24	27.3	21.1	30.4	25.7

## Sheet: Nestin
Nestin Fluorescence Intensity							Nestin Fluorescence Intensity
Control	E13.5 Emx1-Cre_dcKO						Control	E17.5 hGFAP-Cre_dcKO
56.1	21.9						33.8	20.6
62.3	16.9						24.5	5.1
70.2	34.5						56.9	12
49.7	24.6						48.7	31

## Sheet: a-Catenin
		Fluoresence intensity of a-Catenin at apical surface (mean pixel value)
	Control	E13.5 Emx1-Cre_dcKO				Control	E17.5 hGFAP-Cre_dcKO
	108.5	66.5				55.3	24.5
	91.7	60.3				42.5	16.9
	83.2	45.8				30.6	21.8
	98.9	38.2				64	30.7
Mean	95.575	52.7				48.1	23.475
t-Test	0.00248935	**				0.0362622	*
		Fluoresence intensity of a-Catenin at in cortical wall (mean pixel value)
	Control	E13.5 Emx1-Cre_dcKO				Control	E17.5 hGFAP-Cre_dcKO
	80.8	38.2				44.4	26.2
	89.5	35.8				52	23.2
	74.6	43.7				40.8	31.4
	83.1	32.9				62.5	22.9
Mean	82	37.65				49.925	25.925
t-Test	4.34123e-05	***				0.00991924	*

## Sheet: Bin analysis-hGFAP-Cre
						Cux1+ cell count_E17.5																	Cux1+ cell distribution (%) @ E17.5
			Control								Mutant									Control							Mutant
	Bin 1	Bin 2	Bin 3	Bin 4	Bin 5	Bin 6	Total		Bin 1	Bin 2	Bin 3	Bin 4	Bin 5	Bin 6	Total			Bin 1	Bin 2	Bin 3	Bin 4	Bin 5	Bin 6		Bin 1	Bin 2	Bin 3	Bin 4	Bin 5	Bin 6
Embryo 1	49	47	52	42	88	210	488		158	86	48	59	40	63	454			10.041	9.63115	10.6557	8.60656	18.0328	43.0328		34.8018	18.9427	10.5727	12.9956	8.81057	13.8767
	41	54	35	46	120	193	489		174	91	51	42	63	86	507			8.38446	11.0429	7.15746	9.40695	24.5399	39.4683		34.3195	17.9487	10.0592	8.28402	12.426	16.9625
Embryo 2	32	44	46	72	107	196	497		129	58	32	56	77	48	400			6.43863	8.85312	9.25553	14.4869	21.5292	39.4366		32.25	14.5	8	14	19.25	12
	34	63	68	58	83	207	513		138	82	48	43	52	74	437			6.62768	12.2807	13.2554	11.306	16.1793	40.3509		31.5789	18.7643	10.984	9.83982	11.8993	16.9336
Embryo 3	42	31	47	33	89	183	425		165	101	39	72	59	69	505			9.88235	7.29412	11.0588	7.76471	20.9412	43.0588		32.6733	20	7.72277	14.2574	11.6832	13.6634
	21	32	51	40	97	228	469		151	63	37	55	63	83	452			4.47761	6.82303	10.8742	8.52878	20.6823	48.6141		33.4071	13.9381	8.18584	12.1681	13.9381	18.3628
																	Average	7.64195	9.32084	10.3762	10.0167	20.3174	42.3269		33.1718	17.349	9.25408	11.9242	13.0012	15.2998
																	p-value	3.23116e-07	0.000317651	0.140852	0.111589	0.00212859	2.80931e-06
																		****	***	ns	ns	**	****
						Citp2+ cell count_E17.5																	Ctip2+ cell distribution (%) @ E17.5
			Control								Mutant									Control							Mutant
	Bin 1	Bin 2	Bin 3	Bin 4	Bin 5	Bin 6	Toltal		Bin 1	Bin 2	Bin 3	Bin 4	Bin 5	Bin 6	Total			Bin 1	Bin 2	Bin 3	Bin 4	Bin 5	Bin 6		Bin 1	Bin 2	Bin 3	Bin 4	Bin 5	Bin 6
Embryo 1	15	7	94	150	82	19	367		52	65	45	51	64	74	351			4.08719	1.90736	25.6131	40.8719	22.3433	5.17711		14.8148	18.5185	12.8205	14.5299	18.2336	21.0826
	17	13	88	157	162	16	453		46	60	37	32	58	58	291			3.75276	2.86976	19.426	34.6578	35.7616	3.53201		15.8076	20.6186	12.7148	10.9966	19.9313	19.9313
Embryo 2	9	7	138	87	93	31	365		71	65	55	39	70	89	389			2.46575	1.91781	37.8082	23.8356	25.4795	8.49315		18.2519	16.7095	14.1388	10.0257	17.9949	22.8792
	23	11	75	73	89	9	280		41	68	47	48	61	52	317			8.21429	3.92857	26.7857	26.0714	31.7857	3.21429		12.9338	21.4511	14.8265	15.142	19.2429	16.4038
Embryo 3	7	18	91	165	137	11	429		59	52	67	69	40	77	364			1.6317	4.1958	21.2121	38.4615	31.9347	2.5641		16.2088	14.2857	18.4066	18.956	10.989	21.1538
	10	12	126	187	103	14	452		63	61	51	53	57	68	353			2.21239	2.65487	27.8761	41.3717	22.7876	3.09735		17.847	17.2805	14.4476	15.0142	16.1473	19.2635
																	Average	3.72735	2.91236	26.4535	34.2117	28.3487	4.34633		15.9773	18.144	14.5591	14.1107	17.0898	20.119
																	p-value	1.05617e-06	5.71819e-08	0.00078728	6.84565e-05	0.000808213	1.09523e-07
																		****	****	**	***	**	****
						Citp2 + cell count_P0																	Ctip2+ cell distribution (%) @ P0
			Control										Mutant									Control								Mutant
	Bin 1	Bin 2	Bin 3	Bin 4	Bin 5	Bin 6	Bin 7	Total		Bin 1	Bin 2	Bin 3	Bin 4	Bin 5	Bin 6	Bin 7	Total		Bin 1	Bin 2	Bin 3	Bin 4	Bin 5	Bin 6	Bin 7		Bin 1	Bin 2	Bin 3	Bin 4	Bin 5	Bin 6	Bin 7
Embryo 1	10	13	36	153	92	32	20	356		54	80	70	65	63	53	60	445		2.80899	3.65169	10.1124	42.9775	25.8427	8.98876	5.61798		12.1348	17.9775	15.7303	14.6067	14.1573	11.9101	13.4831
	5	9	25	143	117	31	15	345		64	69	56	45	57	86	74	451		1.44928	2.6087	7.24638	41.4493	33.913	8.98551	4.34783		14.1907	15.2993	12.4169	9.97783	12.6386	19.0687	16.408
Embryo 2	17	10	45	159	210	37	18	496		52	75	60	86	77	63	68	481		3.42742	2.01613	9.07258	32.0565	42.3387	7.45968	3.62903		10.8108	15.5925	12.474	17.8794	16.0083	13.0977	14.1372
	4	12	23	157	164	45	12	417		78	104	85	51	50	47	73	488		0.959233	2.8777	5.51559	37.6499	39.3285	10.7914	2.8777		15.9836	21.3115	17.418	10.4508	10.2459	9.63115	14.959
Embryo 3	3	8	62	224	105	41	9	452		92	99	88	47	34	59	63	482		0.663717	1.76991	13.7168	49.5575	23.2301	9.0708	1.99115		19.0871	20.5394	18.2573	9.75104	7.05394	12.2407	13.0705
	7	9	36	166	128	34	17	397		69	83	79	32	44	55	61	423		1.76322	2.267	9.06801	41.8136	32.2418	8.56423	4.28212		16.3121	19.6217	18.6761	7.56501	10.4019	13.0024	14.4208
																		Average	8.88681e-07	2.00876e-08	0.000977745	6.04852e-07	3.96587e-05	0.00589646	1.72921e-08
																		p-value	****	****	**	****	***	*	****
																							Tbr1+ cell distribution (%) @ P0
			Control			Tbr1+ cell count_P0							Mutant								Control									Mutant
	Bin 1	Bin 2	Bin 3	Bin 4	Bin 5	Bin 6	Bin 7	Total		Bin 1	Bin 2	Bin 3	Bin 4	Bin 5	Bin 6	Bin 7	Total		Bin 1	Bin 2	Bin 3	Bin 4	Bin 5	Bin 6	Bin 7		Bin 1	Bin 2	Bin 3	Bin 4	Bin 5	Bin 6	Bin 7
Embryo 1	0	0	38	115	135	9	1	298		0	12	58	50	67	91	48	326		0	0	12.7517	38.5906	45.302	3.02013	0.33557		0	3.68098	17.7914	15.3374	20.5521	27.9141	14.7239
	0	0	52	106	124	15	0	297		1	22	45	32	61	87	36	284		0	0	17.5084	35.6902	41.7508	5.05051	0		0.352113	7.74648	15.8451	11.2676	21.4789	30.6338	12.6761
Embryo 2	0	0	23	130	127	2	0	282		0	15	38	37	55	81	30	256		0	0	8.15603	46.0993	45.0355	0.70922	0		0	5.85938	14.8438	14.4531	21.4844	31.6406	11.7188
	1	2	46	132	125	6	2	314		1	9	43	48	74	93	25	293		0.318471	0.636943	14.6497	42.0382	39.8089	1.91083	0.636943		0.341297	3.07167	14.6758	16.3823	25.256	31.7406	8.53242
Embryo 3	0	2	26	110	142	10	3	293		0	15	51	59	66	102	42	335		0	0.682594	8.87372	37.5427	48.4642	3.41297	1.02389		0	4.47761	15.2239	17.6119	19.7015	30.4478	12.5373
	0	1	33	124	112	0	0	270		4	16	47	46	52	98	27	290		0	0.37037	12.2222	45.9259	41.4815	0	0		1.37931	5.51724	16.2069	15.8621	17.931	33.7931	9.31034
																		Average	0.110959	2.36075e-05	0.0238976	7.58673e-08	3.99549e-08	7.61179e-11	1.73786e-07
																		p-value	ns	***	*	****	****	****	****

## Sheet: Bin analysis-Nex-Cre
	Raw counts
Cux1	WT 1	WT 2	WT 3						Control_% Bin distribution
1	7	15	9				Cux1	Bin 1	Bin 2	Bin 3	Bin 4	Bin 5	Bin 6
2	20	32	26				WT #1	1.03245	2.94985	3.53982	27.2861	53.3923	11.7994
3	24	41	31				WT #2	2.1097	4.5007	5.76653	24.4726	53.0239	10.1266
4	185	174	190				WT #3	1.26939	3.66714	4.37236	26.7983	54.3018	9.59097
5	362	377	385				Mean	1.47052	3.7059	4.55957	26.1857	53.5727	10.5057
6	80	72	68
Total	678	711	709
Cux1	MT1	MT2	MT3						Mutant_% Bin distribution
1	44	30	35				Cux1	Bin 1	Bin 2	Bin 3	Bin 4	Bin 5	Bin 6
2	60	77	53				MT #1	6.06897	8.27586	12.1379	15.5862	43.5862	14.3448
3	88	97	92				MT #2	4.37318	11.2245	14.1399	16.035	41.691	12.5364
4	113	110	96				MT #3	5.19288	7.8635	13.6499	14.2433	45.2522	13.7982
5	316	286	305				Mean	5.21167	9.12128	13.3092	15.2882	43.5098	13.5598
6	104	86	93				t-Test (p-value)	0.0433827	0.0177364	0.000963334	0.012994	0.00442381	0.0339838
Total	725	686	674					*	*	**	*	**	*

## Sheet: Nestin & a-catenin Rescue
		Nestin			a-Catenin_intracortical (mean pixel value)				a-Catenin_apical surface (mean pixel value)
	Control	Mutant	Mutant+WNTi		Control	Mutant	Mutant+WNTi		Control	Mutant	Mutant+WNTi
	37.1	25.7	32.8		42	28.2	34.9		36.2	12.3	24.3
	43.1	21.6	29.1		44.4	30.5	45.8		33.2	15.8	34.3
	39.4	19.7	30.8		48.6	23.7	30.8		39.4	11.8	32.5
	34.8	26.2	35.9		38.3	31.8	28.9		40.5	12.6	23.8
	38.6	23.9	34.7		40.1	25.3	41		32.7	19.3	27.5
	45.3	24.5	32.6		46.2	26.2	38.5		31.9	17.1	22.9
Mean	39.7167	23.6	32.65		43.2667	27.6167	36.65		35.65	14.8167	27.55

## Sheet: Ctip2+ & Cux1+ neuron rescue
			Raw counts												Neuronal Distribution (%)
Bins for Ctip2	WT	WT	WT	MT	MT	MT	MT+WNTi	MT+WNTi	MT+WNTi			Bins for Ctip2	WT	WT	WT	MT	MT	MT	MT+WNTi	MT+WNTi	MT+WNTi
1	17	12	9	87	73	96	44	37	30			1	4.73538	3.35196	2.7027	19.4631	17.0163	20.915	10.4265	8.89423	7.17703
2	11	21	14	124	107	117	49	25	34			2	3.06407	5.86592	4.2042	27.7405	24.9417	25.4902	11.6114	6.00962	8.13397
3	32	22	27	71	83	87	73	89	105			3	8.91365	6.14525	8.10811	15.8837	19.3473	18.9542	17.2986	21.3942	25.1196
4	134	146	119	64	53	59	119	130	94			4	37.3259	40.7821	35.7357	14.3177	12.3543	12.854	28.1991	31.25	22.488
5	145	138	154	72	89	65	91	102	118			5	40.39	38.5475	46.2462	16.1074	20.7459	14.1612	21.564	24.5192	28.2297
6	20	19	10	29	24	35	46	33	37			6	5.57103	5.30726	3.003	6.4877	5.59441	7.62527	10.9005	7.93269	8.85167
Total	359	358	333	447	429	459	422	416	418
															Neuronal Distribution (%)
Bins for Cux1	WT	WT	WT	MT	MT	MT	MT+WNTi	MT+WNTi	MT+WNTi			Bins for Cux1	WT	WT	WT	MT	MT	MT	MT+WNTi	MT+WNTi	MT+WNTi
1	47	41	31	140	162	148	86	70	63			1	10.4911	10.1485	7.50605	37.5335	41.1168	38.7435	20.7729	16.3934	15.3285
2	55	48	40	56	65	61	44	41	36			2	12.2768	11.8812	9.68523	15.0134	16.4975	15.9686	10.628	9.60187	8.75912
3	44	39	56	51	58	55	36	29	33			3	9.82143	9.65347	13.5593	13.6729	14.7208	14.3979	8.69565	6.79157	8.0292
4	51	42	49	22	19	24	65	87	91			4	11.3839	10.396	11.8644	5.89812	4.82234	6.28272	15.7005	20.3747	22.1411
5	170	163	184	34	38	45	97	133	116			5	37.9464	40.3465	44.5521	9.11528	9.64467	11.7801	23.43	31.1475	28.2238
6	81	71	53	70	52	49	86	67	72			6	18.0804	17.5743	12.8329	18.7668	13.198	12.8272	20.7729	15.6909	17.5182
