# Supplementary material for: Loss of BAF Complex in Developing Cortex Perturbs Radial Neuronal Migration in a WNT Signaling-Dependent Manner
Source: Front Mol Neurosci. 2021 Jun 16;14:687581. doi: 10.3389/fnmol.2021.687581 (PMC8243374; doi:10.3389/fnmol.2021.687581)
Supplement: Supplementary file 2 [file Table_2.XLSX]

## Sheet: Up and down genes
	gene.name	baseMean	log2FoldChange	lfcSE	stat	pvalue	padj	Sample_dcKO_mm_rna_sr_Tuoc_C_1_geneCounts.txt	Sample_dcKO_mm_rna_sr_Tuoc_C_2_geneCounts.txt	Sample_dcKO_mm_rna_sr_Tuoc_C_3_geneCounts.txt	Sample_dcKO_mm_rna_sr_Tuoc_C_4_geneCounts.txt	Sample_dcKO_mm_rna_sr_Tuoc_M_1_geneCounts.txt	Sample_dcKO_mm_rna_sr_Tuoc_M_2_geneCounts.txt	Sample_dcKO_mm_rna_sr_Tuoc_M_3_geneCounts.txt	Sample_dcKO_mm_rna_sr_Tuoc_M_4_geneCounts.txt
ENSMUSG00000056043	Rgs9bp	258.892	1.53667	0.133891	11.477	1.72095e-30	2.47661e-26	94.3255	79.4659	88.9226	108.994	452.466	302.186	398.533	546.246
ENSMUSG00000041959	S100a10	1218.17	-1.21729	0.113009	-10.7715	4.69069e-27	3.37519e-23	1615.19	2322.17	1573.54	1668.52	614.494	717.247	634.595	599.57
ENSMUSG00000032128	Robo3	238.041	1.47411	0.140697	10.4772	1.09904e-25	5.2721e-22	76.3082	87.034	60.8926	95.7514	307.247	319.073	387.065	570.957
ENSMUSG00000000120	Ngfr	315.965	1.13538	0.121742	9.32613	1.0981e-20	3.95067e-17	175.933	153.886	200.076	146.683	558.692	482.608	430.072	379.771
ENSMUSG00000051920	Rspo2	885.415	1.08101	0.118409	9.12946	6.88411e-20	1.98139e-16	537.337	427.602	538.368	485.887	1436.73	926.11	1383.88	1347.41
ENSMUSG00000025369	Smarcc2	8392.47	-0.737063	0.0843365	-8.73955	2.34039e-18	5.61342e-15	10559.2	11208.5	11072.8	9908.23	5589.61	6775.18	5587.11	6439.2
ENSMUSG00000084890	A830036E02Rik	153.168	-1.09995	0.13187	-8.34115	7.35687e-17	1.51247e-13	241.643	247.227	173.012	246.509	81.3498	62.2147	74.5458	98.8446
ENSMUSG00000020799	Tekt1	215.438	0.877914	0.106895	8.21289	2.15919e-16	3.88412e-13	155.796	136.227	138.217	133.441	270.942	314.629	297.228	277.025
ENSMUSG00000023484	Prph	39.4677	-1.16947	0.147295	-7.93965	2.02757e-15	3.24208e-12	81.6074	50.4545	69.5916	62.1366	16.1355	13.3317	13.38	9.10411
ENSMUSG00000063704	Mapk15	211.332	-0.902028	0.117654	-7.6668	1.7634e-14	2.53771e-11	274.498	333	248.403	302.534	119.672	119.097	149.092	144.365
ENSMUSG00000049191	Rgag4	1268.71	0.506376	0.0662004	7.64914	2.02335e-14	2.6471e-11	1025.92	1020.44	1066.1	1030.86	1481.78	1462.05	1543.48	1519.09
ENSMUSG00000034009	Rxfp1	107.535	-1.06923	0.141854	-7.53755	4.78865e-14	5.74279e-11	167.454	181.636	130.484	175.205	43.028	38.2176	44.9186	79.3358
ENSMUSG00000020427	Igfbp3	1440.53	0.670916	0.0896674	7.48228	7.30462e-14	8.08621e-11	1176.42	939.715	1182.09	1001.32	1891.21	1706.46	1828.28	1798.71
ENSMUSG00000098097	6530403H02Rik	52.7099	-1.05649	0.142347	-7.42193	1.15423e-13	1.18646e-10	82.6673	78.2045	69.5916	92.6955	27.5648	23.9971	24.8486	22.11
ENSMUSG00000053025	Sv2b	1396.62	-0.910701	0.123989	-7.34499	2.05778e-13	1.97424e-10	2048.66	1424.08	2058.75	2224.69	981.576	706.581	987.254	741.334
ENSMUSG00000036437	Npy1r	649.515	0.70062	0.0974503	7.18952	6.50212e-13	5.84825e-10	453.61	483.102	511.305	448.198	951.322	740.355	769.351	838.878
ENSMUSG00000022212	Cpne6	358.107	-0.982183	0.142472	-6.89386	5.42977e-12	4.59646e-09	578.671	420.034	370.189	775.179	229.259	157.314	191.143	143.065
ENSMUSG00000015476	Prrt1	960.493	0.69219	0.100915	6.85915	6.92715e-12	5.53825e-09	646.5	795.92	672.719	690.633	1291.51	1153.64	1388.65	1044.37
ENSMUSG00000015134	Aldh1a3	189.348	0.984225	0.143776	6.84555	7.61831e-12	5.77027e-09	74.1886	129.92	94.7219	73.3415	235.309	278.189	411.913	217.198
ENSMUSG00000097636	5830416P10Rik	58.0547	-0.974646	0.145459	-6.70049	2.07716e-11	1.49462e-08	78.4279	92.0795	71.5247	112.05	28.2371	19.5532	24.8486	37.717
ENSMUSG00000039714	Cplx3	79.1831	0.974116	0.145638	6.6886	2.25316e-11	1.54406e-08	46.6328	21.4432	28.9965	49.913	96.1407	111.986	140.49	137.862
ENSMUSG00000035594	Chrna5	101.804	-0.942043	0.141783	-6.64425	3.04756e-11	1.99352e-08	156.856	114.784	170.113	157.888	38.3218	58.6596	73.5901	44.2199
ENSMUSG00000020912	Krt12	25.795	-0.97293	0.146727	-6.63087	3.33718e-11	2.08806e-08	37.0943	41.625	48.3275	45.8384	8.74006	10.6654	11.4686	2.60117
ENSMUSG00000057715	A830018L16Rik	670.118	-0.626359	0.0955538	-6.55504	5.56287e-11	3.33564e-08	884.964	740.42	797.404	902.508	518.353	452.39	501.751	563.154
ENSMUSG00000024647	Cbln2	967.018	0.886703	0.135576	6.54026	6.14104e-11	3.53503e-08	588.209	507.068	454.278	712.024	1432.7	871.895	1490.92	1679.06
ENSMUSG00000043463	Rab9b	1090.91	-0.464655	0.0717835	-6.473	9.60728e-11	5.31763e-08	1261.21	1311.82	1240.08	1290.61	884.763	869.228	899.328	970.238
ENSMUSG00000026765	Lypd6b	301.031	-0.668113	0.106365	-6.2813	3.3576e-10	1.7896e-07	395.319	321.648	395.319	411.527	225.225	192.866	232.239	234.106
ENSMUSG00000027875	Hmgcs2	670.991	0.829475	0.133155	6.22938	4.68295e-10	2.40687e-07	417.576	374.625	454.278	412.546	837.029	1201.63	1073.27	596.969
ENSMUSG00000040653	Ppp1r14c	1640.12	-0.580817	0.0965046	-6.01854	1.75993e-09	8.73351e-07	2057.14	1839.07	1850.94	2287.85	1263.28	1146.53	1219.49	1456.66
ENSMUSG00000037984	Neurod6	11946.1	-0.624171	0.104852	-5.95287	2.63484e-09	1.20587e-06	15647.4	13133.3	17373.7	13509.1	9547.51	7593.75	8624.38	10139.4
ENSMUSG00000020297	Nsg2	40731.8	-0.367507	0.0617679	-5.9498	2.68464e-09	1.20587e-06	46674.1	43479.2	47426.7	46971.2	37215.2	35136.2	34705.9	34245.7
ENSMUSG00000063253	Scoc	989.574	-0.5285	0.088896	-5.94515	2.76199e-09	1.20587e-06	1262.27	1113.78	1119.26	1258.01	726.77	887.004	795.155	754.34
ENSMUSG00000001773	Folh1	139.593	0.832888	0.1401	5.94496	2.76518e-09	1.20587e-06	68.8894	90.8181	92.7888	74.3601	170.095	186.644	280.98	152.169
ENSMUSG00000029608	Rph3a	3692.33	0.446777	0.075332	5.93077	3.01517e-09	1.27621e-06	2996.16	3347.66	2842.62	3150.63	4579.12	4246.6	4295.94	4079.94
ENSMUSG00000019817	Plagl1	1263.08	0.63621	0.108243	5.87764	4.16168e-09	1.71117e-06	952.793	881.693	975.249	947.328	1622.29	1772.23	1760.43	1192.64
ENSMUSG00000026688	Mgst3	1696.99	-0.538851	0.0935426	-5.76048	8.38741e-09	3.35287e-06	1927.84	2334.78	1841.28	2092.27	1366.81	1268.29	1242.43	1502.18
ENSMUSG00000020034	Tcp11l2	1256.17	0.619475	0.107728	5.75036	8.90525e-09	3.37998e-06	918.878	917.011	1137.63	797.589	1672.71	1639.8	1649.57	1316.19
ENSMUSG00000028480	Glipr2	582.374	-0.487509	0.0848107	-5.7482	9.01995e-09	3.37998e-06	646.5	705.102	726.846	676.372	465.913	449.723	468.301	520.235
ENSMUSG00000015243	Abca1	1843.87	0.552175	0.096241	5.73742	9.61288e-09	3.37998e-06	1493.31	1281.54	1570.64	1448.49	2077.45	2562.36	2337.68	1979.49
ENSMUSG00000030350	Prmt8	1154.43	-0.478905	0.0834734	-5.73722	9.62428e-09	3.37998e-06	1451.98	1243.7	1360.9	1394.51	971.492	984.77	985.343	842.78
ENSMUSG00000075702	Selm	726.02	-0.504376	0.0879237	-5.73652	9.66402e-09	3.37998e-06	954.913	822.409	800.303	881.117	601.72	559.044	555.271	633.386
ENSMUSG00000087141	Plcxd2	1398.22	-0.55545	0.0968856	-5.73304	9.86445e-09	3.37998e-06	1758.27	1444.26	1814.21	1785.66	1259.91	1055.87	1010.19	1057.38
ENSMUSG00000020838	Slc6a4	76.147	0.830356	0.145796	5.69531	1.23149e-08	4.08552e-06	49.8123	31.5341	48.3275	31.5776	82.0221	94.2108	148.136	123.556
ENSMUSG00000038132	Rbm24	414.952	-0.503632	0.088467	-5.69288	1.24913e-08	4.08552e-06	507.662	478.057	486.175	507.279	363.049	334.182	311.563	331.65
ENSMUSG00000020953	Coch	226.156	-0.641007	0.11363	-5.64118	1.68887e-08	5.32593e-06	285.096	285.068	265.801	311.701	199.677	165.313	154.826	141.764
ENSMUSG00000022490	Ppp1r1a	1851.93	-0.522705	0.0926813	-5.63981	1.7024e-08	5.32593e-06	2203.4	2238.92	2211.47	2237.93	1378.24	1278.96	1522.45	1744.09
ENSMUSG00000026514	Cnih3	1233.76	-0.640467	0.113996	-5.61832	1.92828e-08	5.90422e-06	1695.74	1145.32	1650.87	1752.05	1022.59	873.672	893.594	836.277
ENSMUSG00000037465	Klf10	376.698	-0.52672	0.0953445	-5.52439	3.30637e-08	9.9129e-06	470.567	446.523	434.947	465.515	321.365	291.52	323.032	260.117
ENSMUSG00000027381	Bcl2l11	471.857	0.521998	0.0946275	5.51635	3.46113e-08	1.01651e-05	355.045	421.295	398.219	333.093	563.398	601.705	542.846	559.252
ENSMUSG00000036834	Plch1	348.907	0.522868	0.0949513	5.5067	3.65628e-08	1.05235e-05	275.558	282.545	284.166	268.919	398.681	383.954	439.629	457.806
ENSMUSG00000022523	Fgf12	1145.74	-0.473256	0.086193	-5.49066	4.0044e-08	1.12995e-05	1449.86	1234.87	1324.17	1393.49	974.181	830.122	982.476	976.74
ENSMUSG00000049176	Frmpd4	446.267	-0.496828	0.0915527	-5.42669	5.74097e-08	1.58881e-05	525.679	515.897	536.435	548.024	389.269	369.733	314.43	370.667
ENSMUSG00000034614	Pik3ip1	820.623	0.395333	0.0729644	5.41816	6.02156e-08	1.63502e-05	731.287	701.318	701.715	671.279	936.531	950.996	961.45	910.411
ENSMUSG00000042596	Tfap2d	116.922	-0.756013	0.139766	-5.40914	6.33294e-08	1.68773e-05	170.634	109.739	147.882	215.95	70.5928	67.5474	84.103	68.9311
ENSMUSG00000071862	Lrrtm2	1709.31	0.447524	0.0828886	5.3991	6.69765e-08	1.75247e-05	1485.89	1449.31	1329.97	1419.97	1943.66	1854	1928.63	2263.02
ENSMUSG00000048489	8430408G22Rik	29.1185	0.774098	0.144043	5.37408	7.6976e-08	1.96229e-05	8.47869	15.1364	10.632	10.1863	59.8358	52.4381	55.4315	20.8094
ENSMUSG00000027674	Pex5l	354.208	-0.623899	0.116132	-5.37234	7.77224e-08	1.96229e-05	494.944	375.886	433.014	485.887	309.264	247.081	274.29	213.296
ENSMUSG00000033060	Lmo7	1626.85	-0.539686	0.100626	-5.3633	8.17143e-08	2.0275e-05	1969.18	1773.48	2155.41	1995.5	1276.72	1271.85	1506.21	1066.48
ENSMUSG00000021948	Prkcd	500.22	-0.564735	0.105993	-5.32804	9.92779e-08	2.39625e-05	645.44	578.966	599.261	634.608	404.732	428.393	413.825	296.534
ENSMUSG00000031380	Figf	33.8677	-0.78581	0.147517	-5.32689	9.9906e-08	2.39625e-05	59.3508	42.8863	46.3944	58.062	24.8756	13.3317	14.3357	11.7053
ENSMUSG00000024013	Fgd2	170.158	-0.679314	0.127742	-5.31784	1.05007e-07	2.47731e-05	201.369	263.625	195.243	230.211	149.926	103.987	108.952	107.949
ENSMUSG00000025889	Snca	4217.62	-0.725062	0.136701	-5.304	1.1329e-07	2.62961e-05	6614.44	3330	6082.5	6751.49	2954.14	2493.92	3276.19	2238.31
ENSMUSG00000030711	Sult1a1	74.1972	0.779969	0.147524	5.28708	1.24287e-07	2.83908e-05	28.6156	47.9318	28.9965	39.7266	63.1974	165.313	126.154	93.6422
ENSMUSG00000030616	Sytl2	116.299	-0.659689	0.124996	-5.27768	1.30828e-07	2.94178e-05	153.676	156.409	133.384	156.869	79.3329	71.9913	99.3944	79.3358
ENSMUSG00000019894	Slc6a15	4097.64	-0.415413	0.078774	-5.27348	1.33862e-07	2.95427e-05	4970.63	4221.78	4578.55	5156.32	3584.77	3359.59	3540.93	3368.52
ENSMUSG00000059631	1500035N22Rik	454.997	-0.681936	0.129369	-5.27126	1.35489e-07	2.95427e-05	515.081	771.954	518.071	575.527	237.326	293.298	359.349	369.367
ENSMUSG00000014444	Piezo1	212.573	-0.564997	0.108744	-5.19566	2.03999e-07	4.38172e-05	257.54	267.409	245.504	278.087	175.474	171.535	171.073	133.96
ENSMUSG00000046447	Camk2n1	4528.55	0.435682	0.0839061	5.19249	2.075e-07	4.39138e-05	3764.54	4041.41	3614.9	3718.01	5037.64	4654.55	5751.5	5645.85
ENSMUSG00000025373	Rnf41	2418.48	-0.358259	0.0694848	-5.15594	2.52365e-07	5.26345e-05	2729.08	2529.03	2831.99	2849.11	2084.84	2086.86	2033.76	2203.19
ENSMUSG00000056665	Them6	76.5848	-0.715861	0.13913	-5.14527	2.67133e-07	5.49187e-05	113.403	102.17	80.2236	121.217	51.7681	58.6596	44.9186	40.3182
ENSMUSG00000020893	Per1	941.27	0.455587	0.0886678	5.13813	2.77481e-07	5.62428e-05	745.065	869.079	780.972	719.154	1200.08	1134.97	1013.06	1067.78
ENSMUSG00000000805	Car4	150.556	0.637445	0.124382	5.12488	2.97733e-07	5.95094e-05	130.36	87.034	98.5881	117.143	191.609	180.423	219.815	179.481
ENSMUSG00000022021	Diap3	206.165	-0.567856	0.111017	-5.11503	3.13694e-07	6.18407e-05	273.438	252.273	267.734	222.062	139.169	162.647	172.029	159.972
ENSMUSG00000039661	Dusp26	1422.68	0.382239	0.0748476	5.1069	3.27483e-07	6.36867e-05	1150.98	1257.58	1222.69	1256.99	1755.41	1569.59	1546.35	1621.83
ENSMUSG00000020108	Ddit4	2096.35	0.452157	0.0887204	5.09642	3.46131e-07	6.64156e-05	1843.06	1473.27	1899.27	1719.45	2306.03	2429.04	2498.24	2602.47
ENSMUSG00000061718	Ppp1r1b	1220.75	0.675818	0.133173	5.07474	3.88029e-07	7.34754e-05	804.416	838.806	795.471	899.452	1423.96	2419.26	1256.77	1327.9
ENSMUSG00000004328	Hif3a	255.971	0.730693	0.14415	5.06896	3.99996e-07	7.47577e-05	158.975	192.989	166.247	100.845	307.247	407.062	485.504	228.903
ENSMUSG00000019577	Pdk4	141.513	0.717759	0.141685	5.06588	4.06509e-07	7.50008e-05	95.3853	71.8977	83.1233	104.919	151.27	242.637	243.707	139.163
ENSMUSG00000067578	Cbln4	147.742	-0.70708	0.140171	-5.04439	4.54964e-07	8.28784e-05	215.147	162.716	208.775	217.987	140.513	74.6576	84.103	78.0352
ENSMUSG00000021614	Vcan	5718.42	0.338254	0.0671715	5.03568	4.76158e-07	8.56549e-05	5128.55	5012.66	4792.15	5119.64	6235.03	6729.85	6712.95	6016.51
ENSMUSG00000032501	Trib1	366.922	0.539184	0.107345	5.0229	5.08974e-07	9.04277e-05	281.917	281.284	303.497	282.161	524.404	455.945	371.773	434.396
ENSMUSG00000072944	Nup62cl	40.2073	0.73685	0.147511	4.99522	5.87684e-07	0.000103139	22.2566	25.2273	10.632	27.5031	67.2312	55.9932	47.7858	65.0293
ENSMUSG00000045875	Adra1a	40.0163	0.727203	0.14577	4.98871	6.07835e-07	0.00010539	24.3762	21.4432	23.1972	24.4472	66.5589	47.1054	54.4758	58.5264
ENSMUSG00000000058	Cav2	691.08	-0.500783	0.100746	-4.97073	6.67027e-07	0.000114276	819.254	861.511	809.969	816.943	482.72	486.163	617.392	634.686
ENSMUSG00000068037	Mas1	29.72	-0.710864	0.143144	-4.96609	6.83158e-07	0.000115375	52.9918	21.4432	48.3275	67.2297	16.8078	9.7766	13.38	7.80352
ENSMUSG00000037996	Slc24a2	339.333	-0.548522	0.110493	-4.9643	6.89477e-07	0.000115375	412.276	467.966	351.824	429.863	274.976	231.972	242.752	303.037
ENSMUSG00000000392	Fap	31.5737	-0.730931	0.147551	-4.95376	7.27928e-07	0.000120409	38.1541	49.1932	50.2606	47.8757	10.0847	18.6644	16.2472	22.11
ENSMUSG00000038463	Olfml2b	322.648	-0.609502	0.12333	-4.94205	7.73069e-07	0.000126423	415.456	356.966	482.308	381.987	265.563	239.971	268.556	170.377
ENSMUSG00000029211	Gabra4	771.788	-0.455941	0.0926726	-4.91991	8.65824e-07	0.000140001	961.272	856.465	859.263	950.384	624.578	549.267	678.558	694.513
ENSMUSG00000021680	Crhbp	53.9213	-0.724533	0.147461	-4.91339	8.95127e-07	0.000143131	78.4279	66.8522	63.7923	103.9	28.9094	15.1093	35.3615	39.0176
ENSMUSG00000033726	Emx1	420.669	-0.511328	0.10442	-4.89682	9.73994e-07	0.00015403	578.671	470.488	550.933	426.807	345.569	316.406	338.323	338.152
ENSMUSG00000074934	Grem1	170.319	0.595788	0.122086	4.88006	1.06051e-06	0.000165889	122.941	116.045	145.949	120.199	249.428	176.868	221.726	209.394
ENSMUSG00000038175	Mylip	212.026	-0.558512	0.114568	-4.87492	1.08853e-06	0.000167036	304.173	235.875	243.571	262.807	157.993	189.31	152.914	149.567
ENSMUSG00000026489	Adck3	198.127	0.557912	0.114456	4.87446	1.09106e-06	0.000167036	145.198	142.534	164.313	154.832	213.795	247.081	285.759	231.504
ENSMUSG00000083282	Ctsf	1049.17	0.357254	0.0740392	4.8252	1.39863e-06	0.000211871	917.818	917.011	878.594	927.974	1188.65	1100.31	1211.85	1251.16
ENSMUSG00000040125	Gpr26	1178.77	-0.489678	0.101787	-4.81078	1.5034e-06	0.000225368	1424.42	1506.07	1248.78	1456.64	1127.47	845.231	974.83	846.682
ENSMUSG00000084910	C630043F03Rik	326.938	0.488182	0.101802	4.79542	1.62338e-06	0.000240846	257.54	292.636	250.336	252.621	362.376	387.509	365.083	447.402
ENSMUSG00000032018	Sc5d	1305.21	-0.422589	0.0881887	-4.79187	1.65232e-06	0.000242638	1477.41	1504.81	1612.21	1463.77	931.825	1124.31	1169.8	1157.52
ENSMUSG00000021367	Edn1	53.5861	0.706403	0.147536	4.78799	1.68459e-06	0.000244879	22.2566	30.2727	40.5951	24.4472	102.191	76.4352	86.9701	45.5205
ENSMUSG00000025372	Baiap2	1174.18	-0.445835	0.0931962	-4.78383	1.71987e-06	0.000247506	1366.13	1364.79	1333.84	1445.44	1148.31	961.662	870.657	902.607
ENSMUSG00000073418	C4b	51.4895	0.702026	0.146898	4.77899	1.76177e-06	0.000251027	22.2566	35.3182	30.9296	30.559	57.8189	75.5464	102.262	57.2258
ENSMUSG00000018634	Crhr1	264.374	-0.462425	0.0969401	-4.77021	1.8403e-06	0.000255328	309.472	297.682	306.396	336.149	223.88	217.751	220.77	202.891
ENSMUSG00000028862	Map3k6	47.583	0.691821	0.145039	4.7699	1.84322e-06	0.000255328	29.6754	37.8409	22.2306	27.5031	59.1635	78.2128	68.8115	57.2258
ENSMUSG00000033849	B3galt2	1271.23	-0.532425	0.111639	-4.76915	1.85002e-06	0.000255328	1693.62	1420.29	1416.96	1666.48	956.701	814.124	955.716	1245.96
ENSMUSG00000032911	Cspg4	509.269	0.484042	0.101524	4.76775	1.86293e-06	0.000255328	423.935	373.363	433.014	417.639	694.499	624.813	594.455	512.431
ENSMUSG00000021253	Tgfb3	258.673	0.494084	0.103689	4.76506	1.88797e-06	0.000256319	187.591	205.602	217.474	221.043	333.467	327.96	295.316	280.927
ENSMUSG00000096768	Erdr1	127.557	-0.632545	0.13296	-4.75741	1.96091e-06	0.000261493	185.471	179.114	136.284	158.907	66.5589	95.9884	88.8815	109.249
ENSMUSG00000009013	Dynll1	5564.72	-0.466193	0.0979962	-4.75726	1.96242e-06	0.000261493	6303.91	8094.17	6084.43	5848.99	4735.77	4358.58	4701.16	4390.78
ENSMUSG00000027994	Ccdc109b	62.2911	-0.657327	0.138483	-4.74662	2.06842e-06	0.000273088	95.3853	76.9431	74.4243	84.5465	43.7003	47.9942	36.3172	39.0176
ENSMUSG00000020644	Id2	8062.32	-0.514798	0.108675	-4.73705	2.16854e-06	0.000283705	10107.7	9375.71	10610.8	8913.03	5796.68	5553.11	5971.31	8170.28
ENSMUSG00000038736	Nudcd1	961.932	0.438724	0.0926628	4.73463	2.19455e-06	0.000284521	763.082	731.591	857.33	840.371	1120.07	1055.87	1036.95	1290.18
ENSMUSG00000028600	Podn	102.031	-0.606165	0.128748	-4.70815	2.49971e-06	0.000318944	128.24	131.182	118.886	140.571	60.5081	70.2137	86.0144	80.6364
ENSMUSG00000030220	Arhgdib	359.18	-0.568266	0.120708	-4.70777	2.50439e-06	0.000318944	488.585	393.545	375.988	531.726	262.874	327.96	259.955	232.805
ENSMUSG00000032481	Smarcc1	2841.52	-0.461914	0.0985338	-4.68788	2.76053e-06	0.000347524	3219.78	3298.46	3759.88	3151.65	2123.84	2794.33	2270.78	2113.45
ENSMUSG00000056306	Sertm1	1836.81	0.571574	0.121958	4.68665	2.7771e-06	0.000347524	1422.3	1203.34	1553.25	1345.61	2665.05	2088.64	2747.68	1668.65
ENSMUSG00000067879	3110035E14Rik	1479.02	-0.397008	0.0849898	-4.67124	2.99386e-06	0.00037142	1721.17	1619.59	1698.23	1767.33	1371.52	1098.53	1333.22	1222.55
ENSMUSG00000033863	Klf9	381.074	0.507681	0.109316	4.64414	3.41493e-06	0.000420036	297.814	263.625	293.831	353.465	470.619	509.272	474.991	384.974
ENSMUSG00000000317	Bcl6b	304.158	-0.455025	0.0980396	-4.64123	3.46339e-06	0.000422387	344.447	372.102	394.352	323.925	253.462	247.97	258.999	238.007
ENSMUSG00000030653	Pde2a	4137.84	0.381823	0.0826778	4.6182	3.87082e-06	0.000467479	3399.96	3799.23	3651.63	3324.81	4979.82	4559.45	5142.71	4245.11
ENSMUSG00000022358	Fbxo32	540.081	0.524338	0.113616	4.61499	3.93105e-06	0.000467479	403.798	435.17	510.338	340.223	701.222	731.467	585.854	612.576
ENSMUSG00000027253	Lrp4	712.321	0.550853	0.119395	4.61369	3.95585e-06	0.000467479	542.636	483.102	598.294	554.136	964.768	887.893	1036.95	630.784
ENSMUSG00000039405	Prss23	101.947	0.60561	0.131291	4.61275	3.97378e-06	0.000467479	83.7271	70.6363	76.3574	61.1179	112.948	118.208	144.313	148.267
ENSMUSG00000005672	Kit	1192.96	-0.415809	0.0901655	-4.61161	3.99555e-06	0.000467479	1378.85	1352.18	1415.03	1391.45	1128.81	965.217	1058.93	853.185
ENSMUSG00000046321	Hs3st2	303.66	-0.640817	0.139997	-4.57736	4.70875e-06	0.000546481	445.131	271.193	384.687	511.353	265.563	217.751	189.232	144.365
ENSMUSG00000088595	Gm24601	55.9092	-0.67509	0.147543	-4.57556	4.74939e-06	0.000546788	62.5304	88.2954	84.0898	85.5651	36.3049	25.7747	15.2914	49.4223
ENSMUSG00000027273	Snap25	7221.2	-0.319277	0.0698709	-4.56952	4.8884e-06	0.000558326	8256.13	7570.7	7964.37	8474	6537.57	5938.84	6300.08	6727.93
ENSMUSG00000036905	C1qb	555.698	0.415343	0.0913936	4.54455	5.50536e-06	0.000623839	473.747	456.613	431.081	505.241	601.047	628.369	718.698	630.784
ENSMUSG00000008305	Tle1	1982.71	0.322248	0.0709366	4.54277	5.55207e-06	0.000624217	1728.59	1691.49	1903.14	1667.5	2191.74	2239.73	2287.03	2152.47
ENSMUSG00000025592	Dach2	140.967	-0.57834	0.127902	-4.52176	6.13273e-06	0.000684156	197.13	192.989	169.146	153.813	116.31	85.323	123.287	89.7405
ENSMUSG00000040543	Pitpnm3	390.243	-0.530544	0.117419	-4.5184	6.23089e-06	0.00068976	432.413	528.511	447.513	506.26	375.15	240.86	293.405	297.834
ENSMUSG00000026100	Mstn	32.8132	-0.665029	0.147347	-4.51335	6.3813e-06	0.000701018	57.2312	50.4545	39.6285	38.708	16.8078	20.442	21.0257	18.2082
ENSMUSG00000004626	Stxbp2	615.446	-0.565491	0.125759	-4.49661	6.90467e-06	0.000752765	722.809	1019.18	752.942	589.788	466.585	495.94	501.751	374.569
ENSMUSG00000021047	Nova1	1721.41	0.395661	0.0882932	4.48122	7.42181e-06	0.000803062	1427.6	1615.81	1319.34	1487.2	2120.47	2029.98	2024.21	1746.69
ENSMUSG00000024521	Pmaip1	52.7849	0.658804	0.147134	4.47758	7.54939e-06	0.00081077	27.5558	39.1023	22.2306	37.6894	100.847	71.1025	53.5201	70.2317
ENSMUSG00000029822	Osbpl3	540.854	0.401036	0.0897476	4.46848	7.87773e-06	0.000839174	463.149	476.795	462.011	426.807	578.861	583.041	654.665	681.507
ENSMUSG00000004952	Rasa4	100.669	-0.603049	0.134999	-4.46705	7.93048e-06	0.000839174	125.061	133.704	99.5546	161.962	81.3498	67.5474	65.9444	70.2317
ENSMUSG00000004366	Sst	1729.68	-0.596252	0.133542	-4.46491	8.01029e-06	0.000841432	2507.57	1499.76	2037.49	2827.72	1518.75	1006.99	1328.44	1110.7
ENSMUSG00000028645	Slc2a1	1315.71	0.537403	0.121026	4.44038	8.97991e-06	0.000930206	1016.38	821.147	1146.33	1055.3	1723.81	1844.22	1751.83	1166.63
ENSMUSG00000030760	Acer3	169.993	-0.548299	0.123483	-4.44027	8.98469e-06	0.000930206	211.967	235.875	187.511	205.764	106.225	119.097	130.933	162.573
ENSMUSG00000050211	Pla2g4e	744.165	0.51113	0.115456	4.42704	9.55358e-06	0.000982039	552.175	645.818	562.532	575.527	863.922	680.807	1068.49	1004.05
ENSMUSG00000028016	Ints12	575.807	0.403143	0.091331	4.41409	1.01435e-05	0.00103049	518.26	532.295	441.713	454.31	683.069	619.481	653.709	703.617
ENSMUSG00000003949	Hlf	305.979	0.471238	0.106792	4.41269	1.02095e-05	0.00103049	238.463	261.102	274.5	215.95	334.812	414.172	345.969	362.864
ENSMUSG00000064215	Ifi27	70.2712	-0.639823	0.145049	-4.41109	1.02852e-05	0.00103049	102.804	93.3409	68.625	117.143	33.6156	61.3259	41.0958	44.2199
ENSMUSG00000037846	Rtkn2	146.872	0.59435	0.134757	4.41054	1.03113e-05	0.00103049	103.864	87.034	120.819	107.975	189.592	157.314	252.309	156.07
ENSMUSG00000028133	Rwdd3	388.45	-0.515425	0.116934	-4.40782	1.04415e-05	0.0010363	512.961	461.659	381.787	533.763	263.546	292.409	293.405	368.066
ENSMUSG00000085148	Mir22hg	161.022	-0.561786	0.128247	-4.38049	1.18415e-05	0.0011672	208.788	210.648	165.28	221.043	106.225	106.654	110.863	158.672
ENSMUSG00000030092	Cntn6	570.436	-0.577305	0.131932	-4.37579	1.20994e-05	0.0011845	771.561	491.932	823.501	809.812	461.206	317.295	494.105	394.078
ENSMUSG00000030905	Crym	2376.39	-0.453903	0.104287	-4.35244	1.34629e-05	0.00130031	2826.58	2580.75	3318.17	2512.97	1867.68	2045.09	2202.92	1656.95
ENSMUSG00000025582	Nptx1	457.846	-0.4836	0.11111	-4.35244	1.3463e-05	0.00130031	575.491	456.613	578.963	587.751	411.455	351.957	401.401	299.135
ENSMUSG00000028011	Tdo2	27.174	-0.640735	0.147396	-4.34702	1.38001e-05	0.00131616	37.0943	40.3636	38.662	39.7266	10.757	11.5542	21.0257	18.2082
ENSMUSG00000033852	Gm28042	830.222	-0.541229	0.12451	-4.34686	1.38101e-05	0.00131616	890.263	1250.01	942.386	1034.93	688.448	735.911	448.231	651.594
ENSMUSG00000074227	Spint2	483.725	-0.477376	0.110031	-4.33854	1.43429e-05	0.00135795	625.304	510.852	539.335	641.738	457.172	376.843	394.711	323.846
ENSMUSG00000015092	Edf1	1418.71	-0.307023	0.0709885	-4.32497	1.52555e-05	0.00141561	1583.4	1601.93	1560.01	1567.67	1226.3	1285.18	1176.49	1348.71
ENSMUSG00000037820	Tgm2	64.3493	0.62876	0.145404	4.32423	1.53067e-05	0.00141561	42.3935	35.3182	44.4613	42.7825	69.9205	125.318	86.9701	67.6305
ENSMUSG00000062822	4833420G17Rik	1554.13	-0.405855	0.0938844	-4.32292	1.53979e-05	0.00141561	1831.4	1547.69	1935.03	1876.32	1152.34	1294.95	1354.25	1441.05
ENSMUSG00000030222	Rerg	369.266	0.466642	0.107949	4.32281	1.54052e-05	0.00141561	315.831	291.375	301.564	290.31	496.167	487.052	412.869	358.962
ENSMUSG00000036353	P2ry12	232.651	-0.479379	0.110909	-4.32226	1.54438e-05	0.00141561	285.096	271.193	275.467	285.217	212.451	164.425	207.39	159.972
ENSMUSG00000078546	2210404O09Rik	143.11	-0.545723	0.126488	-4.31443	1.60018e-05	0.00145748	165.335	204.341	177.845	162.981	96.813	106.654	91.7487	139.163
ENSMUSG00000002504	Slc9a3r2	619.955	0.343226	0.079789	4.30167	1.69515e-05	0.00153427	552.175	502.022	551.9	554.136	715.34	714.58	663.267	706.218
ENSMUSG00000066456	Hmgn3	1577.56	-0.356818	0.0830237	-4.29778	1.72515e-05	0.00155166	1916.18	1652.39	1749.46	1836.59	1240.42	1326.06	1415.41	1483.97
ENSMUSG00000034686	Prr7	189.424	-0.5095	0.119058	-4.27943	1.87371e-05	0.00167482	282.976	232.091	207.808	200.671	153.96	149.315	133.8	154.77
ENSMUSG00000032360	Hcrtr2	105.002	0.55192	0.129089	4.27551	1.90697e-05	0.0016905	75.2484	84.5113	79.2571	74.3601	135.135	127.096	107.04	157.371
ENSMUSG00000041608	Entpd3	150.349	0.55964	0.130922	4.27461	1.91475e-05	0.0016905	111.283	100.909	94.7219	139.553	224.552	206.197	168.206	157.371
ENSMUSG00000027338	Prnd	108.502	-0.610321	0.142882	-4.27149	1.94167e-05	0.00170381	147.317	100.909	153.681	175.205	96.813	79.1016	52.5644	62.4282
ENSMUSG00000014786	Slc9a5	718.027	-0.48319	0.113307	-4.26443	2.00416e-05	0.00174799	792.758	1017.92	693.983	945.291	536.505	605.26	511.308	641.189
ENSMUSG00000026939	Tmem141	329.121	-0.501019	0.117637	-4.25903	2.0532e-05	0.00177997	365.644	451.568	346.991	431.9	256.151	204.42	277.158	299.135
ENSMUSG00000026202	Tuba4a	465.909	-0.59697	0.14044	-4.25073	2.1308e-05	0.00183619	666.637	384.716	554.8	830.185	416.161	260.413	323.032	291.331
ENSMUSG00000097182	A830009L08Rik	37.9565	-0.626251	0.147553	-4.24425	2.19324e-05	0.00187875	40.2738	51.7159	73.4578	48.8943	27.5648	20.442	15.2914	26.0117
ENSMUSG00000043110	Lrrn4	14.2364	0.584862	0.13785	4.24273	2.20813e-05	NA	6.35902	5.04545	4.83275	7.13042	30.9264	20.442	24.8486	14.3065
ENSMUSG00000032548	Slco2a1	153.682	0.594684	0.140356	4.23697	2.26554e-05	0.00192919	112.343	84.5113	125.651	104.919	217.157	215.085	247.53	122.255
ENSMUSG00000021361	Tmem14c	1113.76	-0.459798	0.108605	-4.23368	2.29894e-05	0.00194612	1263.33	1584.27	1147.29	1294.68	810.137	854.119	875.435	1080.79
ENSMUSG00000017723	Wfdc2	22.4248	-0.608213	0.143868	-4.22757	2.36228e-05	0.00198804	42.3935	20.1818	29.963	42.7825	8.74006	15.1093	12.4243	7.80352
ENSMUSG00000022026	Olfm4	51.582	-0.606026	0.144208	-4.20245	2.64038e-05	0.00218978	58.291	76.9431	66.6919	73.3415	28.2371	31.1074	46.8301	31.2141
ENSMUSG00000034825	Nrip3	526.807	-0.42291	0.100635	-4.20241	2.64091e-05	0.00218978	604.107	580.227	598.294	680.446	477.342	405.284	490.282	378.471
ENSMUSG00000024085	Man2a1	457.011	0.365199	0.0869143	4.20183	2.64764e-05	0.00218978	393.199	387.238	394.352	400.322	560.709	529.714	480.725	509.83
ENSMUSG00000026456	Cyb5r1	274.784	-0.447005	0.106427	-4.2001	2.66799e-05	0.002194	320.071	314.079	309.296	351.428	188.92	233.75	228.416	252.314
ENSMUSG00000030340	Scnn1a	45.1046	0.614982	0.14655	4.19638	2.7121e-05	0.0022176	31.7951	25.2273	26.0968	31.5776	64.542	73.7689	68.8115	39.0176
ENSMUSG00000034520	Gjc1	964.394	0.321604	0.0767018	4.19292	2.7539e-05	0.00223906	886.023	766.909	894.059	847.502	1096.54	1063.87	1088.56	1071.68
ENSMUSG00000028266	Lmo4	6849.15	0.282576	0.0674247	4.19098	2.77751e-05	0.00224557	6005.03	6228.61	6472.02	5858.15	7048.52	7546.64	7803.42	7830.83
ENSMUSG00000094500	Smim18	428.753	-0.438726	0.104737	-4.18884	2.80384e-05	0.00225419	428.174	566.352	535.469	490.981	391.958	343.958	358.393	314.742
ENSMUSG00000029359	Tesc	60.4224	-0.580159	0.138544	-4.18753	2.82001e-05	0.0022546	90.0861	73.1591	73.4578	76.3974	44.3726	46.2166	45.8743	33.8152
ENSMUSG00000046318	Ccbe1	893.466	0.485878	0.116127	4.18401	2.86417e-05	0.00227725	711.15	742.943	713.314	672.297	1234.37	777.684	1065.62	1230.35
ENSMUSG00000027618	Nfs1	846.909	0.312133	0.0749478	4.16467	3.11799e-05	0.00246059	770.501	689.966	783.872	749.713	941.237	942.108	961.45	936.422
ENSMUSG00000036510	Cdh8	2688.57	0.330342	0.0793354	4.16387	3.12896e-05	0.00246059	2467.3	2172.07	2292.66	2493.61	3010.62	3312.49	2938.83	2820.97
ENSMUSG00000058655	Eif4b	7658.63	0.403184	0.0968928	4.16114	3.16669e-05	0.00247673	6638.82	5930.93	7195	6032.34	10100.8	9172.23	8693.19	7505.68
ENSMUSG00000030621	Me3	241.883	0.444808	0.107085	4.15378	3.27021e-05	0.00254387	196.07	186.682	182.678	226.136	257.496	291.52	309.652	284.828
ENSMUSG00000003411	Rab3b	1317.99	-0.386877	0.0934849	-4.13839	3.49751e-05	0.00270606	1600.35	1405.16	1402.46	1658.33	1250.5	1081.65	1158.33	987.145
ENSMUSG00000044647	Csrnp3	5828.01	0.352819	0.08543	4.12991	3.62901e-05	0.00278952	4933.54	5369.62	5359.52	4528.84	7236.77	6177.03	6116.58	6902.21
ENSMUSG00000022206	Npr3	415.134	0.438741	0.10626	4.12896	3.64415e-05	0.00278952	322.19	349.398	356.657	337.167	551.296	399.952	471.168	533.24
ENSMUSG00000039328	Rnf122	638.494	0.379257	0.0920034	4.12221	3.75259e-05	0.00285733	520.38	544.909	594.428	522.558	823.583	736.8	692.894	672.403
ENSMUSG00000064329	Scn1a	793.977	0.40349	0.097955	4.11914	3.80295e-05	0.00288043	704.791	726.545	599.261	641.738	972.164	786.572	908.886	1011.86
ENSMUSG00000019848	Popdc3	27.4644	-0.605696	0.147515	-4.106	4.02564e-05	0.00303314	37.0943	39.1023	45.4278	33.6149	14.7909	15.9981	21.9815	11.7053
ENSMUSG00000036896	C1qc	406.536	0.435337	0.10613	4.10194	4.09702e-05	0.00307084	359.285	329.216	318.961	334.111	478.686	500.384	546.669	384.974
ENSMUSG00000050505	Pcdh20	870.641	0.48208	0.117808	4.09208	4.27516e-05	0.00318777	668.757	689.966	694.949	711.005	1088.47	747.465	1084.74	1279.78
ENSMUSG00000032060	Cryab	181.566	-0.521134	0.127423	-4.0898	4.31738e-05	0.0031995	182.292	264.886	257.102	193.54	143.875	115.542	154.826	140.463
ENSMUSG00000040972	Igsf21	590.045	-0.40514	0.099124	-4.08721	4.36598e-05	0.0031995	747.185	578.966	690.117	721.191	472.636	523.492	538.068	448.702
ENSMUSG00000038732	Mboat1	94.3378	-0.529309	0.129511	-4.08697	4.3704e-05	0.0031995	110.223	117.307	112.12	128.348	64.542	61.3259	84.103	76.7346
ENSMUSG00000039474	Wfs1	373.088	0.570333	0.139566	4.08647	4.37983e-05	0.0031995	290.395	181.636	265.801	321.888	574.155	487.052	558.138	305.638
ENSMUSG00000046719	Nxph3	1177.39	0.395068	0.0973528	4.05811	4.94718e-05	0.0035957	967.631	890.522	1073.84	1045.12	1450.85	1344.73	1146.86	1499.58
ENSMUSG00000006435	Neurl1a	684.119	-0.439354	0.10849	-4.04972	5.1279e-05	0.00370832	841.51	871.602	680.451	838.334	599.703	591.928	605.924	443.5
ENSMUSG00000037826	Ppm1k	392.101	0.439344	0.108701	4.04175	5.30533e-05	0.00381476	340.208	338.045	306.396	303.552	443.054	463.055	556.226	386.274
ENSMUSG00000020963	Tshr	147.588	0.591206	0.146339	4.03997	5.34575e-05	0.00381476	95.3853	89.5568	114.053	85.5651	279.682	115.542	251.353	149.567
ENSMUSG00000030748	Il4ra	114.637	0.542104	0.134198	4.03958	5.3546e-05	0.00381476	97.505	56.7613	86.9895	97.7887	156.649	135.984	160.56	124.856
ENSMUSG00000017817	Jph2	31.0682	0.561042	0.139241	4.02929	5.59463e-05	0.00396612	14.8377	5.04545	17.3979	19.354	64.542	47.9942	61.1658	18.2082
ENSMUSG00000031750	Il34	78.2581	0.536843	0.133321	4.02668	5.65708e-05	0.00399074	69.9492	58.0227	48.3275	57.0434	93.4514	99.5435	106.084	93.6422
ENSMUSG00000022469	Rapgef3	320.344	0.463991	0.115395	4.02091	5.79745e-05	0.00406981	272.378	252.273	213.608	294.385	398.681	432.837	385.153	313.441
ENSMUSG00000044349	Snhg11	4868.01	-0.539759	0.134323	-4.01837	5.86033e-05	0.00408221	5397.75	8224.09	4083.67	6805.48	3435.52	2940.98	4312.19	3744.39
ENSMUSG00000030450	Oca2	37.1345	-0.59174	0.147276	-4.0179	5.87184e-05	0.00408221	58.291	39.1023	44.4613	62.1366	26.2202	27.5522	17.2029	22.11
ENSMUSG00000022361	Zhx1	2929.53	0.378626	0.0944978	4.00672	6.15669e-05	0.00425966	2623.1	2158.19	2685.08	2526.21	3727.3	3324.04	3485.49	2906.81
ENSMUSG00000021311	Mtr	274.525	0.381071	0.0951462	4.00511	6.19892e-05	0.00426836	236.344	224.523	250.336	223.08	316.659	321.739	304.873	318.644
ENSMUSG00000029151	Slc30a3	34.7684	-0.582067	0.145658	-3.99614	6.43848e-05	0.00439423	67.8295	36.5795	28.0299	70.2856	22.8586	16.8868	20.07	15.607
ENSMUSG00000025025	Mxi1	1574.1	0.367502	0.091968	3.99598	6.44279e-05	0.00439423	1398.98	1354.7	1446.93	1204.02	1801.8	1973.09	1865.56	1547.7
ENSMUSG00000030098	Grip2	1232.62	-0.448255	0.112464	-3.98577	6.72618e-05	0.00456587	1259.09	1831.5	1392.8	1365.99	937.204	1092.31	868.745	1113.3
ENSMUSG00000029869	Ephb6	2180.11	0.324334	0.0814478	3.98211	6.83056e-05	0.00461495	1898.17	1923.58	1887.67	1950.68	2805.56	2337.5	2307.1	2330.65
ENSMUSG00000036067	Slc2a6	220.142	-0.445637	0.112207	-3.97155	7.14062e-05	0.0048019	246.942	233.352	260.968	303.552	194.971	171.535	191.143	158.672
ENSMUSG00000023892	Zfp51	216.242	-0.508181	0.128002	-3.97009	7.18441e-05	0.00480888	259.66	286.329	245.504	269.937	133.118	160.869	144.313	230.204
ENSMUSG00000040254	Sema3d	133.338	0.521595	0.131578	3.96416	7.36547e-05	0.00490676	109.163	94.6022	114.053	85.5651	155.976	164.425	210.257	132.66
ENSMUSG00000038712	Fam63a	1522.82	0.389051	0.0981689	3.96308	7.39884e-05	0.00490676	1299.36	1217.22	1468.19	1175.5	1989.37	1744.68	1779.54	1508.68
ENSMUSG00000025875	Tspan17	219.061	-0.524805	0.132521	-3.96016	7.48995e-05	0.00493382	285.096	201.818	260.002	347.354	198.332	144.871	175.852	139.163
ENSMUSG00000028007	Snx7	694.195	-0.451077	0.11392	-3.95958	7.5082e-05	0.00493382	847.869	766.909	727.812	956.495	582.223	444.391	561.961	665.9
ENSMUSG00000000394	Gcg	16.713	-0.551986	0.139566	-3.95501	7.65302e-05	NA	22.2566	17.6591	23.1972	39.7266	10.0847	8.88782	6.69001	5.20235
ENSMUSG00000025068	Gsto1	1580.41	0.289469	0.0732917	3.94954	7.83005e-05	0.00512192	1367.19	1453.09	1370.57	1452.57	1742.63	1629.14	1742.27	1885.85
ENSMUSG00000048440	Cyp4f16	200.246	-0.424412	0.107624	-3.94346	8.03147e-05	0.00522991	232.104	233.352	217.474	256.695	154.632	183.089	167.25	157.371
ENSMUSG00000030102	Itpr1	2917.82	0.395414	0.100303	3.94219	8.07412e-05	0.005234	2369.79	2387.76	2724.7	2359.15	3999.59	2868.1	3127.1	3506.38
ENSMUSG00000048482	Bdnf	86.9701	-0.536419	0.136299	-3.93561	8.29865e-05	0.00534934	116.582	84.5113	108.254	130.385	62.5251	71.1025	71.6787	50.7229
ENSMUSG00000034209	Rasl10a	18.3817	-0.556936	0.141514	-3.93557	8.30002e-05	NA	38.1541	15.1364	33.8292	23.4285	8.06775	9.7766	9.55716	9.10411
ENSMUSG00000040998	Npnt	591.999	0.336299	0.0854676	3.93481	8.3264e-05	0.00534934	526.739	481.841	522.904	535.8	705.928	689.694	670.912	602.172
ENSMUSG00000059901	Adamts14	17.5567	-0.548895	0.139523	-3.9341	8.35103e-05	NA	36.0344	29.0113	14.4982	27.5031	5.3785	7.11025	10.5129	10.4047
ENSMUSG00000025742	Prps2	779.194	0.415558	0.106071	3.91773	8.93877e-05	0.00571724	700.552	496.977	691.083	702.856	982.249	896.781	924.177	838.878
ENSMUSG00000022577	Ly6h	3908.83	-0.285479	0.0729788	-3.91181	9.16076e-05	0.0058333	4528.68	4252.05	4239.29	4259.92	3411.31	3344.48	3352.65	3882.25
ENSMUSG00000021750	Fam107a	385.227	0.520635	0.13326	3.90692	9.34817e-05	0.00592641	165.335	199.295	77.324	199.652	797.363	503.05	874.48	265.32
ENSMUSG00000058594	Fbxo18	2302.82	0.242155	0.0620709	3.90126	9.56937e-05	0.00603989	2045.48	2085.03	2161.21	2112.64	2557.48	2501.03	2557.49	2402.18
ENSMUSG00000047557	Lxn	763.148	-0.502	0.128711	-3.90021	9.61111e-05	0.00603989	952.793	855.204	924.988	1023.73	759.713	495.051	681.425	412.286
ENSMUSG00000040828	Catsperd	23.811	-0.569612	0.146223	-3.8955	9.79948e-05	0.00613149	32.8549	47.9318	29.963	26.4844	16.1355	9.7766	14.3357	13.0059
ENSMUSG00000034579	Pla2g3	317.288	0.456288	0.117671	3.87765	0.000105472	0.00657077	281.917	266.148	246.47	227.155	362.376	305.741	463.522	384.974
ENSMUSG00000040537	Adam22	2659.4	0.270372	0.0700017	3.86236	0.000112298	0.00696461	2288.19	2471.01	2288.79	2535.38	2964.23	2886.76	3060.2	2780.65
ENSMUSG00000042903	Foxo4	573.891	0.406311	0.105225	3.86135	0.000112762	0.00696461	449.371	496.977	526.77	448.198	697.86	689.694	746.414	535.842
ENSMUSG00000035877	Zhx3	1604.77	0.370187	0.0959596	3.85774	0.000114442	0.00703816	1349.17	1390.02	1443.06	1310.98	2044.5	1830.89	1972.6	1496.98
ENSMUSG00000028289	Epha7	2295.91	0.307273	0.079791	3.85097	0.000117651	0.0071984	2105.9	1918.53	1860.61	2242.01	2693.28	2587.24	2478.17	2481.52
ENSMUSG00000038349	Plcl1	439.897	0.429965	0.111692	3.84955	0.000118333	0.0071984	381.541	340.568	376.954	349.391	600.375	540.379	533.289	396.679
ENSMUSG00000038065	Mturn	3650.85	-0.306936	0.0797421	-3.84911	0.000118548	0.0071984	4178.94	4012.4	4353.34	3738.38	3262.06	2958.75	3525.63	3177.33
ENSMUSG00000028188	Spata1	65.5864	-0.531984	0.138308	-3.84636	0.000119885	0.00724902	82.6673	88.2954	74.4243	85.5651	36.9772	48.883	50.6529	57.2258
ENSMUSG00000007944	Ttc9b	1263.01	-0.302187	0.0788226	-3.83376	0.000126197	0.00757661	1488.01	1286.59	1349.3	1497.39	1115.37	1150.08	1063.71	1153.62
ENSMUSG00000048218	Amigo2	340.964	0.501453	0.13081	3.83346	0.000126356	0.00757661	276.617	257.318	268.701	245.49	530.455	471.054	402.356	275.724
ENSMUSG00000047414	Flrt2	2560.3	0.322408	0.0841559	3.83108	0.000127581	0.00759317	2215.06	2455.87	2174.74	2146.26	3081.21	2694.79	2613.88	3100.6
ENSMUSG00000030303	Far2	602.119	-0.418503	0.109245	-3.83088	0.000127687	0.00759317	748.245	599.147	658.221	817.962	553.985	541.268	437.718	460.408
ENSMUSG00000038518	Jarid2	1727.8	0.301787	0.0788136	3.82912	0.0001286	0.00761599	1512.39	1530.03	1567.74	1524.89	2125.18	1890.44	1945.84	1725.88
ENSMUSG00000097618	Gm26507	89.2071	-0.489729	0.128003	-3.82592	0.000130286	0.00768422	116.582	113.523	112.12	93.7141	67.9036	68.4362	65.9444	75.434
ENSMUSG00000057836	Xlr3a	18.5893	-0.548048	0.143261	-3.82551	0.000130499	NA	26.4959	29.0113	25.1303	28.5217	6.05081	15.1093	6.69001	11.7053
ENSMUSG00000034771	Tle2	689.566	-0.471219	0.123411	-3.8183	0.000134374	0.00789299	774.741	987.647	737.478	829.166	494.822	458.611	497.928	736.132
ENSMUSG00000004187	Kifc2	1938.1	-0.349117	0.0916795	-3.80802	0.000140082	0.00819482	2130.27	2382.71	1906.04	2382.58	1853.57	1598.03	1679.19	1572.41
ENSMUSG00000035513	Ntng2	582.2	-0.38796	0.101974	-3.80452	0.000142082	0.00824698	680.415	780.784	587.662	639.701	480.031	449.723	482.636	556.651
ENSMUSG00000097348	Rmst	73.7296	-0.54147	0.142325	-3.80445	0.00014212	0.00824698	95.3853	92.0795	106.32	85.5651	34.9602	59.5484	67.8558	48.1217
ENSMUSG00000038393	Txnip	1632.36	-0.512527	0.134765	-3.80311	0.000142891	0.00825841	1982.95	1923.58	2236.6	2003.65	1385.64	1030.1	1706.91	789.456
ENSMUSG00000073481	2002-03-01	1033.81	0.297387	0.0783019	3.79796	0.000145892	0.00839812	965.511	828.715	918.222	960.57	1155.03	1106.53	1131.57	1204.34
ENSMUSG00000044499	Hs3st5	212.237	-0.431045	0.113624	-3.7936	0.000148481	0.0084868	239.523	243.443	235.838	284.198	180.852	199.087	147.18	167.776
ENSMUSG00000019874	Fabp7	31322.6	-0.412692	0.108819	-3.79246	0.000149162	0.0084868	37122.9	36949.1	33058.9	39343.6	23327.2	20875.7	28643.8	31259.6
ENSMUSG00000030110	Ret	86.0547	-0.520974	0.137373	-3.79239	0.000149202	0.0084868	95.3853	103.432	100.521	135.478	67.2312	71.1025	69.7672	45.5205
ENSMUSG00000042401	Crtac1	541.132	-0.402015	0.106056	-3.79058	0.000150293	0.00851075	672.996	496.977	644.689	702.856	480.703	473.721	439.629	417.488
ENSMUSG00000083064	Gm7785	20.7037	0.494402	0.130452	3.78992	0.000150697	NA	8.47869	10.0909	5.7993	8.14906	28.2371	8.88782	43.9629	52.0235
ENSMUSG00000063531	Sema3e	267.865	0.516148	0.136211	3.78932	0.000151059	0.00851075	207.728	189.204	208.775	196.596	421.54	325.294	390.888	202.891
ENSMUSG00000037071	Scd1	914.965	-0.422947	0.111632	-3.78877	0.000151397	0.00851075	1125.55	969.988	926.921	1279.4	664.245	845.231	833.384	675.004
ENSMUSG00000074039	4930520O04Rik	57.6662	-0.522733	0.138066	-3.7861	0.000153032	0.0085692	72.0689	64.3295	78.2905	75.3788	40.3387	42.6615	40.1401	48.1217
ENSMUSG00000003436	Dll3	208.193	0.422531	0.111671	3.78371	0.00015451	0.00861843	185.471	147.579	191.377	160.944	227.914	271.078	237.973	243.21
ENSMUSG00000027782	Kpna4	3991.49	-0.218577	0.0577904	-3.78223	0.000155429	0.0086362	4398.32	4291.16	4348.51	4182.5	3570.65	3645.78	3731.11	3763.9
ENSMUSG00000035606	Ky	61.5814	0.540894	0.143094	3.78	0.000156828	0.00865389	45.573	44.1477	45.4278	39.7266	82.6944	104.876	71.6787	58.5264
ENSMUSG00000059022	Kcp	425.856	-0.496098	0.131249	-3.77981	0.00015695	0.00865389	474.807	659.693	411.75	550.061	249.428	328.849	313.475	418.789
ENSMUSG00000072494	Ppp1r3e	295.354	-0.404482	0.107166	-3.77434	0.000160432	0.00880644	344.447	340.568	297.697	391.155	235.982	229.306	242.752	280.927
ENSMUSG00000078851	Hist3h2a	630.066	-0.322222	0.0853953	-3.7733	0.000161105	0.00880644	670.877	711.409	730.712	717.117	556.002	529.714	613.569	511.13
ENSMUSG00000022885	St6gal1	1660.86	0.338472	0.0897184	3.7726	0.000161552	0.00880644	1433.96	1308.03	1621.87	1416.92	2080.13	1879.77	1850.27	1695.96
ENSMUSG00000002617	Zfp40	797.917	-0.323086	0.0857809	-3.76641	0.000165611	0.00899359	840.45	990.17	890.192	861.763	692.482	676.363	663.267	768.647
ENSMUSG00000034858	Fam214a	1071.73	0.292832	0.077796	3.7641	0.000167151	0.00904314	936.896	1029.27	960.751	891.303	1114.02	1239.85	1187	1214.75
ENSMUSG00000052942	Glis3	150.054	0.517506	0.138042	3.74891	0.000177603	0.00954961	89.0263	136.227	95.6884	123.254	167.406	140.427	235.106	213.296
ENSMUSG00000037973	Ccdc129	52.7329	-0.54509	0.145412	-3.74858	0.00017784	0.00954961	59.3508	50.4545	83.1233	82.5092	29.5817	38.2176	34.4058	44.2199
ENSMUSG00000054162	Spock3	775.431	-0.466558	0.12457	-3.74535	0.000180142	0.00963726	1088.45	850.159	737.478	1070.58	629.284	549.267	768.395	509.83
ENSMUSG00000043668	Tox3	1267.68	0.357233	0.0954564	3.74237	0.000182291	0.0097161	1182.78	1019.18	1144.4	1018.63	1542.96	1420.27	1589.36	1223.85
ENSMUSG00000044461	Shisa2	254.402	-0.410155	0.109704	-3.73876	0.000184933	0.00982056	324.31	262.364	286.099	317.813	212.451	241.749	208.346	182.082
ENSMUSG00000007908	Hmgcll1	932.26	0.311541	0.0836946	3.72235	0.000197376	0.0104116	789.578	824.931	815.768	862.781	1142.93	1065.65	1022.62	933.821
ENSMUSG00000029055	Plch2	933.493	-0.411692	0.110605	-3.72218	0.000197509	0.0104116	1060.9	1323.17	957.851	1025.76	752.318	669.252	757.882	920.815
ENSMUSG00000014782	Plekhg4	86.3281	-0.544631	0.146512	-3.71731	0.000201358	0.0105757	91.1459	177.852	101.488	87.6024	48.4065	69.325	45.8743	68.9311
ENSMUSG00000046229	Scand1	42.3931	-0.541272	0.145702	-3.71492	0.000203272	0.0106374	81.6074	66.8522	48.3275	43.8012	15.4632	31.9961	13.38	37.717
ENSMUSG00000029311	Hsd17b11	551.985	0.398201	0.107567	3.70188	0.00021401	0.0110984	530.978	370.841	471.676	475.701	648.782	660.365	699.584	557.952
ENSMUSG00000062151	Unc13c	258.551	-0.491494	0.132771	-3.7018	0.000214071	0.0110984	316.891	358.227	278.366	323.925	256.823	136.872	221.726	175.579
ENSMUSG00000032492	Pth1r	151.437	-0.432465	0.116838	-3.70142	0.000214394	0.0110984	181.232	147.579	189.444	197.615	117.655	128.873	124.243	124.856
ENSMUSG00000029868	Trpv6	180.28	0.422699	0.114241	3.70007	0.000215541	0.0111177	144.138	162.716	144.016	141.59	213.795	204.42	184.453	247.111
ENSMUSG00000039278	Pcsk1n	483.506	-0.462843	0.125168	-3.69777	0.0002175	0.0111787	807.595	483.102	521.937	520.521	393.303	375.955	350.748	414.887
ENSMUSG00000004451	Ralb	629.974	-0.379374	0.102904	-3.68669	0.000227188	0.0116351	778.98	597.886	748.11	777.216	554.658	473.721	591.588	517.633
ENSMUSG00000028195	Cyr61	217.622	0.464791	0.126109	3.68562	0.000228147	0.0116428	184.412	157.67	205.875	141.59	279.682	279.966	291.493	200.29
ENSMUSG00000041939	Mvk	1177.88	-0.348018	0.094483	-3.68339	0.000230149	0.0117034	1395.8	1116.31	1428.56	1407.75	939.893	1066.54	1091.43	976.74
ENSMUSG00000038375	Trp53inp2	2805.96	-0.275536	0.0749181	-3.67784	0.000235221	0.0119192	3045.97	3198.82	2948.94	3183.23	2723.54	2565.02	2494.42	2287.73
ENSMUSG00000078429	Ctdsp2	2264.26	0.35587	0.0968754	3.67348	0.000239271	0.0120601	1852.59	2030.79	2068.42	1843.72	2765.89	2788.11	2683.65	2080.94
ENSMUSG00000097000	Gm17435	147.511	0.454763	0.123811	3.67305	0.000239677	0.0120601	109.163	100.909	139.183	120.199	182.869	147.538	182.542	197.689
ENSMUSG00000049744	Arhgap15	67.0647	-0.5241	0.14284	-3.66915	0.000243362	0.0122001	94.3255	83.25	83.1233	81.4906	30.2541	49.7718	54.4758	59.827
ENSMUSG00000020086	H2afy2	4177.72	0.239485	0.0653092	3.66694	0.000245473	0.0122001	3826.01	3623.9	4067.24	3733.29	4651.06	4541.67	4362.84	4615.78
ENSMUSG00000025780	Itih5	340.566	0.523777	0.142843	3.66679	0.00024561	0.0122001	246.942	220.739	257.102	252.621	351.619	670.141	458.743	266.62
ENSMUSG00000029781	Fkbp9	1180.88	-0.34505	0.0941078	-3.66654	0.000245851	0.0122001	1365.07	1231.09	1410.2	1353.76	1048.14	1022.1	1158.33	858.387
ENSMUSG00000037014	Sstr4	51.2188	-0.533067	0.145963	-3.65206	0.000260144	0.0128651	76.3082	55.5	73.4578	65.1925	50.4234	32.8849	28.6715	27.3123
ENSMUSG00000021973	Micu2	1870.31	0.298326	0.0817514	3.64919	0.00026307	0.0129652	1765.69	1466.97	1728.19	1678.71	2080.81	2022.87	2244.98	1974.29
ENSMUSG00000068099	1500009C09Rik	1824.05	0.32323	0.0886048	3.64799	0.000264295	0.0129811	1608.83	1506.07	1648.93	1630.83	2389.4	1879.77	2008.91	1919.67
ENSMUSG00000068617	Efcab1	195.402	-0.448462	0.123001	-3.646	0.000266359	0.013038	231.044	215.693	215.541	276.049	170.095	159.981	177.763	117.053
ENSMUSG00000022013	Dnajc15	613.35	-0.519735	0.14269	-3.6424	0.000270106	0.0131766	640.141	1126.4	650.488	721.191	304.558	431.948	390.888	641.189
ENSMUSG00000030830	Itgal	25.744	0.530586	0.145902	3.63659	0.000276272	0.0134318	16.9574	23.9659	8.69895	11.205	32.9433	46.2166	33.45	32.5147
ENSMUSG00000022340	Sybu	7503.46	0.371258	0.102143	3.63469	0.00027832	0.0134813	6673.79	5359.53	6899.23	6627.22	9924	7254.23	8492.49	8797.17
ENSMUSG00000060950	Trmt61a	475.533	-0.377473	0.103875	-3.63391	0.000279163	0.0134813	583.97	484.363	535.469	582.658	355.653	403.507	381.331	477.315
ENSMUSG00000031595	Pdgfrl	127.981	0.508157	0.140151	3.62578	0.000288089	0.0138659	91.1459	84.5113	101.488	97.7887	116.31	133.317	172.985	226.302
ENSMUSG00000085167	Gm12063	74.1592	-0.517265	0.142896	-3.61987	0.000294755	0.0141394	84.7869	127.398	84.0898	83.5278	47.7342	65.7698	40.1401	59.827
ENSMUSG00000084957	Bbip1	3088.05	-0.426045	0.117945	-3.61224	0.000303568	0.0145138	3286.55	4696.05	3365.53	3255.55	2176.28	2325.05	2536.47	3062.88
ENSMUSG00000019889	Ptprk	4382.58	0.349883	0.0971339	3.60208	0.000315687	0.0150432	3888.54	3610.02	3667.09	3955.35	5903.58	4155.94	4809.16	5070.99
ENSMUSG00000029726	Mepce	1023.64	0.310087	0.0861294	3.60024	0.000317918	0.0150878	912.519	886.738	941.42	872.968	1255.21	1219.41	1036.95	1063.88
ENSMUSG00000019947	Arid5b	345.205	0.484799	0.134682	3.59959	0.000318719	0.0150878	257.54	292.636	250.336	259.751	605.754	395.508	406.179	293.933
ENSMUSG00000064065	Ipcef1	231.737	-0.482981	0.134421	-3.59304	0.000326845	0.0153827	305.233	230.829	278.366	331.055	228.586	187.533	173.94	118.353
ENSMUSG00000034755	Pcdh11x	990.438	-0.468441	0.130382	-3.59285	0.000327086	0.0153827	1344.93	1208.39	891.159	1382.28	931.825	645.255	917.487	602.172
ENSMUSG00000048572	Tmem252	56.0276	0.509158	0.1418	3.59067	0.00032983	0.0154612	45.573	29.0113	45.4278	42.7825	66.5589	71.9913	83.1473	63.7287
ENSMUSG00000051456	Hspb3	58.2025	-0.510476	0.142291	-3.58755	0.000333805	0.0155967	61.4705	66.8522	84.0898	84.5465	52.4404	37.3288	37.2729	41.6188
ENSMUSG00000071379	Hpcal1	393.252	-0.478329	0.133405	-3.58553	0.000336392	0.0156257	521.44	368.318	476.509	568.397	380.529	330.627	293.405	206.793
ENSMUSG00000046947	Adck2	733.547	0.291571	0.0813224	3.58537	0.000336598	0.0156257	620.004	643.295	672.719	678.409	847.114	845.231	822.871	738.733
ENSMUSG00000025905	Oprk1	24.5757	-0.515028	0.144279	-3.56967	0.000357429	0.0165394	44.5131	29.0113	24.1637	43.8012	14.7909	20.442	13.38	6.50293
ENSMUSG00000038332	Sesn1	1653.15	0.242701	0.0680303	3.56754	0.000360343	0.0166208	1545.24	1507.33	1549.38	1420.99	1758.77	1741.12	1846.44	1855.94
ENSMUSG00000053226	Dand5	164.87	-0.438125	0.122842	-3.56658	0.000361674	0.0166289	220.446	174.068	211.674	182.335	154.632	119.986	145.269	110.55
ENSMUSG00000070047	Fat1	2348.28	0.445847	0.125139	3.56282	0.000366887	0.0168149	1822.92	2096.39	1889.61	1715.38	3769.66	2541.03	2915.89	2035.42
ENSMUSG00000028971	Cort	39.7265	-0.524374	0.147256	-3.56096	0.000369497	0.0168808	61.4705	55.5	31.8961	68.2483	17.4801	25.7747	21.0257	36.4164
ENSMUSG00000046709	Mapk10	4808.93	0.258495	0.0726128	3.55991	0.000370982	0.016895	4362.29	4298.73	4506.06	4235.47	5528.43	5482.89	5348.18	4709.42
ENSMUSG00000028339	Col15a1	383.55	-0.46856	0.131843	-3.55393	0.000379517	0.0172291	402.738	657.17	399.185	414.583	279.01	359.068	252.309	304.337
ENSMUSG00000004347	Pde1c	301.051	-0.473536	0.133414	-3.54938	0.000386139	0.0174248	359.285	382.193	381.787	355.503	218.502	299.519	268.556	143.065
ENSMUSG00000023882	Zfp54	115.132	-0.480284	0.135318	-3.54931	0.000386249	0.0174248	140.958	162.716	130.484	132.422	86.7283	63.9923	84.103	119.654
ENSMUSG00000001627	Ifrd1	1646.69	-0.250705	0.0706643	-3.54783	0.000388413	0.0174322	1854.71	1784.83	1791.02	1761.21	1404.46	1451.38	1595.09	1530.79
ENSMUSG00000073433	Arhgdig	1458.24	-0.39956	0.11263	-3.54755	0.000388835	0.0174322	1714.82	1715.45	1568.71	1801.96	1066.96	1003.43	1230.01	1564.61
ENSMUSG00000028756	Pink1	4439.43	0.241765	0.0682495	3.54237	0.000396543	0.0177225	3990.28	4175.11	4174.53	3848.39	5203.03	4772.76	4721.23	4630.09
ENSMUSG00000038880	Mrps34	69.1001	-0.488861	0.138117	-3.53947	0.000400927	0.0178244	91.1459	98.3863	73.4578	81.4906	57.1466	47.9942	42.0515	61.1276
ENSMUSG00000038412	Higd1a	567.014	-0.34337	0.0970184	-3.53923	0.0004013	0.0178244	672.996	642.034	566.398	689.614	449.777	490.607	465.433	559.252
ENSMUSG00000052387	Trpm3	657.222	-0.460221	0.130338	-3.53097	0.000414037	0.0183335	851.049	687.443	684.317	970.756	546.59	609.704	561.961	345.956
ENSMUSG00000052026	Slc6a7	361.578	-0.473174	0.134087	-3.52885	0.000417362	0.0184241	670.877	314.079	352.791	871.949	256.151	118.208	204.523	104.047
ENSMUSG00000031583	Wrn	321.526	0.414871	0.117601	3.52779	0.000419041	0.0184417	289.335	258.579	278.366	229.192	297.162	367.956	422.426	429.194
ENSMUSG00000031578	Mak16	1110.41	-0.250135	0.0710024	-3.52291	0.000426839	0.0187275	1205.03	1233.61	1245.88	1164.3	971.492	1036.32	975.786	1050.87
ENSMUSG00000025558	Dock9	3375.46	-0.313127	0.0889311	-3.521	0.000429916	0.0188052	3497.46	4395.85	3527.91	3706.8	3172.64	2844.99	3077.4	2780.65
ENSMUSG00000001260	Gabrg1	679.711	-0.396484	0.113025	-3.50793	0.000451614	0.0196432	829.852	812.318	609.893	917.787	599.703	486.163	595.411	586.565
ENSMUSG00000025184	R3hcc1l	398.493	0.389468	0.111029	3.50782	0.000451803	0.0196432	366.703	268.67	370.189	331.055	476.67	457.722	518.954	397.979
ENSMUSG00000040495	Chrm4	85.3015	0.502206	0.143305	3.50445	0.000457551	0.0198332	63.5902	69.375	45.4278	70.2856	110.932	148.427	89.8373	84.5381
ENSMUSG00000038967	Pdk2	738.897	0.392779	0.112163	3.50187	0.000462002	0.0198817	621.064	563.829	688.184	600.993	923.085	935.887	935.646	642.49
ENSMUSG00000038007	Acer2	59.0206	0.516123	0.147386	3.50185	0.000462038	0.0198817	28.6156	45.4091	44.4613	39.7266	61.8527	84.4342	115.642	52.0235
ENSMUSG00000028654	Mycl	4846.26	0.382927	0.109364	3.5014	0.000462815	0.0198817	4043.28	3770.21	4830.82	3689.49	6563.79	5312.25	5980.87	4579.37
ENSMUSG00000058446	Znrf2	3970.8	-0.304462	0.0870321	-3.49827	0.000468285	0.0200421	4574.25	4534.6	4764.12	3858.58	3826.13	3228.05	3621.21	3359.41
ENSMUSG00000074733	5830428H23Rik	545.921	-0.387053	0.11066	-3.49767	0.000469335	0.0200421	546.876	793.397	548.034	645.813	447.76	436.392	473.079	476.015
ENSMUSG00000032118	Fez1	13218.5	0.254558	0.0728868	3.49252	0.000478492	0.0203727	11879.7	11169.4	13147	11700	14991.9	13669.5	14235.4	14955.4
ENSMUSG00000029135	Fosl2	1074.68	-0.459931	0.131786	-3.48998	0.000483064	0.0205067	1215.63	1449.31	1371.53	1196.89	1095.2	995.435	702.451	570.957
ENSMUSG00000018217	Pmp22	445.618	0.417978	0.119827	3.48817	0.000486339	0.020585	386.84	278.761	401.118	392.173	471.963	570.598	617.392	446.101
ENSMUSG00000033467	Crlf2	125.841	-0.460657	0.132534	-3.47577	0.000509382	0.0214572	160.035	186.682	135.317	130.385	79.3329	111.986	89.8373	113.151
ENSMUSG00000024507	Hsd17b4	2134.05	0.391514	0.11265	3.47549	0.000509927	0.0214572	1892.87	1519.94	1914.74	1815.2	2661.01	2649.46	2765.84	1853.34
ENSMUSG00000033327	Tnxb	73.213	0.498217	0.143504	3.47181	0.000516969	0.0216514	61.4705	60.5454	53.1602	36.6708	66.5589	98.6547	99.3944	109.249
ENSMUSG00000024524	Gnal	5438.14	0.385045	0.110916	3.4715	0.000517552	0.0216514	4618.77	4496.76	4010.22	5161.41	7425.02	6984.93	5773.48	5034.57
ENSMUSG00000038520	Tbc1d17	1353.04	0.282187	0.0813528	3.46869	0.000523005	0.0217987	1144.62	1204.6	1278.75	1210.13	1649.18	1444.27	1372.41	1520.39
ENSMUSG00000021294	Kif26a	1318.37	-0.444122	0.128058	-3.46813	0.000524102	0.0217987	1568.56	1812.58	1630.57	1333.39	925.774	1471.82	975.786	828.474
ENSMUSG00000063415	Cyp26b1	461.192	-0.452736	0.131002	-3.45594	0.000548381	0.0227428	831.972	370.841	783.872	862.781	384.563	209.752	144.313	101.446
ENSMUSG00000050558	Prokr2	388.091	-0.379829	0.11008	-3.45048	0.000559589	0.0231409	445.131	413.727	472.643	466.533	334.139	351.069	371.773	249.713
ENSMUSG00000035919	Bbs9	623.816	0.389333	0.113048	3.44398	0.000573221	0.0236368	538.397	479.318	543.201	530.707	867.955	726.134	755.971	548.847
ENSMUSG00000091803	Cox16	140.308	-0.488581	0.141942	-3.44211	0.000577201	0.0237329	173.813	254.795	148.849	129.366	90.7622	86.2118	109.907	128.758
ENSMUSG00000078861	Zfp931	181.608	-0.465448	0.135366	-3.43843	0.000585092	0.0239266	198.189	292.636	199.109	199.652	113.621	119.097	147.18	183.383
ENSMUSG00000046314	Stxbp6	603.721	-0.378747	0.110153	-3.43836	0.000585239	0.0239266	737.646	577.704	679.485	799.626	557.347	525.27	535.201	417.488
ENSMUSG00000020905	Usp43	661.12	0.36084	0.105105	3.43312	0.000596676	0.0242225	525.679	607.977	643.722	482.832	849.131	676.363	782.731	720.525
ENSMUSG00000027589	Pcmtd2	1803.39	0.256897	0.0748435	3.43245	0.000598157	0.0242225	1677.72	1734.37	1583.21	1529.99	1830.71	2052.2	1996.49	2022.41
ENSMUSG00000009075	Cabp7	108.416	-0.474629	0.138278	-3.43243	0.000598193	0.0242225	116.582	145.057	157.548	120.199	88.7452	82.6567	103.217	53.324
ENSMUSG00000042286	Stab1	325.308	0.400409	0.11667	3.43197	0.000599209	0.0242225	304.173	292.636	247.437	235.304	312.625	439.947	406.179	364.164
ENSMUSG00000047259	Mc4r	362.339	0.489068	0.14255	3.43086	0.000601674	0.0242541	285.096	218.216	223.273	340.223	592.98	330.627	323.032	585.264
ENSMUSG00000037993	Dhx38	1117.64	0.32083	0.093618	3.42701	0.000610258	0.0245314	960.212	967.465	1085.44	902.508	1404.46	1297.62	1230.96	1092.49
ENSMUSG00000033307	Mif	725.855	-0.273259	0.0798141	-3.4237	0.00061775	0.0247633	787.459	842.59	780.006	789.44	648.109	634.59	614.525	710.12
ENSMUSG00000021974	Fgf9	113.053	-0.443602	0.129624	-3.42223	0.000621089	0.024828	154.736	108.477	136.284	145.664	104.208	76.4352	88.8815	89.7405
ENSMUSG00000039195	1110008P14Rik	506.507	-0.364579	0.106558	-3.4214	0.000622999	0.0248354	640.141	573.92	540.301	568.397	402.715	383.954	408.091	534.541
ENSMUSG00000029730	Mcm7	1856.89	0.245057	0.0717319	3.41629	0.000634809	0.0252363	1729.65	1571.66	1754.29	1697.04	1904.66	2117.08	2008.91	2071.83
ENSMUSG00000041710	Trpc5	256.699	-0.422932	0.123838	-3.41519	0.000637364	0.0252681	337.028	245.966	319.928	318.832	260.185	195.532	208.346	167.776
ENSMUSG00000043165	Lor	65.5049	-0.490607	0.143692	-3.41429	0.000639479	0.0252823	100.684	63.0682	84.0898	86.5837	56.4742	50.6605	52.5644	29.9135
ENSMUSG00000026207	Speg	828.183	-0.283392	0.0831117	-3.40977	0.000650181	0.0256261	930.537	967.465	906.624	866.856	789.295	783.017	687.159	694.513
ENSMUSG00000025597	Klhl4	433.917	-0.346703	0.101703	-3.40897	0.000652081	0.0256261	516.14	475.534	503.573	477.738	375.15	313.74	369.862	439.598
ENSMUSG00000076258	Gm23935	79.8327	-0.502733	0.147499	-3.40837	0.000653519	0.0256261	135.659	124.875	80.2236	87.6024	35.6326	59.5484	30.5829	84.5381
ENSMUSG00000025981	Coq10b	485.998	-0.293595	0.0861764	-3.4069	0.000657044	0.0256944	556.414	543.647	529.669	528.67	412.8	410.617	426.249	479.916
ENSMUSG00000021696	Elovl7	85.2945	-0.486151	0.142783	-3.40483	0.000662063	0.0257635	124.001	84.5113	89.8891	132.422	49.7511	79.9903	69.7672	52.0235
ENSMUSG00000029816	Gpnmb	209.503	0.477145	0.140143	3.40469	0.000662393	0.0257635	110.223	122.352	104.387	118.161	174.801	248.859	583.942	213.296
ENSMUSG00000079598	Clec2l	919.649	0.259759	0.076332	3.40302	0.000666454	0.0258516	799.117	836.284	809.969	879.079	1077.72	979.437	976.741	998.85
ENSMUSG00000024026	Glo1	2084.96	0.267028	0.0785069	3.40133	0.000670579	0.0258913	1884.39	1744.47	1913.77	1965.96	2439.15	2246.84	2409.36	2075.74
ENSMUSG00000079330	Lemd1	153.436	-0.431923	0.127011	-3.40069	0.000672158	0.0258913	161.095	184.159	197.176	189.466	92.1068	143.983	124.243	135.261
ENSMUSG00000090066	1110002E22Rik	49.1874	-0.4989	0.146741	-3.39987	0.000674189	0.0258913	49.8123	84.5113	65.7254	58.062	47.0619	28.441	28.6715	31.2141
ENSMUSG00000024424	Ttc39c	466.264	0.304032	0.0894298	3.39967	0.000674674	0.0258913	421.815	452.829	384.687	388.099	488.771	522.604	538.068	533.24
ENSMUSG00000053166	Cdh22	140.803	-0.496653	0.146461	-3.39102	0.000696337	0.0266516	207.728	141.273	149.815	234.285	121.689	95.0996	127.11	49.4223
ENSMUSG00000051851	Cxx1c	1502.24	0.358743	0.10583	3.38978	0.000699477	0.0267007	1293	1077.2	1378.3	1387.38	1990.72	1647.8	1802.48	1441.05
ENSMUSG00000002031	Ift46	2319.46	0.234502	0.0692536	3.38613	0.000708849	0.0269836	2063.5	2102.69	2234.66	2076.99	2568.91	2336.61	2606.24	2566.06
ENSMUSG00000000305	Cdh4	2646.09	-0.371733	0.109807	-3.38535	0.000710879	0.0269836	3141.36	2797.7	2733.4	3537.71	2636.81	2199.73	2327.17	1794.81
ENSMUSG00000026980	Ly75	147.357	0.468546	0.13843	3.38472	0.000712513	0.0269836	95.3853	111	138.217	105.938	172.112	223.084	212.169	120.955
ENSMUSG00000018906	P4ha2	142.435	-0.405595	0.119963	-3.38099	0.000722256	0.0272808	168.514	185.42	145.949	170.112	108.242	134.206	106.084	120.955
ENSMUSG00000020176	Grb10	1250.06	0.415769	0.123018	3.37973	0.000725566	0.0273341	1086.33	739.159	1101.87	1155.13	1579.93	1646.02	1553.99	1138.01
ENSMUSG00000028184	Lphn2	6587.97	0.286544	0.0848689	3.37632	0.000734636	0.0276035	5700.86	6527.55	5642.72	5614.7	7842.53	6993.82	6553.34	7828.23
ENSMUSG00000029335	Bmp3	65.1695	-0.48049	0.142346	-3.3755	0.000736818	0.0276134	107.043	64.3295	88.9226	68.2483	54.4573	47.9942	48.7415	41.6188
ENSMUSG00000034171	Faah	745.726	-0.391532	0.11607	-3.37324	0.000742896	0.0277689	937.955	711.409	824.467	1006.41	744.25	531.491	647.975	561.853
ENSMUSG00000037235	Mxd4	2552.47	0.24766	0.073566	3.3665	0.000761282	0.0283824	2220.36	2363.79	2481.13	2211.45	2957.5	2825.44	2756.28	2603.77
ENSMUSG00000034730	Bai1	3051.17	-0.304524	0.0905341	-3.36364	0.000769231	0.0285616	3656.44	3418.29	3121.96	3446.03	3024.06	2767.67	2670.27	2304.64
ENSMUSG00000038936	Sccpdh	2683.65	-0.303608	0.0902699	-3.36334	0.000770057	0.0285616	3084.12	2947.81	2783.66	3169.98	2236.78	2161.52	2299.45	2785.86
ENSMUSG00000046613	Vwa5b2	519.604	-0.420693	0.125156	-3.36136	0.000775594	0.028693	558.534	799.704	518.071	592.844	410.111	398.174	352.659	526.738
ENSMUSG00000026678	Rgs5	2711.47	-0.348137	0.103665	-3.3583	0.000784227	0.028938	3202.83	2575.7	3063.96	3518.36	2116.44	2434.37	2103.53	2676.61
ENSMUSG00000021743	Fezf2	1226.05	-0.419508	0.125075	-3.35405	0.000796385	0.0293114	1528.28	1232.35	1795.85	1270.23	1206.13	838.121	1125.83	811.566
ENSMUSG00000061186	Sfmbt2	115.614	0.444639	0.132658	3.35177	0.000802968	0.0294784	79.4877	118.568	69.5916	98.8073	153.287	129.762	141.446	133.96
ENSMUSG00000007721	Ccdc124	1077.47	-0.320429	0.095697	-3.34837	0.000812884	0.0297664	1445.62	1092.34	1141.5	1172.45	1001.07	962.55	914.62	889.601
ENSMUSG00000030554	Synm	446.205	-0.385529	0.115311	-3.34338	0.000827636	0.0302297	560.654	524.727	462.977	531.726	436.331	378.621	397.578	277.025
ENSMUSG00000031633	Slc25a4	16316.1	-0.220623	0.0660546	-3.34001	0.000837744	0.030516	17696.1	17794	17476.2	17552	14971.7	14033	14679.8	16326.3
ENSMUSG00000031684	Slc10a7	273.631	0.340549	0.10198	3.33936	0.000839714	0.030516	257.54	211.909	239.704	237.341	335.484	324.405	299.139	283.528
ENSMUSG00000021493	Pdlim7	703.98	-0.352354	0.105608	-3.33642	0.000848656	0.0307633	843.63	937.193	656.287	780.272	553.313	583.929	612.614	664.6
ENSMUSG00000079604	Gm13219	13.0166	0.445589	0.133587	3.33557	0.000851261	NA	7.41886	5.04545	6.76585	6.11179	30.9264	16.8868	11.4686	19.5088
ENSMUSG00000013766	Ly6g6e	67.0126	-0.468499	0.140583	-3.33255	0.000860544	0.0311158	83.7271	74.4204	86.9895	88.621	59.1635	55.1045	33.45	54.6246
ENSMUSG00000024479	Mal2	711.389	-0.392914	0.118057	-3.32818	0.000874162	0.031529	878.605	706.363	778.073	964.645	676.346	548.378	675.691	463.009
ENSMUSG00000056367	Actr3b	1476.81	-0.364983	0.109704	-3.32697	0.000877949	0.0315864	1722.23	1372.36	1704.03	1996.52	1356.73	1046.1	1352.34	1264.17
ENSMUSG00000026385	Dbi	6031.63	-0.345055	0.103794	-3.32443	0.000886	0.0317966	6901.66	7378.97	6071.87	7125.33	4518.61	4968.29	6417.63	4870.7
ENSMUSG00000021136	Smoc1	686.789	0.333333	0.10033	3.32236	0.000892587	0.0318909	595.628	513.375	580.897	693.688	814.17	781.239	828.605	686.71
ENSMUSG00000032849	Abcc4	141.191	0.425233	0.127997	3.32221	0.00089306	0.0318909	115.522	92.0795	109.22	138.534	172.784	193.754	171.073	136.562
ENSMUSG00000041771	Slc24a4	91.9813	0.431434	0.130055	3.31733	0.000908826	0.0323041	69.9492	68.1136	76.3574	80.4719	117.655	109.32	124.243	89.7405
ENSMUSG00000029403	Cdkl2	1252.62	-0.351712	0.106025	-3.31724	0.000909122	0.0323041	1501.79	1160.45	1402.46	1662.41	1177.89	1025.65	1138.26	952.029
ENSMUSG00000021703	Serinc5	1312.82	0.266024	0.0802138	3.31643	0.000911741	0.0323111	1090.57	1213.43	1257.48	1166.33	1408.49	1480.71	1551.13	1334.4
ENSMUSG00000030862	Cpxm2	61.0421	-0.464638	0.140128	-3.3158	0.000913808	0.0323111	81.6074	61.8068	80.2236	77.416	39.6664	47.9942	41.0958	58.5264
ENSMUSG00000055991	Zkscan5	782.534	0.28225	0.0851647	3.31416	0.000919173	0.0324211	727.048	650.863	746.177	671.279	951.994	849.675	829.561	833.676
ENSMUSG00000030103	Bhlhe40	726.504	0.408231	0.123327	3.31015	0.00093246	0.0326798	636.962	471.75	659.187	612.198	1055.53	655.921	797.067	923.416
ENSMUSG00000002847	Pla1a	32.2796	0.487696	0.147347	3.30985	0.000933452	0.0326798	16.9574	22.7045	27.0634	18.3354	49.7511	47.1054	51.6086	24.7111
ENSMUSG00000056296	Synpr	1415.35	-0.410476	0.124054	-3.30884	0.000936817	0.0326798	1648.05	1956.37	1490.42	1600.27	868.628	1526.04	1171.71	1061.28
ENSMUSG00000059187	Fam19a1	505.572	-0.481713	0.145592	-3.30866	0.000937447	0.0326798	751.424	399.852	625.358	812.868	497.511	218.64	431.983	306.938
ENSMUSG00000018841	Rad51d	509.143	0.282193	0.0852925	3.30853	0.000937861	0.0326798	451.49	456.613	481.342	428.844	596.341	548.378	531.378	578.761
ENSMUSG00000032011	Thy1	844.189	-0.451739	0.136586	-3.30737	0.000941774	0.0327369	1153.1	725.284	904.691	1349.69	841.063	553.711	700.54	525.437
ENSMUSG00000029090	Gpr125	1605.75	0.340487	0.103065	3.30362	0.00095445	0.0330976	1473.17	1112.52	1464.32	1495.35	1981.3	1866.44	1881.8	1571.11
ENSMUSG00000021069	Pygl	202.906	0.450777	0.136522	3.30187	0.000960441	0.0332253	174.873	121.091	144.982	190.484	264.219	256.858	302.962	167.776
ENSMUSG00000045948	Mrps12	388.461	-0.296397	0.0899652	-3.29457	0.000985717	0.0340048	438.772	416.25	421.416	453.291	316.659	365.289	352.659	343.355
ENSMUSG00000036438	Calm2	20450.9	-0.251732	0.0764225	-3.29395	0.0009879	0.0340048	23465.8	21445.7	21635.3	22923.3	18530.3	16615.8	18744.4	20246.2
ENSMUSG00000045667	Smtnl2	157.769	-0.439403	0.133422	-3.29334	0.000990063	0.0340048	208.788	165.239	191.377	200.671	164.717	101.321	133.8	96.2434
ENSMUSG00000020295	Hbq1a	8.25268	-0.400474	0.121606	-3.29321	0.000990494	NA	11.6582	18.9204	12.5651	10.1863	5.3785	0.888782	3.82286	2.60117
ENSMUSG00000048939	Atp13a5	137.087	-0.386725	0.117673	-3.28644	0.00101463	0.0347461	148.377	151.364	160.447	178.261	103.536	120.874	123.287	110.55
ENSMUSG00000017210	Med24	2781.12	0.269736	0.082094	3.2857	0.0010173	0.0347461	2564.8	2645.08	2480.17	2307.2	3405.26	3028.97	3042.04	2775.45
ENSMUSG00000030772	Dkk3	2931.1	0.316225	0.0962646	3.28495	0.00101999	0.0347461	2632.63	2367.58	2900.62	2369.34	3336.69	3093.85	3797.06	2951.03
ENSMUSG00000044365	Cxxc4	1891.77	0.292497	0.0890688	3.28394	0.00102367	0.0347461	1761.45	1615.81	1701.13	1637.96	2322.84	1808.67	2023.25	2263.02
ENSMUSG00000032009	Sesn3	506.231	0.308744	0.0940169	3.28393	0.00102372	0.0347461	463.149	442.738	435.914	442.086	604.409	540.379	626.949	494.223
ENSMUSG00000029223	Uchl1	21083.3	-0.257463	0.078463	-3.28133	0.00103319	0.0349241	23661.9	22090.3	22723.6	23977.6	19450	16926.8	18776	21060.4
ENSMUSG00000040452	Cdh12	296.81	-0.356281	0.108584	-3.28116	0.00103382	0.0349241	362.464	310.295	349.891	335.13	241.36	259.524	214.08	301.736
ENSMUSG00000015396	Cd83	275.548	0.382807	0.116812	3.27713	0.00104867	0.0353428	229.985	211.909	211.674	266.882	305.902	260.413	361.26	356.361
ENSMUSG00000045534	Kcna5	66.1284	0.480525	0.146677	3.27607	0.00105264	0.0353906	42.3935	37.8409	48.3275	59.0807	92.1068	117.319	81.2358	50.7229
ENSMUSG00000037410	Tbc1d2b	622.909	0.302132	0.0922419	3.27543	0.001055	0.0353906	532.038	556.261	603.127	510.335	770.47	709.248	634.595	667.201
ENSMUSG00000070372	Capza1	313.446	-0.432802	0.1322	-3.27383	0.001061	0.0355088	373.062	471.75	420.449	245.49	256.823	223.084	239.885	277.025
ENSMUSG00000030768	Disp1	198.14	0.379254	0.115873	3.27302	0.00106404	0.0355281	145.198	187.943	168.18	166.037	260.185	245.304	205.479	206.793
ENSMUSG00000067594	Krt77	83.1583	0.436759	0.133471	3.27231	0.00106673	0.0355355	56.1713	65.5909	57.993	83.5278	104.881	103.987	95.5716	97.544
ENSMUSG00000022261	Sdc2	725.631	0.355162	0.108573	3.2712	0.00107094	0.0355932	666.637	502.022	622.458	688.595	835.012	883.449	913.664	693.213
ENSMUSG00000059325	Hopx	542.959	-0.304516	0.0931369	-3.26955	0.00107717	0.035718	603.047	652.125	545.134	628.496	442.382	468.388	533.289	470.812
ENSMUSG00000019966	Kitl	2616.68	-0.329021	0.100702	-3.26728	0.00108587	0.0358824	3195.41	2444.52	2867.75	3326.85	2272.42	2073.53	2189.54	2563.46
ENSMUSG00000060240	Cend1	1824.4	-0.244932	0.0749834	-3.26649	0.00108891	0.0358824	1986.13	1864.29	1927.3	2184.97	1727.17	1662.02	1655.3	1588.02
ENSMUSG00000040043	Rbms2	334.365	0.322935	0.098881	3.2659	0.00109117	0.0358824	278.737	312.818	302.53	275.031	385.907	407.951	384.198	327.748
ENSMUSG00000096936	Gm3510	210.83	0.412154	0.126209	3.26566	0.00109211	0.0358824	171.694	175.329	174.946	162.981	246.066	178.645	275.246	301.736
ENSMUSG00000097431	Gm26782	68.4627	-0.473801	0.145208	-3.26291	0.00110275	0.0361494	89.0263	109.739	62.8257	85.5651	39.6664	39.9952	50.6529	70.2317
ENSMUSG00000029054	Gabrd	110.191	0.458778	0.14066	3.26161	0.0011078	0.0362325	90.0861	60.5454	86.0229	98.8073	141.186	155.537	159.605	89.7405
ENSMUSG00000029832	Nfe2l3	557.404	0.342206	0.104949	3.26069	0.00111142	0.0362685	514.021	420.034	495.84	493.018	753.662	618.592	612.614	551.449
ENSMUSG00000035868	3110052M02Rik	431.52	-0.376402	0.115483	-3.25937	0.0011166	0.0363552	485.405	563.829	429.148	520.521	341.535	319.073	333.545	459.107
ENSMUSG00000057554	Lgals8	514.589	-0.296195	0.0909094	-3.25814	0.00112146	0.036431	576.551	553.738	542.235	619.328	418.178	442.613	503.662	460.408
ENSMUSG00000079110	Capn3	35.4092	-0.479752	0.147318	-3.25657	0.00112766	0.03655	51.932	54.2386	28.0299	57.0434	31.5987	23.1083	19.1143	18.2082
ENSMUSG00000032224	Fam81a	572.266	-0.31517	0.0968572	-3.25397	0.00113806	0.0368039	647.56	576.443	621.492	727.303	483.393	513.716	554.315	453.905
ENSMUSG00000038248	Sobp	2982.84	-0.326191	0.100439	-3.24764	0.00116367	0.0375479	3327.89	3379.19	3743.45	3032.47	3059.02	2318.83	2703.72	2298.14
ENSMUSG00000047228	BC048546	61.5526	-0.476972	0.146977	-3.24522	0.0011736	0.0377837	84.7869	74.4204	53.1602	107.975	56.4742	47.9942	32.4943	35.1158
ENSMUSG00000034248	Slc25a37	118.077	-0.415608	0.128148	-3.24319	0.00118198	0.0379684	133.539	150.102	119.852	156.869	79.3329	97.766	92.7044	114.452
ENSMUSG00000006494	Pdk1	1184.68	0.282196	0.0870731	3.24091	0.00119151	0.0381893	1053.48	962.42	1107.67	1106.23	1460.94	1308.29	1298.82	1179.63
ENSMUSG00000025287	Acot9	834.431	-0.263222	0.0815007	-3.22969	0.00123923	0.0396307	914.639	983.863	888.259	880.098	732.821	731.467	715.831	828.474
ENSMUSG00000048138	Dmrt2	80.5118	-0.466679	0.144691	-3.22535	0.00125819	0.0401477	114.462	78.2045	95.6884	116.124	43.028	53.3269	53.5201	89.7405
ENSMUSG00000093098	NA	119.808	-0.446869	0.138621	-3.22367	0.00126561	0.0402952	132.48	143.795	145.949	162.981	69.2482	101.321	72.6344	130.059
ENSMUSG00000090093	Gm14399	18.7888	-0.456628	0.141857	-3.21893	0.0012867	NA	27.5558	26.4886	23.1972	29.5403	8.06775	8.88782	20.07	6.50293
ENSMUSG00000033350	Chst2	1770.26	0.33081	0.102789	3.21835	0.0012893	0.0409587	1608.83	1468.23	1642.17	1424.05	2065.34	2052.2	2308.05	1593.22
ENSMUSG00000026837	Col5a1	175.655	-0.403395	0.125498	-3.21436	0.00130737	0.0413517	178.053	253.534	173.012	226.136	130.429	164.425	140.49	139.163
ENSMUSG00000035000	Dpp4	39.4848	-0.462374	0.143847	-3.21435	0.00130742	0.0413517	60.4107	58.0227	40.5951	60.0993	18.1524	22.2195	9.55716	46.8211
ENSMUSG00000024410	3110002H16Rik	875.621	0.283893	0.0883438	3.2135	0.00131128	0.041383	704.791	853.943	791.604	772.123	1042.08	879.005	954.76	1006.65
ENSMUSG00000046999	1110032F04Rik	153.572	-0.373662	0.116368	-3.21103	0.00132258	0.0416482	170.634	165.239	179.778	193.54	112.948	129.762	127.11	149.567
ENSMUSG00000071984	Fndc1	207.946	0.461778	0.143854	3.21005	0.00132712	0.0417	127.18	186.682	141.116	165.018	237.999	381.287	269.512	154.77
ENSMUSG00000024331	Dsc2	39.9692	0.462908	0.144532	3.2028	0.00136098	0.0426707	30.7353	25.2273	29.963	31.5776	50.4234	45.3279	54.4758	52.0235
ENSMUSG00000020290	Xpo1	4787.76	-0.252054	0.0787344	-3.20132	0.00136798	0.0427502	5363.83	5128.7	4993.2	5468.02	3814.7	4414.58	4460.32	4658.7
ENSMUSG00000028261	Ndufaf4	1136.71	-0.32893	0.102758	-3.20101	0.00136946	0.0427502	1274.98	1374.89	1184.99	1307.92	830.978	979.437	941.38	1199.14
ENSMUSG00000022076	Klhl1	142.996	-0.458778	0.143447	-3.19824	0.00138269	0.0428529	219.386	121.091	179.778	197.615	121.689	124.429	117.553	62.4282
ENSMUSG00000027447	Cst3	8530.16	0.276963	0.0865991	3.19823	0.00138276	0.0428529	7938.18	7680.44	7528.46	7366.75	8208.94	9800.59	10741.3	8976.65
ENSMUSG00000040618	Pck2	400.364	0.322801	0.100946	3.19777	0.00138496	0.0428529	321.13	326.693	375.021	373.838	473.308	498.606	441.541	392.777
ENSMUSG00000022636	Alcam	3023.43	0.30814	0.0963668	3.19757	0.00138589	0.0428529	2939.99	2320.91	2477.27	2893.93	3573.34	3337.37	3672.81	2971.84
ENSMUSG00000070695	Cntnap5a	234.487	-0.422236	0.132064	-3.19721	0.00138764	0.0428529	308.412	227.045	263.868	328	233.292	162.647	212.169	140.463
ENSMUSG00000014602	Kif1a	25632.9	-0.280286	0.0877028	-3.19586	0.00139416	0.0428731	27418	30306.8	26597.5	29213.3	25227.9	23064.8	23764.8	19469.8
ENSMUSG00000038028	9630033F20Rik	526.447	-0.321579	0.100624	-3.19584	0.00139425	0.0428731	638.022	518.42	585.729	635.626	502.89	465.722	474.991	390.176
ENSMUSG00000055313	Pgbd1	83.0052	-0.417652	0.130714	-3.19515	0.00139756	0.0428833	99.6246	108.477	99.5546	88.621	57.8189	73.7689	65.9444	70.2317
ENSMUSG00000079419	Ms4a6c	19.5468	0.447921	0.140286	3.19291	0.00140845	NA	7.41886	8.82954	18.3644	9.16769	18.8247	30.2186	40.1401	23.4106
ENSMUSG00000038860	Garnl3	1725.75	-0.256167	0.0802656	-3.19149	0.00141541	0.0433387	1831.4	1963.94	1828.71	1941.51	1599.43	1398.94	1525.32	1716.77
ENSMUSG00000039221	Rpl22l1	889.752	-0.457483	0.143518	-3.18764	0.00143437	0.043826	964.451	1754.56	877.627	858.707	537.178	625.702	572.474	927.318
ENSMUSG00000038205	Prkab2	1315.85	-0.239705	0.0752461	-3.18561	0.00144449	0.0439642	1414.88	1328.22	1421.79	1566.66	1189.32	1206.08	1231.92	1167.93
ENSMUSG00000059412	Fxyd2	99.8272	-0.411309	0.129119	-3.18551	0.00144501	0.0439642	126.121	94.6022	114.053	139.553	78.6606	85.323	78.3687	81.9369
ENSMUSG00000047490	4932411E22Rik	47.1919	0.46295	0.145363	3.18479	0.00144858	0.04398	36.0344	37.8409	28.9965	36.6708	74.6267	63.1035	57.3429	42.9194
ENSMUSG00000064254	Ethe1	340.763	0.353135	0.111013	3.18101	0.00146761	0.0443817	295.694	280.023	283.199	306.608	463.223	341.292	420.515	335.551
ENSMUSG00000022742	Cpox	356.438	0.28333	0.089083	3.18051	0.00147014	0.0443817	313.712	311.557	336.359	309.664	416.161	386.62	393.755	383.673
ENSMUSG00000029860	Zyx	809.165	0.332869	0.104665	3.18033	0.00147106	0.0443817	703.731	635.727	744.243	720.173	1078.39	951.885	892.638	746.537
ENSMUSG00000050875	A730017C20Rik	2317.32	0.336465	0.105822	3.17953	0.00147512	0.0443915	2000.97	2121.61	1599.64	2281.74	2782.7	2247.73	2767.75	2736.43
ENSMUSG00000036923	Stox1	148.584	0.403069	0.126789	3.17906	0.00147756	0.0443915	122.941	122.352	123.718	118.161	190.264	159.981	215.992	135.261
ENSMUSG00000074634	Gm7120	117.277	-0.464106	0.146171	-3.17509	0.0014979	0.044901	181.232	103.432	137.25	178.261	100.847	81.7679	109.907	45.5205
ENSMUSG00000024517	Grp	630.925	0.449305	0.141552	3.17413	0.00150285	0.044901	472.687	500.761	487.141	459.403	730.131	444.391	769.351	1183.53
ENSMUSG00000020744	Slc25a19	843.779	0.24011	0.0756507	3.17393	0.00150388	0.044901	723.868	814.841	759.708	777.216	951.994	885.226	930.867	906.509
ENSMUSG00000094870	Zfp131	1430	-0.297389	0.09372	-3.17316	0.00150787	0.0449272	1667.12	1464.44	1678.9	1566.66	1095.2	1316.29	1205.16	1446.25
ENSMUSG00000039358	Drd5	8.84295	0.406287	0.128057	3.17271	0.00151022	NA	6.35902	3.78409	1.9331	4.07453	14.1186	12.4429	12.4243	15.607
ENSMUSG00000025876	Unc5a	1100.41	-0.299834	0.0945457	-3.17132	0.0015175	0.0450839	1268.62	1223.52	1239.12	1187.72	1109.99	818.568	1024.53	931.22
ENSMUSG00000047749	Zc3hav1l	598.005	0.301724	0.0951526	3.17095	0.0015194	0.0450839	487.525	601.67	549.967	473.664	715.34	682.584	645.108	628.183
ENSMUSG00000045071	E130308A19Rik	516.671	0.274259	0.0865135	3.17013	0.00152372	0.0451191	464.208	509.591	430.115	449.217	578.861	597.261	555.271	548.847
ENSMUSG00000051113	Fam71e1	61.0546	-0.46443	0.146535	-3.16942	0.00152744	0.0451363	86.9066	97.125	57.993	70.2856	26.8925	53.3269	47.7858	48.1217
ENSMUSG00000021587	Pcsk1	77.599	-0.450717	0.142319	-3.16696	0.00154041	0.0454263	114.462	79.4659	71.5247	120.199	67.2312	50.6605	53.5201	63.7287
ENSMUSG00000087075	A230065H16Rik	12.6112	-0.399614	0.126189	-3.16679	0.00154129	NA	16.9574	30.2727	6.76585	24.4472	6.72312	7.99903	3.82286	3.90176
ENSMUSG00000002475	Abhd3	98.096	-0.421082	0.133183	-3.16167	0.00156865	0.0461644	118.702	111	94.7219	147.702	82.6944	74.6576	85.0587	70.2317
ENSMUSG00000055839	Tceb2	2260.67	-0.305526	0.096741	-3.15818	0.00158757	0.046626	2506.51	2849.42	2359.35	2410.08	1789.7	1877.11	1939.15	2354.06
ENSMUSG00000045636	Mtus1	1844.11	0.287992	0.0912352	3.15659	0.00159627	0.0467079	1552.66	1663.74	1722.39	1620.64	2345.03	2098.41	1995.53	1754.49
ENSMUSG00000022235	Cmbl	45.423	-0.464808	0.147255	-3.15648	0.00159685	0.0467079	65.7099	56.7613	31.8961	88.621	34.9602	26.6634	35.3615	23.4106
ENSMUSG00000086386	Gm12108	61.0848	-0.43811	0.138957	-3.15285	0.00161683	0.0471658	75.2484	73.1591	85.0564	65.1925	42.3557	56.882	43.9629	46.8211
ENSMUSG00000039384	Dusp10	115.256	0.42296	0.134169	3.15245	0.00161906	0.0471658	102.804	66.8522	89.8891	104.919	127.739	121.763	133.8	174.279
ENSMUSG00000037935	Smarce1	3183.12	0.210643	0.0669056	3.14836	0.0016419	0.0477345	2965.42	2878.43	3009.84	2894.95	3483.25	3281.38	3276.19	3675.46
ENSMUSG00000010660	Plcd1	262.739	-0.341989	0.108648	-3.14767	0.00164577	0.0477507	294.635	276.238	309.296	320.869	266.236	213.308	223.637	197.689
ENSMUSG00000035849	Krt222	165.553	-0.393847	0.12518	-3.14623	0.00165387	0.047878	174.873	185.42	174.946	243.453	131.773	119.097	159.605	135.261
ENSMUSG00000037735	2810032G03Rik	203.687	-0.383194	0.121815	-3.14571	0.00165681	0.047878	254.361	218.216	221.34	260.77	209.761	173.312	153.87	137.862
ENSMUSG00000010911	Apip	395.221	-0.355103	0.112931	-3.14442	0.00166415	0.0479935	443.012	515.897	407.884	446.161	280.354	322.628	333.545	412.286
ENSMUSG00000087082	Gm15423	33.9735	-0.462176	0.14716	-3.14065	0.00168575	0.0485191	48.7525	40.3636	53.1602	33.6149	24.8756	26.6634	24.8486	19.5088
ENSMUSG00000079523	Tmsb10	3494.35	-0.340914	0.108571	-3.14001	0.00168941	0.0485274	4451.31	4470.27	3557.87	3452.14	2556.8	2792.55	3235.1	3438.75
ENSMUSG00000067377	Tspan6	3860.88	-0.344022	0.109648	-3.13751	0.00170388	0.0488457	4068.71	5343.13	3998.62	4222.23	2987.08	3098.29	3113.72	4055.23
ENSMUSG00000016526	Dyrk3	560.514	-0.288838	0.0921264	-3.13523	0.00171719	0.0491295	558.534	584.011	695.916	652.943	507.596	473.721	495.061	516.333
ENSMUSG00000020546	Stxbp4	485.94	0.329327	0.105186	3.13089	0.00174275	0.0497618	418.635	417.511	428.182	422.732	576.172	569.709	624.082	430.494
ENSMUSG00000022558	Mroh1	669.224	-0.272308	0.0870104	-3.1296	0.00175046	0.049883	704.791	798.443	729.745	726.285	621.889	651.477	580.119	541.044
ENSMUSG00000071073	Lrrc73	546.774	-0.253072	0.0808848	-3.12879	0.00175527	0.0499211	607.286	587.795	577.03	622.384	505.579	467.499	490.282	516.333
ENSMUSG00000026347	Tmem163	434.355	-0.311047	0.099479	-3.12677	0.00176741	0.0501673	476.926	524.727	464.911	486.906	422.212	320.85	398.533	379.771
ENSMUSG00000078495	Gm13157	98.3116	-0.397278	0.127214	-3.12291	0.0017907	0.0506889	109.163	132.443	105.354	117.143	74.6267	87.9894	72.6344	87.1393
ENSMUSG00000060044	Tmem26	37.9497	0.460447	0.147486	3.12197	0.00179645	0.0506889	31.7951	16.3977	22.2306	35.6521	58.4912	50.6605	50.6529	37.717
ENSMUSG00000092536	Gm20501	100.516	-0.42444	0.135976	-3.12144	0.00179972	0.0506889	125.061	152.625	87.956	121.217	75.9713	73.7689	90.793	76.7346
ENSMUSG00000004637	Wwox	377.029	0.27651	0.088585	3.12141	0.00179988	0.0506889	338.088	344.352	334.426	331.055	426.246	383.065	427.205	431.795
ENSMUSG00000030541	Idh2	2243.1	0.215034	0.0689229	3.11992	0.00180898	0.0508457	2173.72	1945.02	2122.54	2019.95	2316.12	2509.03	2391.2	2467.21
ENSMUSG00000020067	Mypn	15.0335	-0.429812	0.137893	-3.11699	0.00182709	NA	26.4959	30.2727	15.4648	15.2795	11.4293	6.22147	8.60144	6.50293
ENSMUSG00000071753	C230004F18Rik	118.956	-0.414637	0.13308	-3.1157	0.00183507	0.0514784	124.001	181.636	118.886	145.664	84.0391	87.1006	112.774	97.544
ENSMUSG00000031563	Wwc2	713.182	0.330604	0.106309	3.10983	0.00187196	0.0524112	670.877	549.954	649.522	600.993	929.136	820.345	834.34	650.293
ENSMUSG00000026473	Glul	6656.97	0.364464	0.117289	3.10741	0.00188737	0.05274	5902.23	4467.75	5988.74	6116.89	7714.11	8256.78	8990.42	5818.82
ENSMUSG00000020593	Lpin1	826.171	0.285682	0.0920457	3.10369	0.0019112	0.0531953	717.509	789.613	736.511	693.688	897.537	915.445	809.491	1049.57
ENSMUSG00000017760	Ctsa	1700.12	0.250719	0.0807833	3.1036	0.0019118	0.0531953	1559.02	1425.34	1550.35	1623.7	1759.44	1929.54	2028.98	1724.58
ENSMUSG00000042659	Arrdc4	1192.75	-0.373237	0.120286	-3.10292	0.00191624	0.0531953	1344.93	1353.44	1502.02	1347.65	1181.93	777.684	1217.58	816.768
ENSMUSG00000024236	Svil	299.018	0.343421	0.110689	3.10258	0.00191845	0.0531953	252.241	244.704	263.868	264.844	309.264	421.282	317.298	318.644
ENSMUSG00000037737	Actrt3	26.439	0.45653	0.147407	3.09707	0.00195441	0.0540882	11.6582	22.7045	19.331	18.3354	38.3218	31.1074	40.1401	29.9135
ENSMUSG00000002129	Sf3a1	3264.2	0.26836	0.0866876	3.09571	0.0019634	0.0542329	2924.09	2863.29	3041.73	2893.93	4059.42	3769.32	3448.22	3113.6
ENSMUSG00000025937	Lactb2	102.357	-0.442408	0.142939	-3.09509	0.00196753	0.0542427	127.18	111	121.785	145.664	53.1127	90.6557	60.2101	109.249
ENSMUSG00000032246	Calml4	40.3332	-0.396036	0.128289	-3.08707	0.00202143	0.0556222	73.1287	30.2727	32.8627	107.975	6.72312	40.8839	19.1143	11.7053
ENSMUSG00000061533	Cep128	198.796	0.375779	0.12176	3.08623	0.00202713	0.0556725	156.856	147.579	180.745	180.298	258.84	260.413	227.46	178.18
ENSMUSG00000029659	Medag	20.8494	-0.449672	0.145829	-3.08356	0.00204537	NA	26.4959	32.7954	20.2975	33.6149	12.7739	15.9981	10.5129	14.3065
ENSMUSG00000025576	Rbfox3	2019.32	-0.298844	0.0969314	-3.08305	0.00204891	0.0561636	2193.86	2156.93	2347.75	2331.65	2156.11	1592.7	1753.74	1621.83
ENSMUSG00000094002	Gm9866	175.539	-0.392089	0.127212	-3.08217	0.00205499	0.0562232	218.326	180.375	202.975	228.174	182.869	127.096	150.047	114.452
ENSMUSG00000038637	Lrrc56	342.291	0.34931	0.113375	3.08101	0.00206297	0.0563344	261.78	345.613	315.095	247.528	400.026	439.947	345.969	382.372
ENSMUSG00000031278	Acsl4	1054.31	-0.346023	0.112333	-3.08032	0.00206781	0.0563596	1362.95	948.545	1122.16	1390.43	828.289	830.122	1002.55	949.428
ENSMUSG00000086771	1700080G11Rik	6.92919	-0.331272	0.107676	-3.07657	0.00209395	NA	14.8377	8.82954	5.7993	17.3167	2.01694	5.33269	0	1.30059
ENSMUSG00000016559	H3f3b	13439.7	-0.312117	0.101498	-3.07512	0.00210418	0.0572425	15525.5	15397.5	15424.2	14111.1	9451.37	12836.7	11079.6	13691.3
ENSMUSG00000066438	Plekhd1	19.17	-0.446213	0.145212	-3.07284	0.00212029	NA	23.3164	22.7045	30.9296	27.5031	10.757	16.8868	9.55716	11.7053
ENSMUSG00000061458	Nol10	898.845	-0.23807	0.0775142	-3.07131	0.00213125	0.0578054	1018.5	909.443	1024.54	962.607	851.82	780.35	841.03	802.462
ENSMUSG00000021190	Lgmn	2271.81	0.29102	0.0947617	3.07107	0.00213291	0.0578054	2060.32	1789.87	1911.84	2291.92	2611.26	2315.28	2830.83	2363.17
ENSMUSG00000031431	Tsc22d3	1496.95	0.256306	0.0835141	3.06902	0.00214763	0.058095	1242.13	1507.33	1374.43	1285.51	1758.77	1542.92	1654.34	1610.13
ENSMUSG00000015053	Gata2	31.9208	0.451085	0.14706	3.06736	0.00215959	0.058309	33.9148	13.875	19.331	18.3354	47.0619	53.3269	34.4058	35.1158
ENSMUSG00000002881	Nab1	966.357	-0.244301	0.079743	-3.06361	0.00218687	0.0588548	1124.49	967.465	1101.87	1026.78	911.656	858.563	905.063	834.977
ENSMUSG00000043067	Dpy19l1	2715.79	-0.232712	0.0759638	-3.06345	0.00218799	0.0588548	3066.11	2627.42	3070.73	3035.52	2382	2429.04	2507.8	2607.68
ENSMUSG00000052534	Pbx1	8157.45	0.273645	0.0893804	3.06158	0.00220175	0.0590727	7308.63	6885.78	7705.34	7299.52	10276.3	9244.22	8858.53	7681.26
ENSMUSG00000049148	Plcxd3	124.39	-0.397429	0.129827	-3.06123	0.0022043	0.0590727	167.454	132.443	129.518	160.944	102.191	126.207	87.9258	88.4399
ENSMUSG00000031951	Tmem231	322.49	0.30079	0.09839	3.05713	0.00223471	0.0597764	275.558	269.932	306.396	286.236	400.698	350.18	363.172	327.748
ENSMUSG00000034845	Plvap	115.42	0.412489	0.134955	3.0565	0.00223938	0.0597773	92.2058	71.8977	94.7219	108.994	132.446	111.986	175.852	135.261
ENSMUSG00000059203	Il1rapl2	52.5002	-0.43732	0.143126	-3.05548	0.00224698	0.0597773	89.0263	35.3182	54.1268	113.068	41.6834	23.9971	45.8743	16.9076
ENSMUSG00000022893	Adamts1	324.808	0.401308	0.131342	3.05545	0.0022472	0.0597773	278.737	204.341	287.065	284.198	437.003	327.072	487.415	292.632
ENSMUSG00000097316	Gm10516	84.2798	-0.427655	0.140029	-3.05405	0.00225775	0.0599471	83.7271	131.182	89.8891	105.938	52.4404	66.6586	61.1658	83.2375
ENSMUSG00000040723	Rcsd1	99.9567	0.414188	0.135649	3.05337	0.00226283	0.0599713	75.2484	81.9886	83.1233	79.4533	124.378	156.426	107.996	91.0411
ENSMUSG00000049422	Chchd10	113.226	-0.414485	0.135852	-3.051	0.00228079	0.0603362	161.095	108.477	121.785	152.795	72.6097	111.986	86.0144	91.0411
ENSMUSG00000029134	Plb1	18.4963	-0.440425	0.144386	-3.05033	0.00228587	NA	26.4959	17.6591	32.8627	24.4472	10.757	14.2205	12.4243	9.10411
ENSMUSG00000045498	Pcdhb3	163.645	0.409085	0.134126	3.05001	0.00228833	0.0604245	147.317	124.875	160.447	93.7141	225.897	215.085	184.453	157.371
ENSMUSG00000052921	Arhgef15	307.924	-0.372339	0.122165	-3.04783	0.00230501	0.0607535	339.148	354.443	320.895	421.714	279.01	313.74	234.15	200.29
ENSMUSG00000035722	Abca7	249.915	-0.311974	0.102623	-3.04	0.00236581	0.062242	291.455	303.988	262.902	267.9	223.88	236.416	196.877	215.897
ENSMUSG00000046415	B430212C06Rik	13.9734	-0.418274	0.137756	-3.03634	0.00239471	NA	21.1967	16.3977	21.2641	20.3726	3.36156	8.88782	8.60144	11.7053
ENSMUSG00000037286	Stag1	2194.07	0.239057	0.0787931	3.03398	0.00241351	0.063381	2088.94	1859.25	2143.81	1899.75	2488.9	2445.04	2441.85	2184.99
ENSMUSG00000035934	Pknox2	1473.53	0.292039	0.0962864	3.03302	0.0024212	0.0634671	1253.79	1289.11	1472.06	1204.02	1867.01	1420.27	1641.92	1640.04
ENSMUSG00000027457	Snph	877.156	-0.344806	0.11385	-3.02861	0.00245681	0.0642301	1007.9	1149.1	841.865	1022.71	912.328	657.698	777.952	647.692
ENSMUSG00000032418	Me1	666.821	-0.301356	0.0995301	-3.02779	0.00246349	0.0642301	794.877	649.602	700.749	842.409	621.217	575.93	626.949	522.836
ENSMUSG00000031765	Mt1	915.248	0.324581	0.107207	3.0276	0.00246504	0.0642301	755.663	808.534	824.467	788.421	973.508	1070.09	1266.32	834.977
ENSMUSG00000020186	Csrp2	1903.24	-0.266733	0.0881115	-3.02722	0.00246816	0.0642301	2141.93	2092.6	2250.13	1902.8	1627.67	1534.93	1761.38	1914.46
ENSMUSG00000022382	Wnt7b	2222.23	0.325803	0.1077	3.02509	0.00248562	0.0645678	1980.83	1704.1	2196.97	1823.35	3113.48	2368.6	2344.37	2246.11
ENSMUSG00000022146	Osmr	121.236	0.381159	0.126061	3.02361	0.00249776	0.0646718	97.505	80.7272	113.086	110.012	143.875	150.204	154.826	119.654
ENSMUSG00000058740	Kcnt1	675.755	-0.357584	0.118269	-3.02347	0.00249893	0.0646718	721.749	971.25	606.993	819.999	516.336	655.032	547.625	567.056
ENSMUSG00000054733	Msra	2045.02	-0.287736	0.0951977	-3.02251	0.00250688	0.0646718	2138.75	2410.46	2482.1	2065.79	1645.15	1701.13	1807.26	2109.55
ENSMUSG00000042524	Sun2	2177.64	0.210394	0.0696109	3.02242	0.0025076	0.0646718	1916.18	1998	2178.6	1943.55	2400.16	2341.94	2271.74	2370.97
ENSMUSG00000024683	Mrpl16	631.228	-0.263745	0.087284	-3.02169	0.00251366	0.0647122	651.799	712.67	731.678	680.446	549.279	558.155	528.511	637.287
ENSMUSG00000032463	Faim	673.98	0.272597	0.0902527	3.02038	0.00252458	0.0648771	634.842	537.341	642.756	597.937	776.521	718.135	802.801	681.507
ENSMUSG00000086188	Gm15169	12.3054	0.373305	0.123676	3.01842	0.00254096	NA	3.17951	3.78409	5.7993	9.16769	24.8756	7.99903	12.4243	31.2141
ENSMUSG00000022687	Boc	490.025	-0.343987	0.11426	-3.01057	0.00260755	0.0668899	617.885	467.966	574.131	586.732	491.46	393.73	450.142	338.152
ENSMUSG00000034098	Fstl5	1653.85	0.315681	0.104982	3.00701	0.0026383	0.0675582	1526.16	1139.01	1490.42	1613.51	1953.74	1726.9	2068.17	1712.87
ENSMUSG00000089687	Rab42	9.66989	-0.391034	0.130071	-3.00631	0.0026444	NA	8.47869	17.6591	15.4648	16.2981	5.3785	4.44391	5.73429	3.90176
ENSMUSG00000030268	Bcat1	2739.7	0.310645	0.103399	3.00434	0.00266154	0.0679735	2341.18	2391.54	2551.69	2308.22	3709.82	3054.74	3098.43	2462.01
ENSMUSG00000044847	Lsm11	2028.93	-0.294044	0.0978819	-3.00407	0.00266396	0.0679735	2349.66	1994.21	2176.67	2539.45	2005.51	1694.02	1904.74	1567.21
ENSMUSG00000006920	Ezh1	1009.08	0.281762	0.0938344	3.00276	0.00267541	0.0681448	845.75	943.5	926.921	880.098	1308.99	1006.99	1113.41	1046.97
ENSMUSG00000022452	Smdt1	1873.46	-0.29484	0.0982984	-2.99944	0.00270475	0.068738	1918.3	2322.17	1987.23	2136.07	1516.74	1558.92	1563.55	1984.69
ENSMUSG00000044583	Tlr7	66.6135	0.428634	0.142923	2.99905	0.00270825	0.068738	47.6926	60.5454	49.294	46.8571	71.2651	71.9913	113.73	71.5323
ENSMUSG00000031425	Plp1	372.276	-0.342282	0.114176	-2.99784	0.00271897	0.0688497	467.388	369.579	431.081	435.975	375.15	253.303	315.386	330.349
ENSMUSG00000059552	Trp53	1366.77	0.253577	0.0845968	2.99748	0.00272222	0.0688497	1223.05	1226.04	1394.73	1097.07	1518.08	1558.92	1466.07	1450.15
ENSMUSG00000050587	Lrrc4c	1758.9	0.342971	0.114454	2.99658	0.00273028	0.0689324	1667.12	1181.9	1522.32	1647.13	2456.63	1961.54	1900.92	1733.68
ENSMUSG00000041301	Cftr	13.4287	0.413554	0.138162	2.99325	0.00276025	NA	5.29918	7.56818	9.6655	8.14906	16.8078	23.9971	22.9372	13.0059
ENSMUSG00000026880	Stom	352.513	0.353762	0.118289	2.99067	0.00278368	0.0700534	305.233	268.67	284.166	336.149	321.365	478.164	449.186	377.17
ENSMUSG00000032411	Tfdp2	916.401	0.237705	0.0794844	2.99059	0.00278442	0.0700534	811.835	865.295	878.594	781.291	929.808	1039.87	985.343	1039.17
ENSMUSG00000027805	Pfn2	16037.3	-0.199827	0.0668364	-2.98979	0.00279167	0.0701123	17363.3	17760	16710.7	17000	14003.6	14283.6	15175.8	16001.1
ENSMUSG00000040859	Bsdc1	1652.82	0.252288	0.0844107	2.98881	0.00280062	0.0701123	1491.19	1479.58	1594.81	1415.9	2036.43	1807.78	1763.3	1633.54
ENSMUSG00000035566	Pcdh17	2266.92	0.339064	0.113467	2.98821	0.00280612	0.0701123	2041.25	1734.37	1905.07	2098.38	2990.45	2810.33	2654.02	1901.46
ENSMUSG00000056014	A430033K04Rik	668.491	0.282056	0.0943898	2.9882	0.00280625	0.0701123	627.423	544.909	664.986	542.931	769.125	744.799	786.554	667.201
ENSMUSG00000081669	Npm3-ps1	7.32772	-0.321542	0.107683	-2.98601	0.00282644	NA	15.8975	5.04545	21.2641	6.11179	1.34462	0.888782	2.86715	5.20235
ENSMUSG00000045725	Prr15	37.7646	-0.438321	0.146835	-2.98513	0.00283461	0.0706982	39.214	47.9318	60.8926	44.8198	30.9264	31.1074	27.7158	19.5088
ENSMUSG00000074361	C5ar2	3.13769	0.258428	0.0866262	2.98326	0.00285199	NA	1.05984	0	0	0	4.70619	6.22147	10.5129	2.60117
ENSMUSG00000026788	Zbtb43	1158.1	0.255369	0.0856057	2.98308	0.00285365	0.0710499	1011.08	1051.98	1146.33	974.831	1415.22	1234.52	1225.23	1205.64
ENSMUSG00000020154	Ptprb	359.616	0.351799	0.11814	2.97781	0.00290313	0.0721572	310.532	239.659	346.025	324.944	439.02	473.721	406.179	336.852
ENSMUSG00000021313	Ryr2	556.954	-0.29079	0.0977499	-2.97483	0.00293147	0.0727358	598.808	663.477	588.629	633.589	545.245	412.395	503.662	509.83
ENSMUSG00000005198	Polr2a	2920.88	0.334262	0.112412	2.97355	0.00294376	0.072915	2468.36	2589.58	2631.92	2365.26	3887.98	3692	3297.22	2434.7
ENSMUSG00000010392	Gosr1	1049.21	0.240839	0.0810526	2.9714	0.00296447	0.0730167	962.332	884.215	1005.21	965.663	1212.85	1108.31	1204.2	1050.87
ENSMUSG00000039967	Zfp292	2213.17	0.205658	0.0692306	2.97063	0.00297188	0.0730167	2126.03	2000.52	2108.05	1950.68	2496.97	2434.37	2255.49	2333.25
ENSMUSG00000024997	Prdx3	1461.56	-0.272351	0.0916849	-2.97051	0.00297305	0.0730167	1628.97	1571.66	1565.81	1690.93	1139.57	1283.4	1278.75	1533.39
ENSMUSG00000069911	Fam196b	120.907	0.427652	0.143994	2.96993	0.00297866	0.0730167	87.9664	98.3863	58.9595	124.273	182.197	172.424	133.8	109.249
ENSMUSG00000044361	BC024139	306.62	-0.414101	0.139438	-2.96978	0.00298011	0.0730167	285.096	549.954	286.099	366.708	232.62	231.083	203.567	297.834
ENSMUSG00000075602	Ly6a	22.729	0.434653	0.146372	2.9695	0.00298281	0.0730167	13.7779	11.3523	18.3644	16.2981	22.8586	35.5513	36.3172	27.3123
ENSMUSG00000005354	Txn2	2806.41	0.216853	0.0730283	2.96945	0.00298338	0.0730167	2522.41	2429.39	2768.2	2604.64	3253.99	2955.2	2894.86	3022.56
ENSMUSG00000022912	Pros1	244.106	0.334127	0.112578	2.96796	0.00299786	0.0732466	218.326	182.898	235.838	202.708	262.202	305.741	305.829	239.308
ENSMUSG00000097773	Gm10614	5.81273	-0.334793	0.112807	-2.96783	0.00299909	NA	6.35902	12.6136	9.6655	9.16769	3.36156	1.77756	0.955716	2.60117
ENSMUSG00000037843	Vstm2l	545.722	-0.341116	0.115134	-2.96278	0.00304877	0.0743642	691.013	558.784	579.93	670.26	469.946	583.929	424.338	387.575
ENSMUSG00000036249	Rbm43	302.202	0.318045	0.107423	2.96069	0.00306955	0.0747443	260.72	224.523	256.136	308.646	342.879	307.518	366.039	351.158
ENSMUSG00000046442	Ppm1e	3645.97	-0.245777	0.083056	-2.95917	0.00308472	0.0749867	4043.28	4036.36	3885.53	3979.8	3783.77	3060.07	3360.3	3018.66
ENSMUSG00000079018	Ly6c1	79.6195	0.428169	0.144796	2.95705	0.00310601	0.0753769	60.4107	75.6818	60.8926	44.8198	98.8299	89.7669	137.623	68.9311
ENSMUSG00000003309	Ap1m2	28.739	-0.435219	0.147241	-2.95582	0.00311838	0.0755499	42.3935	31.5341	28.9965	47.8757	20.1694	23.1083	12.4243	23.4106
ENSMUSG00000058486	Wdr91	724.452	0.231859	0.0784983	2.95369	0.00314002	0.0759462	650.74	705.102	664.02	629.515	830.306	787.46	774.13	754.34
ENSMUSG00000069769	Msi2	2670.41	0.261657	0.0886076	2.95299	0.00314712	0.0759902	2473.66	2516.42	2369.98	2248.12	2516.47	3198.72	3168.2	2871.69
ENSMUSG00000021215	Net1	257.797	0.35819	0.121545	2.94698	0.00320892	0.0773527	197.13	233.352	223.273	214.931	229.259	343.958	342.146	278.326
ENSMUSG00000068115	Ninl	437.405	0.262578	0.0891308	2.94599	0.00321925	0.0774022	387.9	420.034	397.252	367.726	476.67	444.391	508.441	496.824
ENSMUSG00000009569	Mkl2	996.711	0.349174	0.118535	2.94575	0.00322173	0.0774022	792.758	943.5	816.735	837.316	1294.87	1347.39	1119.14	821.971
ENSMUSG00000097493	9930014A18Rik	374.05	0.298039	0.101217	2.94454	0.00323436	0.0774784	323.25	290.113	355.69	349.391	470.619	384.842	420.515	397.979
ENSMUSG00000048483	Zdhhc22	65.1838	-0.410515	0.139421	-2.94441	0.00323567	0.0774784	77.3681	83.25	73.4578	82.5092	59.8358	37.3288	58.2987	49.4223
ENSMUSG00000034701	Neurod1	1270.93	0.311632	0.105902	2.94265	0.00325416	0.0777918	1225.17	1098.65	1213.02	904.545	1565.82	1304.73	1573.11	1282.38
ENSMUSG00000073207	Ccdc160	67.5407	0.399046	0.135638	2.94198	0.0032612	0.0778307	51.932	58.0227	52.1937	55.0061	78.6606	70.2137	93.6601	80.6364
ENSMUSG00000051864	Tbc1d22a	471.64	0.306837	0.104327	2.94111	0.0032704	0.077921	411.217	373.363	426.249	444.124	611.132	526.159	539.979	440.899
ENSMUSG00000078453	Abracl	868.817	-0.380317	0.129371	-2.93975	0.00328475	0.0781335	966.571	1330.74	879.56	908.62	547.262	703.915	685.248	928.619
ENSMUSG00000028906	Epb4.1	4073.22	0.298429	0.101533	2.93924	0.00329019	0.0781338	3565.29	3477.58	4062.41	3246.38	5211.09	4334.59	4889.44	3799.01
ENSMUSG00000003283	Hck	48.7033	0.43027	0.146427	2.93846	0.00329849	0.0781992	41.3336	37.8409	29.963	35.6521	55.8019	68.4362	80.2801	40.3182
ENSMUSG00000020363	Gfpt2	417.586	0.245034	0.0834027	2.93796	0.00330381	0.0781992	373.062	383.454	373.088	386.062	467.257	454.167	440.585	463.009
ENSMUSG00000090386	2810055G20Rik	142.577	-0.411265	0.140069	-2.93615	0.0033231	0.0785265	165.335	210.648	145.949	168.074	93.4514	99.5435	89.8373	167.776
ENSMUSG00000063694	Cycs	119.876	-0.372416	0.126909	-2.93452	0.00334064	0.0788118	124.001	153.886	138.217	143.627	98.1576	103.099	78.3687	119.654
ENSMUSG00000085438	1700020I14Rik	9382.57	-0.180742	0.0616065	-2.93382	0.00334819	0.0788605	10056.8	10077	10453.2	9402.99	8880.58	8858.49	8438.01	8893.41
ENSMUSG00000001663	Gstt1	187.066	-0.328765	0.112126	-2.93211	0.00336669	0.0791666	216.207	225.784	197.176	213.913	157.993	180.423	171.073	133.96
ENSMUSG00000002797	Ggct	301.99	-0.309571	0.105611	-2.93124	0.00337615	0.0792598	342.327	327.954	324.761	361.614	257.496	234.638	248.486	318.644
ENSMUSG00000035382	Pcsk7	853.562	0.228023	0.0778167	2.93026	0.00338683	0.0793347	751.424	755.556	838.965	778.235	975.525	942.997	893.594	892.202
ENSMUSG00000020099	Unc5b	312.309	-0.366235	0.124998	-2.92993	0.00339037	0.0793347	323.25	421.295	400.152	308.646	271.614	199.087	257.087	317.343
ENSMUSG00000027952	Pmvk	1347.41	-0.238468	0.0814309	-2.92847	0.0034063	0.079578	1490.13	1313.08	1542.61	1528.97	1308.99	1170.53	1259.63	1165.33
ENSMUSG00000043542	Zc2hc1a	4916.37	-0.260612	0.0890797	-2.92561	0.00343785	0.080185	5477.24	5673.61	5482.27	4999.45	4451.38	3980.85	4121.05	5145.12
ENSMUSG00000026458	Ppfia4	1263.7	-0.3118	0.106623	-2.92432	0.00345204	0.0803171	1408.52	1683.92	1166.63	1437.29	997.712	1019.43	1177.44	1218.65
ENSMUSG00000062619	2310039H08Rik	183.216	-0.355256	0.121493	-2.92409	0.00345468	0.0803171	203.489	233.352	217.474	190.484	119.672	164.425	158.649	178.18
ENSMUSG00000050394	Armcx6	495.139	-0.282565	0.0968066	-2.91886	0.00351311	0.0815438	543.696	514.636	558.666	580.62	420.195	380.398	481.681	481.217
ENSMUSG00000036430	Tbcc	342.448	-0.30899	0.105922	-2.91714	0.00353261	0.0818643	387.9	382.193	396.285	372.819	265.563	335.071	258.999	340.754
ENSMUSG00000020810	Cygb	461.604	-0.285791	0.0980142	-2.91581	0.00354768	0.0820813	474.807	523.466	551.9	508.297	452.466	427.504	407.135	347.257
ENSMUSG00000031604	Msmo1	3363.65	-0.314427	0.107908	-2.91385	0.00356998	0.0823031	3832.37	3685.7	3524.04	4141.76	2389.4	2597.91	3258.99	3479.07
ENSMUSG00000026223	Itm2c	2751	0.289702	0.0994291	2.91366	0.00357219	0.0823031	2548.91	2063.59	2558.46	2568.99	3264.08	3116.07	3333.54	2554.35
ENSMUSG00000089736	Gm14378	26.1679	-0.415654	0.142666	-2.91347	0.00357442	0.0823031	23.3164	52.9772	31.8961	34.6335	8.74006	14.2205	16.2472	27.3123
ENSMUSG00000053137	Mapk11	1124.42	-0.214058	0.0735344	-2.91099	0.00360285	0.0827056	1161.58	1234.87	1193.69	1261.07	991.661	1019.43	1019.75	1113.3
ENSMUSG00000042737	Dpm3	361.014	-0.364082	0.125074	-2.91094	0.00360339	0.0827056	424.994	525.988	385.653	342.26	284.388	287.965	257.087	379.771
ENSMUSG00000015889	Lta4h	1292.15	0.249575	0.0857906	2.90911	0.00362456	0.083059	1194.44	1020.44	1264.25	1196.89	1389.67	1443.38	1511.94	1316.19
ENSMUSG00000036427	Gpi1	2326.89	-0.26267	0.0903371	-2.90767	0.00364133	0.0833107	2549.97	2483.62	2456.97	2764.57	2292.59	2155.3	2162.78	1749.29
ENSMUSG00000027375	Mal	45.4179	0.418775	0.144102	2.9061	0.00365968	0.0835976	29.6754	30.2727	39.6285	38.708	51.0957	52.4381	66.9001	54.6246
ENSMUSG00000021520	Uqcrb	585.668	-0.323401	0.111319	-2.90518	0.0036704	0.0836502	649.68	827.454	573.164	607.105	484.065	480.831	481.681	581.362
ENSMUSG00000001891	Ugp2	1977.01	-0.203253	0.0699772	-2.90456	0.00367768	0.0836502	2128.15	2033.32	2092.58	2245.07	1859.62	1726.01	1924.81	1806.51
ENSMUSG00000006403	Adamts4	186.555	0.412874	0.142154	2.90441	0.00367942	0.0836502	143.078	124.875	186.544	127.329	332.795	222.195	193.055	162.573
ENSMUSG00000030269	Mtmr14	911.453	0.23422	0.080789	2.89916	0.00374163	0.0849302	781.1	822.409	899.858	823.055	1058.22	991.88	992.988	922.116
ENSMUSG00000016181	Diexf	1016.87	0.236088	0.0815158	2.89623	0.00377678	0.0854886	911.459	911.965	1002.31	881.117	1205.46	1107.42	1033.13	1082.09
ENSMUSG00000063576	Klhdc3	4232.5	0.210319	0.072621	2.89612	0.00377811	0.0854886	3813.29	3685.7	4184.19	3930.9	4936.12	4384.36	4513.84	4411.59
ENSMUSG00000021557	Agtpbp1	3116.62	-0.198231	0.0684939	-2.89415	0.0038019	0.085892	3466.73	3314.86	3377.13	3215.82	2915.82	2761.44	3107.03	2774.15
ENSMUSG00000040152	Thbs1	1115.22	0.332562	0.114969	2.89264	0.00382023	0.0861708	941.135	1099.91	1008.11	782.309	1206.13	1185.63	1110.54	1588.02
ENSMUSG00000031168	Ebp	225.743	-0.312743	0.10819	-2.89069	0.00384393	0.0864151	237.403	277.5	241.637	261.788	179.507	184.867	225.549	197.689
ENSMUSG00000071632	2510002D24Rik	276.594	-0.313212	0.108361	-2.89046	0.00384676	0.0864151	293.575	305.25	326.694	319.85	233.292	213.308	225.549	295.233
ENSMUSG00000044250	Pced1b	114.53	0.39614	0.137081	2.88983	0.00385447	0.0864151	92.2058	85.7727	88.9226	101.863	145.892	143.983	169.162	88.4399
ENSMUSG00000020592	Sdc1	433.456	-0.305389	0.105679	-2.88978	0.00385509	0.0864151	473.747	398.591	520.97	554.136	395.992	385.731	343.102	395.378
ENSMUSG00000040584	Abcb1a	192.844	0.405794	0.140467	2.88889	0.00386609	0.0864151	181.232	98.3863	190.41	137.515	238.671	258.635	271.423	166.475
ENSMUSG00000021690	Jmy	1945.94	0.290925	0.100708	2.8888	0.00386709	0.0864151	1777.35	1567.87	1990.13	1547.3	2442.51	2165.96	2204.84	1871.54
ENSMUSG00000048756	Foxo3	1366.57	0.316974	0.109827	2.88611	0.00390033	0.0870228	1161.58	1236.14	1359.94	995.204	1642.46	1689.57	1619.94	1227.75
ENSMUSG00000031654	Cbln1	814.127	0.284665	0.0986802	2.88472	0.00391759	0.0870571	746.125	599.147	755.842	788.421	982.921	857.674	955.716	827.173
ENSMUSG00000049630	C1ql3	243.565	-0.414771	0.143789	-2.88458	0.0039193	0.0870571	331.729	203.079	278.366	386.062	238.671	113.764	212.169	184.683
ENSMUSG00000026826	Nr4a2	1228.68	-0.385025	0.133479	-2.88453	0.00392002	0.0870571	1546.3	1408.94	1679.86	1191.8	1468.33	879.894	821.915	832.375
ENSMUSG00000004233	Wars2	268.718	0.318971	0.110653	2.88263	0.00394376	0.0874495	257.54	235.875	232.939	208.82	349.602	285.299	318.253	261.418
ENSMUSG00000007207	Stx1a	2912.02	-0.29445	0.102198	-2.88118	0.00396191	0.0877168	3202.83	2930.15	3213.78	3678.28	3110.12	2279.72	2479.13	2402.18
ENSMUSG00000024186	Rgs11	182.383	-0.410175	0.14243	-2.87983	0.00397885	0.0879564	219.386	242.182	144.982	283.18	98.1576	136.872	154.826	179.481
ENSMUSG00000028145	Them4	1159.43	-0.243612	0.0846644	-2.87738	0.00400992	0.0885072	1184.9	1217.22	1275.85	1386.36	1068.98	958.106	1036.95	1147.12
ENSMUSG00000027108	Ola1	2365.01	-0.228769	0.079545	-2.87597	0.00402794	0.0887688	2701.52	2290.64	2646.41	2629.09	2076.1	2048.64	2204.84	2322.85
ENSMUSG00000044689	Gm13749	5.5643	-0.303874	0.105745	-2.87365	0.00405758	NA	4.23935	10.0909	10.632	12.2236	3.36156	2.66634	0	1.30059
ENSMUSG00000020919	Stat5b	396.685	0.330709	0.115141	2.87221	0.00407606	0.0896331	377.302	346.875	298.664	344.298	475.997	535.046	441.541	353.76
ENSMUSG00000033237	Arid2	3050.24	0.24427	0.0850628	2.87165	0.00408336	0.0896331	2617.8	2951.59	2966.34	2535.38	3691.67	3338.26	3219.81	3081.09
ENSMUSG00000024552	Slc14a2	262.356	0.410885	0.143093	2.87146	0.00408584	0.0896331	199.249	169.023	195.243	249.565	244.049	492.385	323.032	226.302
ENSMUSG00000037428	Vgf	312.915	-0.410295	0.142958	-2.87004	0.00410424	0.0898996	435.593	319.125	334.426	445.142	269.597	355.513	193.055	150.868
ENSMUSG00000051007	Pddc1	1075.86	0.213277	0.0743609	2.86813	0.00412912	0.0901954	972.93	954.852	1059.34	976.868	1225.63	1144.75	1163.11	1109.4
ENSMUSG00000053965	Pde5a	426.954	0.253464	0.0883755	2.86804	0.00413027	0.0901954	385.781	368.318	375.021	410.509	445.743	486.163	447.275	496.824
ENSMUSG00000022623	Shank3	1323.73	-0.27227	0.0950256	-2.86522	0.00416716	0.0908629	1483.77	1712.93	1291.31	1375.15	1272.02	1207.85	1147.81	1099
ENSMUSG00000027358	Bmp2	50.5306	0.418558	0.146119	2.86451	0.0041766	0.090931	50.8722	45.4091	23.1972	32.5962	66.5589	57.7708	60.2101	67.6305
ENSMUSG00000014852	Adamts13	7.02515	-0.327435	0.114349	-2.86347	0.00419022	NA	10.5984	7.56818	8.69895	17.3167	0.672312	2.66634	4.77858	3.90176
ENSMUSG00000000078	Klf6	2664.63	-0.251853	0.087988	-2.86236	0.004205	0.0911823	3105.32	2670.31	2850.36	3060.99	2665.05	2132.19	2307.1	2525.74
ENSMUSG00000069806	Cacng7	3142.43	0.266895	0.0932477	2.86221	0.00420693	0.0911823	2744.98	2773.74	3003.07	2746.23	3959.25	3378.26	3633.63	2900.31
ENSMUSG00000045103	Dmd	1042.37	-0.238382	0.0832863	-2.8622	0.00420715	0.0911823	1226.23	1069.64	1085.44	1162.26	888.797	906.557	1035.04	965.035
ENSMUSG00000028778	Hcrtr1	17.133	-0.397676	0.139074	-2.85946	0.00424358	NA	22.2566	23.9659	22.2306	28.5217	18.1524	6.22147	10.5129	5.20235
ENSMUSG00000074001	Klhl40	33.583	-0.421795	0.147535	-2.85895	0.00425051	0.0919165	48.7525	27.75	48.3275	45.8384	18.8247	23.1083	24.8486	31.2141
ENSMUSG00000034973	Dopey1	1703.19	0.247868	0.0867066	2.8587	0.0042538	0.0919165	1543.12	1764.65	1520.38	1341.54	1892.56	1851.33	1809.17	1902.76
ENSMUSG00000002324	Rec8	14.8337	0.316166	0.110601	2.8586	0.00425512	NA	4.23935	6.30682	6.76585	5.09316	5.3785	53.3269	7.64572	29.9135
ENSMUSG00000057378	Ryr3	849.217	-0.318413	0.111435	-2.8574	0.00427126	0.0921555	852.109	1237.4	904.691	853.614	744.922	676.363	723.477	801.161
ENSMUSG00000063889	Crem	281.175	-0.278943	0.0976453	-2.85669	0.00428079	0.0922229	294.635	331.738	307.363	313.739	227.242	264.857	252.309	257.516
ENSMUSG00000025047	Pdcd11	1151.18	0.246044	0.0862105	2.85399	0.00431738	0.0927369	1018.5	1116.31	1097.03	944.272	1350	1319.84	1213.76	1149.72
ENSMUSG00000078862	Gm14326	66.6314	-0.39832	0.139569	-2.85393	0.00431819	0.0927369	79.4877	97.125	67.6585	76.3974	45.7172	45.3279	60.2101	61.1276
ENSMUSG00000037646	Vps13b	952.358	0.237476	0.0832353	2.85307	0.00432996	0.0927369	845.75	857.727	922.089	843.427	1105.95	982.992	1111.5	949.428
ENSMUSG00000035189	Ano4	273.292	-0.298101	0.104486	-2.85303	0.00433043	0.0927369	303.113	262.364	326.694	331.055	231.948	260.413	223.637	247.111
ENSMUSG00000032352	Lrrc1	291.667	0.343494	0.12045	2.85174	0.00434802	0.0929753	241.643	208.125	297.697	245.49	379.184	357.29	341.19	262.718
ENSMUSG00000042842	Serpinb6b	79.5952	0.3963	0.139192	2.84715	0.00441131	0.0941888	89.0263	59.2841	51.2271	53.9875	88.7452	99.5435	101.306	93.6422
ENSMUSG00000006127	Inpp5k	1756.47	0.22493	0.079047	2.84552	0.00443389	0.0945305	1547.36	1516.16	1817.11	1552.4	1954.41	1899.33	1932.46	1832.53
ENSMUSG00000030545	Pex11a	462.311	0.252559	0.0887812	2.84473	0.00444487	0.0946245	424.994	394.807	422.382	424.77	500.873	487.052	477.858	565.755
ENSMUSG00000038542	Pcid2	941.933	0.233543	0.082173	2.84209	0.00448189	0.0952716	861.647	847.636	891.159	838.334	1130.83	1041.65	992.988	931.22
ENSMUSG00000060038	Dhps	1243	-0.280319	0.0986487	-2.84159	0.00448899	0.0952817	1288.76	1540.12	1339.64	1351.72	957.373	1060.32	1102.9	1303.19
ENSMUSG00000078816	Prkcg	995.777	-0.272027	0.0957497	-2.84102	0.00449693	0.0953097	1076.79	1093.6	1068.04	1166.33	877.368	743.91	912.708	1027.46
ENSMUSG00000056025	Clca1	63.539	0.406996	0.143285	2.84046	0.00450483	0.0953368	46.6328	44.1477	42.5282	64.1738	92.7791	59.5484	86.9701	71.5323
ENSMUSG00000090841	Myl6	1670.14	-0.252739	0.0890398	-2.8385	0.0045326	0.0957836	1886.51	1827.71	1717.56	1893.64	1423.96	1454.94	1386.74	1770.1
ENSMUSG00000024516	Sec11c	1042.49	-0.346474	0.122085	-2.83799	0.00453993	0.0957978	1087.39	1382.45	1040.01	1293.66	781.227	712.803	892.638	1149.72
ENSMUSG00000000632	Sez6	9528.89	0.214212	0.0755145	2.8367	0.00455819	0.0959849	8589.98	8422.12	9251.82	8817.28	11221.6	10378.3	10287.3	9262.78
ENSMUSG00000037169	Mycn	1837.86	0.264262	0.0931892	2.83575	0.00457176	0.0959849	1736.01	1649.86	1807.45	1401.64	2150.06	1892.22	1888.49	2177.18
ENSMUSG00000029993	Nfu1	960.941	-0.213268	0.0752198	-2.83526	0.00457878	0.0959849	999.426	1016.66	1025.51	1106.23	863.922	863.007	941.38	871.393
ENSMUSG00000040451	Sgms1	530.304	0.289598	0.102147	2.83512	0.00458086	0.0959849	497.063	391.023	492.94	493.018	586.929	557.266	676.647	547.547
ENSMUSG00000030341	Tnfrsf1a	268.682	0.319413	0.112667	2.83503	0.00458215	0.0959849	241.643	198.034	249.37	242.434	303.213	327.072	339.279	248.412
ENSMUSG00000084845	Tmem240	351.488	-0.291889	0.102989	-2.83417	0.00459453	0.0961044	368.823	450.307	340.226	411.527	303.885	294.187	308.696	334.251
ENSMUSG00000032575	Manf	1759.95	-0.262941	0.092887	-2.83076	0.00464377	0.0969398	1918.3	2117.83	1789.08	1932.34	1350.68	1560.7	1771.9	1638.74
ENSMUSG00000035941	Ibtk	1454.7	0.202917	0.0716901	2.83047	0.00464794	0.0969398	1369.31	1296.68	1437.26	1280.42	1632.37	1549.15	1555.9	1516.48
ENSMUSG00000066842	Hmcn1	92.9162	0.391096	0.138204	2.82985	0.004657	0.0969882	83.7271	50.4545	69.5916	93.7141	116.31	101.321	128.066	100.145
ENSMUSG00000049532	Sall2	2452.03	0.326001	0.115271	2.82814	0.00468194	0.0972884	2252.15	1893.31	2253.99	2055.6	3385.77	2929.42	2789.73	2056.23
ENSMUSG00000029674	Limk1	1749.79	-0.198299	0.0701213	-2.82794	0.00468493	0.0972884	1920.42	1952.59	1786.18	1854.93	1668.01	1696.68	1587.44	1532.09
ENSMUSG00000004897	Hdgf	5612.2	0.239291	0.0846745	2.826	0.00471326	0.097677	4914.46	4880.21	5713.28	4901.66	6513.36	6360.12	6209.28	5405.24
ENSMUSG00000038932	Tcfl5	38.7721	-0.41101	0.145465	-2.82548	0.00472093	0.097677	48.7525	44.1477	49.294	49.913	32.9433	29.3298	21.9815	33.8152
ENSMUSG00000034544	Rsrc1	1147.7	0.214752	0.0760109	2.82527	0.00472404	0.097677	1092.69	1036.84	1030.34	1060.4	1206.8	1184.75	1204.2	1365.62
ENSMUSG00000056537	Rlim	1524.08	0.213719	0.0756593	2.82476	0.00473158	0.097677	1388.39	1296.68	1462.39	1464.79	1724.48	1709.13	1591.27	1555.5
ENSMUSG00000021116	Eif2s1	1815.12	-0.262585	0.0929936	-2.82369	0.00474747	0.097677	1906.65	2256.58	1894.44	1941.51	1505.98	1591.81	1532.97	1891.05
ENSMUSG00000024530	Slmo1	1106.78	0.231195	0.0818782	2.82365	0.00474805	0.097677	1036.52	953.59	1014.88	1035.95	1308.99	1078.09	1212.8	1213.45
ENSMUSG00000028546	Elavl4	4609.77	0.218895	0.0775372	2.8231	0.00475619	0.097677	4422.7	4168.8	4150.37	4190.65	5160	4585.22	5518.3	4682.11
ENSMUSG00000001768	Rin2	386.015	0.326598	0.115693	2.82298	0.00475794	0.097677	342.327	282.545	327.66	377.912	430.28	523.492	450.142	353.76
ENSMUSG00000051934	Spats2	1588.68	0.248433	0.0880586	2.82122	0.00478416	0.0980752	1491.19	1339.57	1586.11	1334.41	1877.1	1754.45	1777.63	1549
ENSMUSG00000034235	Usp54	931.736	0.268095	0.0950801	2.81968	0.0048072	0.0984074	771.561	888	853.464	827.129	1152.34	1053.21	1044.6	863.589
ENSMUSG00000031592	Pcm1	4820.85	0.224719	0.0797129	2.8191	0.00481582	0.0984438	4541.4	4099.43	4825.98	4190.65	5480.02	5218.92	5443.76	4766.65
ENSMUSG00000029231	Pdgfra	2378.28	0.33653	0.119452	2.81728	0.00484319	0.0987835	2152.53	1424.08	2162.17	2385.64	2950.11	2873.43	2733.35	2344.96
ENSMUSG00000028121	Bcar3	248.36	0.386241	0.137107	2.81709	0.00484616	0.0987835	254.361	155.148	207.808	184.372	259.513	345.736	367.95	211.996
ENSMUSG00000032735	Ablim3	2745.71	0.339478	0.120701	2.81255	0.00491507	0.100035	2285.01	2573.18	2086.78	2413.14	4171.03	2861.88	3163.42	2411.29
ENSMUSG00000021038	Vipas39	2429.25	0.240328	0.0854766	2.81162	0.0049292	0.100035	2259.57	1950.07	2475.33	2142.18	2858.67	2605.91	2548.89	2593.37
ENSMUSG00000044667	D3Bwg0562e	2122.32	-0.333249	0.118533	-2.81145	0.00493191	0.100035	2740.74	1863.03	2247.23	2860.32	2011.56	1816.67	1956.35	1482.67
ENSMUSG00000023075	Akirin1	875.31	-0.240921	0.0856999	-2.81122	0.00493538	0.100035	961.272	903.136	950.119	1004.37	701.894	793.682	858.233	829.774
ENSMUSG00000016308	Ube2a	1272.16	-0.278732	0.099167	-2.81073	0.00494292	0.100047	1431.84	1451.83	1336.74	1426.08	984.265	1035.43	1136.35	1374.72
ENSMUSG00000014361	Mertk	127.834	0.378073	0.13461	2.80866	0.00497486	0.100552	112.343	109.739	81.1902	115.105	145.219	145.76	194.966	118.353
ENSMUSG00000038797	Zscan2	531.756	0.293848	0.104644	2.80807	0.00498395	0.100595	519.32	428.863	521.937	404.397	666.934	585.707	539.024	587.865
ENSMUSG00000016918	Sulf1	303.505	-0.358594	0.12774	-2.80721	0.0049972	0.100721	517.2	285.068	267.734	721.191	144.547	290.632	122.332	79.3358
ENSMUSG00000040690	Col16a1	195.668	-0.313662	0.111784	-2.80598	0.00501643	0.100967	218.326	240.92	188.477	239.379	185.558	167.98	163.427	161.273
ENSMUSG00000019102	Aldh3a1	15.9041	-0.395052	0.140795	-2.80587	0.00501815	NA	13.7779	29.0113	24.1637	21.3913	12.7739	10.6654	7.64572	7.80352
ENSMUSG00000005983	1700037C18Rik	128.918	-0.35563	0.126777	-2.80515	0.00502927	0.101084	139.898	132.443	166.247	157.888	84.7114	116.43	112.774	120.955
ENSMUSG00000035062	Zc4h2	2356.92	0.203711	0.0726443	2.80422	0.00504385	0.101236	2149.35	2136.75	2381.58	2047.45	2548.06	2436.15	2510.66	2645.39
ENSMUSG00000095362	Gm14325	174.456	-0.378933	0.135185	-2.80307	0.00506183	0.101455	202.429	266.148	194.277	162.981	129.084	116.43	135.712	188.585
ENSMUSG00000045932	Ifit2	528.108	0.267792	0.0955731	2.80196	0.00507927	0.101663	494.944	392.284	513.238	488.943	583.567	587.485	611.658	552.749
ENSMUSG00000034796	Cpne7	285.901	-0.407134	0.14538	-2.80049	0.00510246	0.101792	392.14	316.602	286.099	420.695	291.784	118.208	284.803	176.88
ENSMUSG00000026399	Cd55	98.2649	-0.407728	0.145618	-2.79999	0.0051105	0.101792	145.198	83.25	96.655	160.944	53.1127	81.7679	93.6601	71.5323
ENSMUSG00000056755	Grm7	806.068	-0.385602	0.137717	-2.79997	0.00511078	0.101792	1046.06	677.352	1030.34	1099.1	871.989	631.924	665.178	426.592
ENSMUSG00000033735	Spr	486.048	-0.272173	0.0972127	-2.79976	0.005114	0.101792	576.551	464.182	542.235	570.434	479.359	432.837	401.401	421.39
ENSMUSG00000025189	Cnnm1	204.626	-0.350236	0.12521	-2.79719	0.00515497	0.102335	245.882	258.579	173.979	269.937	184.214	181.311	146.224	176.88
ENSMUSG00000033705	Stard9	512.189	-0.317112	0.113395	-2.79653	0.00516542	0.102335	498.123	754.295	517.104	554.136	438.348	458.611	442.496	434.396
ENSMUSG00000057133	Chd6	2658.92	0.208932	0.0747217	2.79614	0.00517177	0.102335	2367.67	2676.61	2453.1	2317.39	2995.82	2956.98	2819.36	2684.41
ENSMUSG00000043445	Pgp	311.794	-0.323223	0.115601	-2.79604	0.00517335	0.102335	409.097	269.932	372.122	364.67	264.219	254.192	257.087	303.037
ENSMUSG00000062372	Otof	252.802	-0.346565	0.123978	-2.79538	0.0051839	0.102335	266.019	316.602	258.069	323.925	173.457	216.863	193.055	274.424
ENSMUSG00000000266	Mid2	541.337	0.269588	0.0964407	2.79537	0.00518396	0.102335	503.422	500.761	418.516	516.446	650.126	607.038	601.145	533.24
ENSMUSG00000029245	Epha5	3685.86	-0.258476	0.0925582	-2.79258	0.00522899	0.102985	4307.18	3433.43	4027.61	4455.5	3615.7	3052.08	3412.86	3182.54
ENSMUSG00000021951	N6amt2	851.668	-0.306341	0.109704	-2.79244	0.00523128	0.102985	853.168	1197.03	907.59	879.079	689.793	709.248	717.742	859.688
ENSMUSG00000048874	Phf3	2722.95	0.227531	0.0815034	2.79168	0.00524352	0.102985	2504.39	2342.35	2716.97	2395.82	3205.59	2992.53	2963.67	2662.3
ENSMUSG00000031605	Klhl2	2290.53	-0.230992	0.0827466	-2.79156	0.00524548	0.102985	2620.98	2217.48	2544.93	2579.18	2289.9	1945.54	2027.07	2099.15
ENSMUSG00000037946	Fgd3	897.177	0.265898	0.0952938	2.7903	0.00526595	0.103246	750.364	877.909	809.002	781.291	1145.62	897.669	1002.55	913.012
ENSMUSG00000052125	F730043M19Rik	538.104	0.314155	0.112632	2.78921	0.00528364	0.103452	464.208	512.113	415.616	478.757	627.94	499.495	743.547	563.154
ENSMUSG00000050141	BC049635	54.3627	0.396399	0.14218	2.788	0.00530345	0.103698	38.1541	35.3182	49.294	47.8757	75.9713	64.881	54.4758	68.9311
ENSMUSG00000045314	Sowahb	2.55626	-0.222671	0.0798867	-2.78734	0.00531426	NA	3.17951	2.52273	8.69895	5.09316	0	0	0.955716	0
ENSMUSG00000021701	Plk2	6165.92	0.248207	0.0890864	2.78613	0.00533409	0.104156	5724.18	5161.5	6257.44	5168.54	7398.13	6999.15	6577.23	6041.22
ENSMUSG00000052353	Cemip	240.418	0.364617	0.130899	2.78548	0.00534483	0.104187	215.147	167.761	225.206	190.484	363.049	258.635	296.272	206.793
ENSMUSG00000027570	Col9a3	657.283	-0.389531	0.13986	-2.78516	0.00535014	0.104187	804.416	756.818	655.321	942.235	350.275	739.466	402.356	607.374
ENSMUSG00000055409	Nell1	521.541	-0.3645	0.130931	-2.78392	0.0053706	0.104444	674.056	465.443	538.368	766.011	480.031	347.514	523.732	377.17
ENSMUSG00000025150	Cbr2	3.7436	0.262396	0.0942557	2.78387	0.00537138	NA	0	2.52273	0.96655	0	4.03387	8.88782	5.73429	7.80352
ENSMUSG00000080242	Gm15487	611.133	-0.301131	0.108281	-2.78102	0.00541876	0.105238	820.314	562.568	660.154	703.875	568.776	487.941	578.208	507.229
ENSMUSG00000032623	Oas1d	2.91504	-0.236392	0.0850063	-2.78088	0.00542122	NA	4.23935	6.30682	3.8662	7.13042	0	1.77756	0	0
ENSMUSG00000044933	Sstr3	74.7863	-0.403473	0.145147	-2.77975	0.00544008	0.10551	100.684	66.8522	90.8557	112.05	80.0052	52.4381	56.3872	39.0176
ENSMUSG00000078440	Dohh	882.602	-0.236602	0.0852148	-2.77653	0.00549422	0.106416	1013.2	983.863	969.45	879.079	773.832	796.348	750.237	894.804
ENSMUSG00000051671	Coa6	211.275	-0.360566	0.129919	-2.77531	0.00551495	0.106623	244.822	329.216	203.942	208.82	160.683	175.979	158.649	208.094
ENSMUSG00000039960	Rhou	1982.41	0.300557	0.108308	2.77503	0.00551973	0.106623	1871.67	1472.01	1805.52	1802.98	2689.25	1945.54	2321.43	1950.88
ENSMUSG00000031821	Gins2	176.437	-0.349234	0.125878	-2.7744	0.00553041	0.106686	184.412	254.795	172.046	204.745	128.412	143.983	146.224	176.88
ENSMUSG00000056698	Elmod3	403.767	0.271451	0.0978605	2.77386	0.00553959	0.106721	365.644	345.613	355.69	376.894	474.653	428.393	496.972	386.274
ENSMUSG00000050379	2006-09-01	3635.26	-0.191948	0.0692116	-2.77335	0.00554826	0.106745	3989.22	3524.25	4096.24	3954.33	3321.22	3429.81	3384.19	3382.83
ENSMUSG00000018428	Akap1	2324.11	0.182756	0.0659231	2.77227	0.00556677	0.106881	2241.55	2047.19	2196.97	2191.08	2570.25	2449.48	2520.22	2376.17
ENSMUSG00000086084	NA	263.723	0.347052	0.125196	2.77207	0.00557017	0.106881	217.266	276.238	170.113	227.155	305.902	305.741	252.309	355.06
ENSMUSG00000027827	Kcnab1	568.272	0.312748	0.11286	2.77112	0.00558641	0.106922	525.679	428.863	499.706	522.558	753.662	717.247	545.714	552.749
ENSMUSG00000026339	Ccdc93	1163.87	0.193932	0.0699845	2.77107	0.00558719	0.106922	1071.49	1132.7	1081.57	1040.02	1282.77	1213.19	1279.7	1209.55
ENSMUSG00000021025	Nfkbia	472.297	0.252607	0.0911786	2.77046	0.00559769	0.106981	400.618	422.557	429.148	451.254	539.195	509.272	464.478	561.853
ENSMUSG00000052566	Hook2	750.417	-0.242481	0.0875552	-2.76946	0.00561493	0.107168	834.091	906.92	785.805	752.769	623.234	704.804	684.292	711.421
ENSMUSG00000021719	Rgs7bp	447.671	-0.28732	0.103803	-2.76793	0.00564133	0.107505	501.303	488.147	433.981	574.508	418.851	391.064	346.925	426.592
ENSMUSG00000068040	Tm9sf4	2133.54	0.272984	0.0986367	2.76757	0.00564752	0.107505	1953.28	1733.11	1920.53	2007.72	2759.17	2318.83	2417	1958.68
ENSMUSG00000028909	Ptpru	720.31	-0.270726	0.0978762	-2.766	0.00567479	0.107881	805.476	792.136	747.143	847.502	638.697	699.471	705.318	526.738
ENSMUSG00000027965	Olfm3	262.472	-0.368177	0.133179	-2.76454	0.00570034	0.108188	372.003	277.5	227.139	360.596	240.016	251.525	204.523	166.475
ENSMUSG00000038152	5033430I15Rik	117.914	-0.358132	0.12956	-2.76422	0.00570595	0.108188	129.3	143.795	140.15	136.497	81.3498	127.096	88.8815	96.2434
ENSMUSG00000046961	Gpr156	203.419	0.366416	0.132648	2.76233	0.00573912	0.108621	148.377	155.148	202.009	167.056	260.857	241.749	289.582	162.573
ENSMUSG00000033006	Sox10	315.46	0.322511	0.116765	2.76205	0.0057439	0.108621	279.797	225.784	306.396	277.068	433.642	361.734	329.722	309.54
ENSMUSG00000039089	L3mbtl3	1775.39	0.329806	0.119442	2.76122	0.00575867	0.108757	1552.66	1470.75	1583.21	1482.11	2537.31	1893.1	2232.55	1451.45
ENSMUSG00000021662	Arhgef28	509.966	-0.322626	0.117032	-2.75673	0.00583825	0.110116	563.833	500.761	565.432	691.651	451.794	371.511	538.068	396.679
ENSMUSG00000057818	1600029O15Rik	278.81	-0.308594	0.112038	-2.75437	0.00588056	0.110768	287.216	283.807	350.858	338.186	242.032	267.523	261.866	198.99
ENSMUSG00000019876	Pkib	63.7222	-0.394894	0.143395	-2.75389	0.00588908	0.110784	75.2484	92.0795	58.9595	83.5278	49.7511	36.44	48.7415	65.0293
ENSMUSG00000034384	Barhl2	70.143	-0.395333	0.143593	-2.75315	0.00590243	0.110809	91.1459	87.034	73.4578	88.621	45.0449	37.3288	63.0772	75.434
ENSMUSG00000033628	Pik3c3	1470.19	0.252795	0.0918265	2.75297	0.0059058	0.110809	1392.63	1126.4	1487.52	1297.74	1727.84	1619.36	1592.22	1517.78
ENSMUSG00000073787	Gm10575	52.4523	-0.389173	0.141475	-2.75083	0.00594452	0.111292	66.7697	52.9772	68.625	65.1925	49.0788	39.9952	35.3615	41.6188
ENSMUSG00000027244	Atg13	1546.5	0.215305	0.078273	2.75069	0.00594703	0.111292	1318.44	1503.54	1471.09	1397.56	1793.73	1593.59	1716.47	1577.61
ENSMUSG00000047821	Trim16	146.704	-0.388882	0.141437	-2.7495	0.00596858	0.111551	191.83	131.182	173.012	213.913	149.926	101.321	135.712	76.7346
ENSMUSG00000018405	Mrm1	347.944	-0.259092	0.094247	-2.74907	0.00597639	0.111551	381.541	399.852	393.386	358.558	337.501	285.299	304.873	322.545
ENSMUSG00000038252	Ncapd2	2477.94	0.243502	0.088625	2.74755	0.00600423	0.111926	2218.24	2314.6	2326.49	2127.92	2598.49	3049.41	2849.94	2338.45
ENSMUSG00000035623	Rsf1	2016.95	0.199477	0.0726176	2.74695	0.00601527	0.111987	1811.26	1905.92	1970.8	1787.7	2242.16	2199.73	2226.82	1991.2
ENSMUSG00000041380	Htr2c	360.538	-0.38291	0.13942	-2.74645	0.00602448	0.112013	530.978	269.932	472.643	718.136	266.236	186.644	323.988	115.752
ENSMUSG00000046287	Pnma3	376.805	-0.274551	0.0999965	-2.74561	0.00603983	0.112154	420.755	380.932	420.449	450.235	381.201	311.074	307.74	342.054
ENSMUSG00000026204	Ptprn	878.015	-0.299727	0.109267	-2.74306	0.00608692	0.112776	1002.61	1028.01	784.839	1132.72	783.916	734.134	876.391	681.507
ENSMUSG00000054309	Cpsf3	1690.57	0.21368	0.0779016	2.74295	0.00608902	0.112776	1581.28	1498.5	1576.44	1568.69	1897.27	1924.21	1869.38	1608.83
ENSMUSG00000024064	Galnt14	378.332	-0.303674	0.110746	-2.74208	0.00610511	0.112929	440.892	333	466.844	461.44	350.947	303.963	310.608	358.962
ENSMUSG00000042208	0610010F05Rik	4850.75	-0.200572	0.0731575	-2.74165	0.00611315	0.112932	5258.91	5208.17	5277.36	5095.2	4423.14	4196.83	4331.3	5015.06
ENSMUSG00000007888	Crlf1	355.345	-0.25914	0.0946183	-2.73879	0.00616657	0.113502	400.618	379.67	417.55	364.67	291.111	316.406	330.678	342.054
ENSMUSG00000063445	Nmral1	1229.7	0.257391	0.0939857	2.73862	0.00616971	0.113502	1108.59	1088.56	1289.38	938.16	1411.18	1305.62	1340.87	1355.21
ENSMUSG00000022031	Elp3	5108.03	0.26415	0.096461	2.73841	0.00617364	0.113502	4804.24	3830.76	4974.83	4700.99	6284.1	5362.91	5861.4	5044.97
ENSMUSG00000020803	Txndc17	1406.2	-0.28241	0.103133	-2.73831	0.00617554	0.113502	1461.51	1816.36	1454.66	1528.97	1118.06	1116.31	1289.26	1464.46
ENSMUSG00000074698	Csnk2a1	2572.3	0.197138	0.0720135	2.73752	0.00619048	0.113579	2428.09	2329.74	2484.03	2301.09	2910.44	2784.55	2825.1	2515.33
ENSMUSG00000029676	Pot1a	791.876	0.224392	0.0819875	2.7369	0.00620203	0.113579	712.21	712.67	771.307	701.837	840.391	801.681	940.424	854.485
ENSMUSG00000051319	1500011K16Rik	334.162	-0.369279	0.134939	-2.73664	0.00620707	0.113579	386.84	517.159	330.56	341.242	207.745	240.86	288.626	360.262
ENSMUSG00000027374	Mrps5	1311.16	0.19359	0.070746	2.73641	0.0062113	0.113579	1187.02	1210.91	1254.58	1214.21	1341.26	1373.17	1402.03	1506.08
ENSMUSG00000022816	Fstl1	2460.48	0.28787	0.105273	2.7345	0.00624751	0.114001	2347.54	1714.19	2397.04	2230.8	2389.4	2904.54	2984.7	2715.62
ENSMUSG00000039158	Akna	309.944	0.307918	0.112611	2.73436	0.00625021	0.114001	295.694	269.932	213.608	302.534	383.218	335.959	361.26	317.343
ENSMUSG00000071266	Zfp946	827.303	-0.246705	0.0902694	-2.73298	0.00627637	0.114333	902.981	1014.14	828.333	877.042	694.499	725.246	746.414	829.774
ENSMUSG00000008393	Carhsp1	4064.74	0.295905	0.108392	2.72996	0.00633422	0.115241	3417.97	3622.63	3785.01	3459.27	4690.05	5402.01	4712.63	3428.35
ENSMUSG00000015224	Cyp2j9	215.317	0.343637	0.12594	2.72858	0.0063607	0.115509	203.489	146.318	181.711	194.559	203.711	250.636	310.608	231.504
ENSMUSG00000028581	Laptm5	393.277	0.322772	0.118302	2.72836	0.00636497	0.115509	334.908	341.829	310.263	369.763	495.494	429.281	530.422	334.251
ENSMUSG00000032026	Rexo2	755.493	-0.244377	0.0895837	-2.72792	0.00637357	0.115519	785.339	763.125	858.296	896.396	632.646	649.699	748.325	710.12
ENSMUSG00000037563	Rps16	447.376	-0.385162	0.141357	-2.72475	0.00643498	0.116485	680.415	972.511	417.55	366.708	241.36	307.518	194.966	397.979
ENSMUSG00000033065	Pfkm	3986.06	0.260717	0.0957746	2.72219	0.00648501	0.117243	3670.21	3271.98	3831.4	3542.8	5049.74	4469.68	4391.51	3661.15
ENSMUSG00000004631	Sgce	757.776	0.240936	0.088553	2.72081	0.00651223	0.117473	651.799	630.682	740.377	725.266	755.679	847.009	890.727	820.67
ENSMUSG00000046671	Mtfr1l	2575.84	0.188732	0.0693685	2.72072	0.00651406	0.117473	2291.37	2513.9	2377.71	2409.06	2964.9	2685.9	2666.45	2697.42
ENSMUSG00000025154	Arhgap19	274.18	0.292809	0.107649	2.72003	0.0065276	0.11757	243.762	223.261	239.704	258.733	284.388	351.069	325.899	266.62
ENSMUSG00000029394	Cdk2ap1	226.766	-0.29066	0.106919	-2.7185	0.00655785	0.117968	239.523	263.625	250.336	258.733	173.457	191.977	214.08	222.4
ENSMUSG00000041560	Gltscr2	2223.11	0.231263	0.0851943	2.71454	0.00663678	0.119048	2190.68	1869.34	2226.93	1821.31	2466.71	2439.71	2286.07	2484.12
ENSMUSG00000040552	C3ar1	84.5189	0.388066	0.14296	2.71452	0.00663729	0.119048	80.5476	56.7613	50.2606	78.4347	99.5022	79.9903	135.712	94.9428
ENSMUSG00000089922	3110039M20Rik	501.644	-0.375833	0.138478	-2.71403	0.00664708	0.119048	511.901	798.443	545.134	532.745	294.473	375.066	372.729	582.663
ENSMUSG00000027966	Col11a1	548.798	-0.344143	0.126811	-2.71383	0.006651	0.119048	633.782	793.397	465.877	646.831	385.235	552.822	484.548	427.893
ENSMUSG00000022338	Eny2	3532.23	0.257357	0.094867	2.71282	0.00667133	0.119189	3256.88	3367.84	3106.49	2972.37	3680.24	3435.14	3778.9	4660
ENSMUSG00000092837	Rpph1	20.7284	-0.322494	0.118882	-2.71271	0.00667348	NA	32.8549	69.375	6.76585	17.3167	8.74006	6.22147	7.64572	16.9076
ENSMUSG00000034648	Lrrn1	1839.46	0.243856	0.089897	2.71262	0.00667542	0.119189	1730.71	1483.36	1690.5	1763.25	2261.66	1890.44	2071.04	1824.72
ENSMUSG00000007891	Ctsd	6001.59	0.274047	0.101051	2.71197	0.00668853	0.119275	5430.6	4499.28	5117.88	6330.8	6781.62	6314.79	7439.29	6098.45
ENSMUSG00000031534	Smim19	527.456	0.225728	0.0832746	2.71065	0.00671522	0.119602	453.61	508.329	505.506	462.459	573.483	589.262	549.536	577.46
ENSMUSG00000003458	Ncstn	2218.95	0.21212	0.0782707	2.71008	0.0067267	0.119659	1973.42	1916.01	2239.5	2043.38	2577.65	2398.82	2360.62	2242.21
ENSMUSG00000034488	Edil3	1617.05	-0.298503	0.110198	-2.70877	0.00675322	0.119982	1977.66	1572.92	1911.84	1807.05	1579.93	1215.85	1666.77	1204.34
ENSMUSG00000027668	Mfn1	2135.84	0.22215	0.0820525	2.70742	0.00678094	0.120326	1986.13	1876.91	1967.9	1996.52	2290.57	2224.62	2635.86	2108.25
ENSMUSG00000039697	Ncoa7	1112.73	-0.189028	0.0698329	-2.70686	0.00679229	0.120335	1243.19	1197.03	1144.4	1175.5	1014.52	1013.21	1076.14	1037.87
ENSMUSG00000022283	Pabpc1	5760.57	0.224408	0.0829166	2.70643	0.00680113	0.120335	5388.21	5240.96	5420.41	5040.19	6940.28	6215.25	6426.23	5413.04
ENSMUSG00000024913	Lrp5	484.262	0.293526	0.108466	2.70617	0.00680651	0.120335	441.952	406.159	426.249	431.9	604.409	609.704	532.334	421.39
ENSMUSG00000027282	Mtch2	3927.14	-0.288635	0.106703	-2.70502	0.00682999	0.120602	4153.5	4713.71	4286.65	4400.49	3011.29	3218.28	3196.87	4436.3
ENSMUSG00000093077	NA	3887.57	-0.396444	0.146603	-2.7042	0.00684684	0.120751	6148.11	6297.99	3910.66	3888.12	1906.68	2832.55	2011.78	4104.65
ENSMUSG00000091866	Gm6257	7.40882	0.236658	0.0875203	2.70403	0.00685033	NA	2.11967	2.52273	0.96655	0	1.34462	3.55513	16.2472	32.5147
ENSMUSG00000032572	Col6a4	28.3508	-0.390815	0.144666	-2.7015	0.00690281	0.121589	32.8549	49.1932	31.8961	36.6708	10.0847	31.9961	17.2029	16.9076
ENSMUSG00000054226	Tprkb	1643.25	0.250895	0.0929127	2.70033	0.00692698	0.121866	1467.87	1425.34	1550.35	1484.15	1622.29	1591.81	1983.11	2021.11
ENSMUSG00000005917	Otx1	364.55	0.286073	0.106006	2.69864	0.0069623	0.122338	340.208	322.909	312.196	314.757	467.257	339.515	431.983	387.575
ENSMUSG00000000346	Dazap2	2975.24	0.214361	0.0795386	2.69505	0.00703778	0.123513	2773.59	2474.79	3019.5	2672.89	3069.11	3215.61	3432.93	3143.52
ENSMUSG00000029729	Zkscan1	1821.97	0.247966	0.0920291	2.69443	0.007051	0.123594	1606.71	1547.69	1773.62	1660.37	2318.13	1969.54	1756.61	1943.08
ENSMUSG00000029863	Casp2	1473.7	0.223404	0.0829578	2.69298	0.00708168	0.123969	1272.86	1390.02	1384.1	1345.61	1494.55	1525.15	1557.82	1819.52
ENSMUSG00000020116	Pno1	837.879	-0.297371	0.110444	-2.69252	0.00709153	0.123969	952.793	1062.07	835.099	911.676	623.234	711.914	691.938	914.312
ENSMUSG00000096472	Cdkn2d	936.181	-0.20993	0.0779769	-2.6922	0.00709819	0.123969	999.426	1004.04	933.687	1102.16	884.091	847.009	851.543	867.491
ENSMUSG00000015653	Steap2	251.295	0.271504	0.10089	2.69108	0.00712212	0.124098	239.523	222	206.842	228.174	268.925	273.745	305.829	265.32
ENSMUSG00000066440	Zfyve26	577.06	0.265176	0.09854	2.69104	0.00712286	0.124098	457.849	624.375	491.007	495.055	655.505	639.923	615.481	637.287
ENSMUSG00000048490	Nrip1	1452.68	0.264035	0.0981845	2.68917	0.00716303	0.124647	1272.86	1373.62	1339.64	1218.28	1740.62	1288.73	1716.47	1671.25
ENSMUSG00000021540	Smad5	3643.15	0.195687	0.0727847	2.68857	0.00717585	0.124719	3309.87	3422.08	3647.76	3139.42	3967.32	4121.28	3815.22	3722.28
ENSMUSG00000060206	Zfp462	3699.34	0.270444	0.100606	2.68816	0.00718472	0.124723	3346.96	3538.12	3585.9	2734.01	4697.45	4048.4	4032.16	3611.73
ENSMUSG00000028019	Pdgfc	463.006	0.300826	0.111949	2.68718	0.00720582	0.124938	435.593	349.398	378.888	454.31	569.449	503.939	427.205	585.264
ENSMUSG00000009292	Trpm2	198.924	-0.345407	0.128619	-2.68551	0.00724202	0.125415	216.207	283.807	208.775	211.875	127.739	175.979	161.516	205.493
ENSMUSG00000038156	Spon1	1769.16	0.31665	0.117977	2.684	0.00727464	0.125716	1662.88	1121.35	1433.39	1893.64	2024.33	1941.99	2221.08	1854.64
ENSMUSG00000036833	Pnpla7	197.221	0.320226	0.119314	2.6839	0.00727688	0.125716	149.437	192.989	150.782	186.41	191.609	244.415	247.53	214.597
ENSMUSG00000022367	Has2	143.794	-0.332821	0.12406	-2.68275	0.00730203	0.125999	173.813	142.534	183.644	160.944	116.31	150.204	117.553	105.348
ENSMUSG00000031740	Mmp2	173.516	0.309756	0.11552	2.68142	0.00733109	0.126349	152.616	145.057	144.016	162.981	213.795	202.642	208.346	158.672
ENSMUSG00000040505	Abcg5	7.68786	-0.295522	0.110213	-2.68136	0.00733225	NA	15.8975	3.78409	6.76585	22.4099	4.03387	4.44391	2.86715	1.30059
ENSMUSG00000025478	Dpysl4	4186.61	0.249872	0.0932432	2.67979	0.00736687	0.126669	3674.45	3504.07	4297.28	3643.65	5288.41	4576.34	4335.13	4173.58
ENSMUSG00000036285	Noa1	764.465	0.227471	0.0848845	2.67977	0.00736726	0.126669	736.586	630.682	725.879	700.819	874.006	805.236	872.568	769.947
ENSMUSG00000052593	Adam17	690.598	0.230723	0.0861206	2.67907	0.00738278	0.126785	624.244	615.545	639.856	641.738	757.696	828.344	754.06	663.299
ENSMUSG00000050730	Arhgap42	871.921	0.23628	0.0882265	2.67811	0.00740387	0.126967	789.578	741.681	839.932	802.682	1054.86	987.436	906.018	853.185
ENSMUSG00000032594	Ip6k1	5762.8	0.19072	0.0712228	2.67779	0.00741103	0.126967	5090.4	5404.94	5546.06	5391.62	6649.84	5982.39	6321.1	5716.08
ENSMUSG00000013076	Amotl1	1182.81	0.23506	0.0878104	2.6769	0.00743068	0.127152	1023.8	1193.25	1102.83	989.092	1371.52	1366.06	1241.47	1174.43
ENSMUSG00000079037	Prnp	7785.95	0.266139	0.0994751	2.67543	0.00746333	0.127444	7113.62	5918.32	7700.5	7120.24	9569.7	8294.11	9233.17	7337.91
ENSMUSG00000033857	Engase	234.096	-0.282364	0.105543	-2.67533	0.00746546	0.127444	235.284	291.375	246.47	271.975	220.518	205.309	191.143	210.695
ENSMUSG00000021278	Amn	63.8014	-0.375371	0.140349	-2.67455	0.00748286	0.12759	85.8468	65.5909	72.4912	80.4719	48.4065	59.5484	38.2286	59.827
ENSMUSG00000026478	Lamc1	1279.78	0.266133	0.0995305	2.67388	0.00749793	0.127696	1102.23	1028.01	1214.95	1233.56	1386.31	1578.48	1517.68	1177.03
ENSMUSG00000032178	Ilf3	6375.5	0.166965	0.0624598	2.67316	0.00751406	0.127819	5818.5	5985.17	6356.03	5796.02	6879.1	6927.16	6503.64	6738.34
ENSMUSG00000027430	Dtd1	1432.96	0.2557	0.0957202	2.67133	0.00755521	0.128367	1290.88	1202.08	1314.51	1344.59	1438.08	1438.94	1539.66	1894.95
ENSMUSG00000038456	Dennd2a	975.53	0.241436	0.0905017	2.66775	0.00763614	0.129589	851.049	850.159	948.185	891.303	1112.68	1173.19	1064.67	913.012
ENSMUSG00000013936	Myl2	8.16312	-0.332481	0.124705	-2.66613	0.0076729	NA	10.5984	13.875	10.632	13.2422	4.03387	7.11025	1.91143	3.90176
ENSMUSG00000045672	Col27a1	68.9186	-0.380448	0.142751	-2.66512	0.00769604	0.130452	75.2484	111	62.8257	85.5651	59.1635	51.5493	63.0772	42.9194
ENSMUSG00000040462	Os9	3538.36	0.215922	0.0810793	2.6631	0.00774242	0.131084	3387.24	2920.06	3257.27	3438.9	4072.2	3826.2	3948.06	3456.96
ENSMUSG00000071636	Rimbp3	80.3749	-0.361483	0.13577	-2.66246	0.00775721	0.131164	89.0263	103.432	108.254	79.4533	78.6606	66.6586	56.3872	61.1276
ENSMUSG00000023018	Smarcd1	4232.22	0.22052	0.0828368	2.6621	0.00776541	0.131164	3810.11	3843.37	3983.15	3884.04	5146.55	4706.1	4489	3995.4
ENSMUSG00000052981	Ube2ql1	4210.77	-0.241246	0.0906482	-2.66134	0.00778298	0.131307	4734.29	4137.27	5131.41	4411.7	4333.73	3594.23	3790.37	3553.2
ENSMUSG00000022217	Emc9	184.517	-0.314344	0.118138	-2.66083	0.00779486	0.131353	206.668	220.739	202.009	207.801	127.067	177.756	180.63	153.469
ENSMUSG00000092335	Gm7221	25.8282	-0.392106	0.147525	-2.6579	0.00786292	0.131998	38.1541	35.3182	31.8961	26.4844	20.8417	15.9981	21.0257	16.9076
ENSMUSG00000030759	Far1	2415.18	-0.236104	0.0888337	-2.65782	0.00786483	0.131998	2799.03	2660.21	2476.3	2597.51	1890.54	2143.74	2294.67	2459.41
ENSMUSG00000019984	Med23	1665.89	0.19116	0.0719333	2.65746	0.00787325	0.131998	1483.77	1691.49	1531.98	1489.24	1818.61	1799.78	1796.75	1715.47
ENSMUSG00000034173	Zbed5	480.818	0.263049	0.0989924	2.65726	0.00787781	0.131998	441.952	432.648	478.442	368.745	481.376	569.709	549.536	524.136
ENSMUSG00000039154	Shd	1155.22	-0.212996	0.0801578	-2.65721	0.00787896	0.131998	1254.85	1266.41	1275.85	1189.76	1015.86	1018.54	1022.62	1197.84
ENSMUSG00000029772	Ahcyl2	951.048	0.241653	0.0909658	2.65652	0.00789507	0.132114	813.954	913.227	870.861	854.632	1103.26	1065.65	1111.5	875.295
ENSMUSG00000027327	1700037H04Rik	835.721	-0.225521	0.0849262	-2.65549	0.00791922	0.132349	982.469	860.25	878.594	909.638	783.244	833.677	704.362	733.531
ENSMUSG00000036661	Dennd3	199.851	0.289767	0.10915	2.65475	0.00793661	0.132349	162.155	192.989	158.514	191.503	235.982	227.528	206.435	223.701
ENSMUSG00000005148	Klf5	111.074	0.327396	0.123324	2.65475	0.00793672	0.132349	85.8468	111	92.7888	90.6583	125.722	136.872	115.642	130.059
ENSMUSG00000078870	Gm14410	51.966	-0.390288	0.147062	-2.65389	0.00795689	0.132451	57.2312	108.477	48.3275	52.9689	23.5309	35.5513	36.3172	53.324
ENSMUSG00000028910	Mecr	437.638	-0.276542	0.10421	-2.65371	0.00796121	0.132451	505.542	399.852	539.335	498.111	364.393	359.957	413.825	420.089
ENSMUSG00000054400	Cklf	115.675	-0.33538	0.12645	-2.65228	0.0079949	0.132858	120.821	150.102	131.451	132.422	99.5022	94.2108	117.553	79.3358
ENSMUSG00000040746	Rnf167	1477.62	0.170101	0.0641831	2.65024	0.00804346	0.13351	1383.09	1416.51	1395.7	1350.71	1593.38	1606.03	1529.14	1546.4
ENSMUSG00000021338	Lrrc16a	1189.82	0.22878	0.0863699	2.64884	0.00807697	0.133912	1142.5	1092.34	1098	1014.56	1418.58	1364.28	1238.61	1149.72
ENSMUSG00000024754	Tmem2	1410.94	0.26603	0.100563	2.6454	0.00815946	0.135124	1242.13	1221	1261.35	1322.18	1464.97	1816.67	1682.06	1277.18
ENSMUSG00000039137	Whrn	330.023	-0.32966	0.124666	-2.64436	0.00818463	0.135292	338.088	503.284	291.898	384.024	295.817	265.746	293.405	267.921
ENSMUSG00000036561	Ppp6r2	1958.04	0.191911	0.0725779	2.6442	0.0081884	0.135292	1858.95	1957.64	1800.68	1661.39	2111.06	2149.07	2061.48	2064.03
ENSMUSG00000021767	Kat6b	2486.71	0.173228	0.0655238	2.64374	0.00819954	0.135321	2264.87	2395.33	2408.64	2252.2	2732.95	2706.34	2616.75	2516.63
ENSMUSG00000060530	A930017M01Rik	108.504	0.335756	0.127036	2.64298	0.00821788	0.135383	99.6246	78.2045	107.287	81.4906	121.016	117.319	139.534	123.556
ENSMUSG00000097466	D430036J16Rik	39.3184	-0.387694	0.146698	-2.64281	0.00822212	0.135383	60.4107	37.8409	53.1602	43.8012	32.9433	26.6634	36.3172	23.4106
ENSMUSG00000027932	Slc27a3	508.151	-0.23488	0.0889426	-2.6408	0.00827093	0.136031	594.568	548.693	515.171	558.21	463.223	498.606	422.426	464.309
ENSMUSG00000003660	Snrnp200	4802.36	0.307225	0.116433	2.63863	0.00832409	0.136701	4080.37	4202.86	4569.85	3840.24	6561.1	5737.08	5541.24	3886.15
ENSMUSG00000033712	Ccar2	4706.24	0.177711	0.0673566	2.63837	0.00833068	0.136701	4249.94	4433.69	4658.77	4259.92	5347.57	4983.4	4887.53	4829.08
ENSMUSG00000020375	Rufy1	874.07	0.229191	0.0868997	2.63743	0.00835381	0.136924	843.63	701.318	830.266	814.906	1015.19	907.446	986.298	893.503
ENSMUSG00000044709	Gemin7	953.024	-0.281017	0.10665	-2.63494	0.00841518	0.137715	1033.34	1205.86	1018.74	988.073	732.148	763.463	852.498	1030.06
ENSMUSG00000027340	Slc23a2	1955.46	0.185085	0.0702598	2.6343	0.0084311	0.137715	1799.6	1769.69	1869.31	1852.89	2245.52	2053.97	2093.97	1958.68
ENSMUSG00000063652	Slc22a21	41.6137	-0.379292	0.143987	-2.63421	0.00843345	0.137715	51.932	49.1932	44.4613	56.0248	29.5817	32.8849	36.3172	32.5147
ENSMUSG00000020653	Klf11	644.567	-0.213429	0.0810388	-2.63366	0.0084469	0.137715	697.372	659.693	698.816	731.378	625.923	575.042	611.658	556.651
ENSMUSG00000033721	Vav3	296.534	0.245765	0.093321	2.63354	0.00844991	0.137715	284.036	261.102	272.567	253.639	318.676	319.073	321.12	342.054
ENSMUSG00000041923	Nol4	5074.46	0.241213	0.0916184	2.6328	0.00846843	0.137775	4918.7	4204.12	5127.55	4150.93	5759.03	5275.81	6071.66	5087.89
ENSMUSG00000050035	Fhl4	65.3198	-0.382394	0.145252	-2.63263	0.00847271	0.137775	78.4279	74.4204	73.4578	91.6769	29.5817	59.5484	62.1215	53.324
ENSMUSG00000030095	Tmem43	1763.04	0.265795	0.100982	2.6321	0.00848594	0.137834	1626.85	1403.9	1658.6	1616.57	2281.83	1840.67	2042.36	1633.54
ENSMUSG00000032796	Lama1	180.021	0.356211	0.135364	2.63152	0.00850045	0.137914	122.941	169.023	154.648	147.702	160.683	288.854	206.435	189.886
ENSMUSG00000031478	Nek3	180.831	0.304157	0.115627	2.63049	0.00852624	0.138177	164.275	136.227	146.916	180.298	194.298	184.867	212.169	227.603
ENSMUSG00000070858	Gm1673	520.537	-0.380365	0.144723	-2.62824	0.00858292	0.138928	713.27	840.068	519.037	460.422	281.027	403.507	323.988	622.981
ENSMUSG00000050295	Foxc1	59.0522	0.387442	0.147442	2.62776	0.00859481	0.138928	37.0943	46.6704	38.662	53.9875	51.7681	113.764	74.5458	55.9252
ENSMUSG00000025888	Casp1	36.3423	-0.386933	0.147296	-2.62691	0.00861632	0.138928	51.932	30.2727	46.3944	51.9502	20.8417	31.1074	29.6272	28.6129
ENSMUSG00000051351	Zfp46	2311.81	0.286756	0.109172	2.62666	0.0086228	0.138928	1994.61	2213.69	2022.02	1926.23	3191.47	2645.01	2043.32	2458.11
ENSMUSG00000045268	Zfp691	94.4404	0.333186	0.126859	2.62642	0.00862875	0.138928	83.7271	80.7272	81.1902	75.3788	105.553	125.318	106.084	97.544
ENSMUSG00000033777	Tlr13	38.6768	0.386276	0.147077	2.62635	0.00863049	0.138928	23.3164	37.8409	25.1303	30.559	40.3387	39.9952	60.2101	52.0235
ENSMUSG00000038530	Rgs4	2267.58	-0.22632	0.0862337	-2.62449	0.00867783	0.139324	2462	2583.27	2297.49	2515	2357.13	1864.66	2095.88	1965.19
ENSMUSG00000024535	Snx24	437.268	0.241757	0.0921202	2.62437	0.00868105	0.139324	401.678	370.841	384.687	426.807	484.737	431.059	513.219	485.119
ENSMUSG00000038042	Ptpdc1	730.582	0.20937	0.0797828	2.62424	0.00868414	0.139324	666.637	729.068	638.89	659.055	798.035	798.126	740.68	814.167
ENSMUSG00000019494	Cops6	2987.68	-0.186754	0.0712301	-2.62184	0.00874572	0.140067	3108.5	3192.51	3220.54	3247.4	2602.52	2670.79	2818.41	3040.77
ENSMUSG00000037892	Pcdh18	766.561	0.231371	0.0882656	2.6213	0.00875952	0.140067	699.492	650.863	721.046	723.229	931.153	750.132	837.207	819.369
ENSMUSG00000021643	Serf1	2935.38	-0.275286	0.105019	-2.62129	0.00875968	0.140067	3278.07	3893.83	3099.73	2779.85	2607.23	2268.17	2580.43	2975.74
ENSMUSG00000027210	Meis2	8176.57	0.292347	0.111635	2.61876	0.00882489	0.140913	7523.78	6519.99	7108.01	7568.44	8798.55	11744.4	8819.34	7330.11
ENSMUSG00000052681	Rap1b	4301.7	-0.311237	0.118861	-2.61848	0.00883218	0.140913	4758.67	5756.86	4286.65	4718.3	2987.08	3426.25	3640.32	4839.48
ENSMUSG00000097412	1810014B01Rik	95.911	-0.338902	0.129575	-2.61549	0.00890992	0.141996	114.462	102.17	115.019	112.05	69.2482	85.323	97.483	71.5323
ENSMUSG00000026421	Csrp1	1070.71	0.230369	0.0881314	2.61392	0.00895087	0.142381	999.426	877.909	1061.27	963.626	1077.04	1294.95	1143.04	1148.42
ENSMUSG00000028797	Tmem234	2213.99	-0.187254	0.0716489	-2.6135	0.0089621	0.142381	2330.58	2445.78	2343.88	2343.87	1940.97	2010.42	2034.72	2261.72
ENSMUSG00000021852	Slc35f4	174.686	-0.345581	0.132233	-2.61344	0.00896371	0.142381	253.301	191.727	183.644	187.428	184.886	156.426	120.42	119.654
ENSMUSG00000056130	Ticam2	8.15669	0.318041	0.121697	2.61338	0.00896507	NA	3.17951	1.26136	5.7993	6.11179	14.1186	9.7766	17.2029	7.80352
ENSMUSG00000027502	Rtfdc1	2341.41	0.227954	0.0872418	2.6129	0.00897774	0.142389	2259.57	1815.1	2262.69	2210.43	2757.83	2449.48	2482.95	2493.22
ENSMUSG00000021483	Cdk20	612.532	0.235848	0.0902712	2.61266	0.00898406	0.142389	509.781	592.841	611.826	512.372	674.329	624.813	682.381	691.912
ENSMUSG00000025509	Pnpla2	346.81	0.278979	0.106856	2.61079	0.00903323	0.142915	322.19	303.988	328.627	276.049	383.89	444.391	392.799	322.545
ENSMUSG00000021418	Rpp40	115.073	-0.324867	0.124439	-2.61065	0.00903705	0.142915	108.103	142.534	142.083	134.459	100.175	102.21	86.9701	104.047
ENSMUSG00000051065	Mb21d2	1859.56	0.233252	0.0893932	2.60929	0.00907315	0.143328	1756.15	1527.51	1881.87	1605.36	2178.29	1909.99	2152.27	1865.04
ENSMUSG00000074404	Gm1698	11.0876	0.338777	0.129895	2.60808	0.00910505	NA	8.47869	2.52273	8.69895	5.09316	12.1016	21.3308	20.07	10.4047
ENSMUSG00000053291	Rab4b	58.5475	-0.36991	0.141837	-2.60799	0.00910745	0.143712	90.0861	66.8522	64.7588	58.062	40.3387	46.2166	48.7415	53.324
ENSMUSG00000068221	NA	1382.77	0.182277	0.06991	2.60731	0.00912579	0.143844	1302.54	1257.58	1303.88	1294.68	1530.86	1398.05	1426.88	1547.7
ENSMUSG00000040729	AK129341	163.815	-0.32066	0.12308	-2.60531	0.00917922	0.144528	178.053	214.432	165.28	190.484	119.672	168.868	128.066	145.666
ENSMUSG00000025983	Ccdc150	7.87102	0.316411	0.121521	2.60376	0.00922063	NA	6.35902	1.26136	1.9331	6.11179	12.7739	10.6654	9.55716	14.3065
ENSMUSG00000057863	Rpl36	114.397	-0.377221	0.144941	-2.60258	0.00925241	0.145521	161.095	151.364	114.053	128.348	72.6097	87.9894	59.2544	140.463
ENSMUSG00000034708	Grn	1381.15	0.314716	0.121005	2.60085	0.00929932	0.145969	1220.93	1064.59	1242.02	1237.64	1778.27	1638.02	1798.66	1069.08
ENSMUSG00000023927	Satb1	4012.58	0.192835	0.074145	2.60078	0.00930123	0.145969	3686.11	3756.34	3950.29	3509.19	4579.79	3928.41	4285.43	4405.09
ENSMUSG00000034891	Sncb	1466.05	-0.300787	0.115744	-2.59873	0.00935703	0.146685	1825.04	1362.27	1527.15	1901.79	1531.53	1090.53	1349.47	1140.61
ENSMUSG00000020268	Lyrm7	254.393	-0.308198	0.11863	-2.59798	0.00937752	0.146712	287.216	319.125	300.597	245.49	175.474	252.414	238.929	215.897
ENSMUSG00000097769	Snhg4	384.758	-0.307627	0.118413	-2.59792	0.00937915	0.146712	424.994	486.886	412.717	415.602	295.817	282.633	321.12	438.298
ENSMUSG00000019971	Cep290	250.885	0.248114	0.0956094	2.59508	0.009457	0.14762	224.685	230.829	226.173	224.099	279.01	274.633	262.822	284.828
ENSMUSG00000022587	Ly6e	1099.47	0.273349	0.10535	2.59469	0.00946776	0.14762	970.81	835.022	1016.81	1088.92	1408.49	1235.41	1227.14	1013.16
ENSMUSG00000033282	Rpgrip1l	673.705	0.201564	0.0776837	2.59468	0.00946794	0.14762	634.842	634.466	582.83	641.738	746.939	719.024	733.99	695.814
ENSMUSG00000000202	Btbd17	218.837	-0.269453	0.103915	-2.59301	0.00951397	0.147754	270.258	234.614	232.939	232.248	196.315	198.198	180.63	205.493
ENSMUSG00000045374	Wdr81	769.123	0.277878	0.107167	2.59294	0.00951602	0.147754	642.261	758.079	691.083	639.701	1022.59	876.339	821.915	701.016
ENSMUSG00000044167	Foxo1	792.371	0.363528	0.140216	2.59263	0.00952454	0.147754	621.064	702.579	565.432	680.446	922.413	1387.39	910.797	548.847
ENSMUSG00000053253	Ndfip2	2160.1	-0.179739	0.0693268	-2.59263	0.00952458	0.147754	2329.52	2249.01	2242.4	2386.65	1910.04	1940.21	2112.13	2110.85
ENSMUSG00000030589	Rasgrp4	29.9591	-0.381479	0.147147	-2.59251	0.0095279	0.147754	37.0943	45.4091	31.8961	37.6894	12.1016	21.3308	22.9372	31.2141
ENSMUSG00000025474	Tubgcp2	2074.48	0.186626	0.0720572	2.58997	0.00959848	0.148593	2033.83	1759.6	2006.56	1925.21	2297.29	2237.06	2169.47	2166.78
ENSMUSG00000079610	Ankrd39	194.225	-0.328296	0.126764	-2.58982	0.00960269	0.148593	222.566	243.443	203.942	220.025	124.378	166.202	158.649	214.597
ENSMUSG00000055692	Tmem191c	306.073	-0.316965	0.12242	-2.58917	0.00962077	0.148593	347.626	368.318	292.865	384.024	221.863	258.635	233.195	342.054
ENSMUSG00000074865	Zfp934	32.5276	-0.381933	0.147517	-2.58908	0.0096233	0.148593	33.9148	56.7613	40.5951	33.6149	17.4801	29.3298	27.7158	20.8094
ENSMUSG00000082145	Gm12312	15.0728	-0.350724	0.135485	-2.58866	0.0096351	NA	25.4361	27.75	8.69895	22.4099	8.74006	12.4429	8.60144	6.50293
ENSMUSG00000037242	Clic4	1728.87	0.260559	0.100683	2.58792	0.00965574	0.148898	1547.36	1410.2	1677.93	1562.58	1907.35	2198.85	1976.42	1550.3
ENSMUSG00000024030	Abcg1	307.475	0.287279	0.11102	2.58764	0.00966372	0.148898	262.839	268.67	248.403	305.59	371.116	378.621	348.836	275.724
ENSMUSG00000070802	Pnmal2	6428.22	0.293232	0.113367	2.58658	0.00969327	0.149141	5602.3	5359.53	6338.63	5244.94	9162.27	6753.85	7262.48	5701.77
ENSMUSG00000000959	Oxa1l	1824.1	0.260838	0.100852	2.58634	0.00970025	0.149141	1659.7	1456.87	1847.08	1574.81	2215.27	2081.53	2104.49	1653.05
ENSMUSG00000073551	Spink13	2.93346	-0.230186	0.0890468	-2.58501	0.00973776	NA	5.29918	5.04545	3.8662	6.11179	0	0.888782	0.955716	1.30059
ENSMUSG00000029624	Ptcd1	815.848	0.208269	0.0806166	2.58345	0.00978167	0.150233	742.945	730.329	780.006	756.844	957.373	897.669	844.853	816.768
ENSMUSG00000042686	Jph1	136.03	-0.303812	0.117631	-2.58275	0.00980166	0.150379	153.676	146.318	153.681	162.981	136.479	110.209	115.642	109.249
ENSMUSG00000026395	Ptprc	48.807	-0.376894	0.145961	-2.58216	0.0098183	0.150474	48.7525	46.6704	77.324	65.1925	36.3049	29.3298	43.9629	42.9194
ENSMUSG00000047205	Dusp18	1649.84	0.285824	0.110717	2.58156	0.00983549	0.150577	1448.8	1430.39	1560.01	1380.25	2266.37	1812.23	1885.63	1415.04
ENSMUSG00000022615	Tymp	20.4391	-0.37522	0.145372	-2.58109	0.00984882	NA	29.6754	18.9204	31.8961	26.4844	15.4632	11.5542	19.1143	10.4047
ENSMUSG00000020932	Gfap	1604.45	0.288151	0.111696	2.57979	0.00988616	0.151106	1439.26	1361.01	1360.9	1486.18	1706.33	1729.57	2309.96	1442.35
ENSMUSG00000028565	Nfia	1871.77	0.303243	0.117554	2.57962	0.00989104	0.151106	1577.04	1629.68	1744.62	1563.6	2439.15	2309.05	2247.84	1463.16
ENSMUSG00000024208	Uqcc2	2246.54	-0.354088	0.137312	-2.57871	0.00991702	0.151342	2453.52	3686.96	2222.1	2219.6	1440.77	1592.7	1763.3	2593.37
ENSMUSG00000005533	Igf1r	782.901	0.253668	0.0984013	2.57789	0.00994053	0.15154	623.184	814.841	728.779	653.962	927.791	894.114	850.587	769.947
ENSMUSG00000030600	Lrfn1	603.164	-0.246214	0.0955408	-2.57706	0.00996443	0.151744	683.595	642.034	655.321	668.223	642.731	529.714	505.574	498.125
ENSMUSG00000031347	Cetn2	1481.84	-0.270185	0.104869	-2.5764	0.00998339	0.151872	1614.13	1840.33	1521.35	1597.22	1070.99	1283.4	1370.5	1556.8
ENSMUSG00000030551	Nr2f2	2062.77	-0.358702	0.139317	-2.57472	0.0100322	0.152453	2608.26	2223.78	2493.7	2452.87	2274.43	974.105	2072.95	1402.03
ENSMUSG00000078550	NA	4.87686	-0.264893	0.102884	-2.57467	0.0100334	NA	10.5984	10.0909	6.76585	4.07453	2.01694	0	2.86715	2.60117
ENSMUSG00000021303	Gng4	1241.41	-0.354406	0.137763	-2.57257	0.0100946	0.15324	1581.28	1272.72	1153.09	1849.84	1185.29	1186.52	1084.74	617.779
ENSMUSG00000036545	Adamts2	407.115	0.287014	0.111601	2.57178	0.0101176	0.153428	360.344	326.693	389.52	358.558	558.692	393.73	459.699	409.685
ENSMUSG00000040183	Ankrd6	1403.65	0.254393	0.0989607	2.57065	0.0101508	0.153746	1294.06	1118.83	1369.6	1267.18	1604.14	1715.35	1589.36	1270.67
ENSMUSG00000049553	Polr1a	864.114	0.272855	0.106168	2.57002	0.0101692	0.153746	781.1	778.261	792.571	724.247	1135.54	1001.66	945.203	754.34
ENSMUSG00000036879	Phkb	571.752	-0.247789	0.0964168	-2.56997	0.0101707	0.153746	641.201	576.443	643.722	649.887	500.873	558.155	566.739	436.997
ENSMUSG00000059878	Zfp422	1989.56	0.194985	0.0759095	2.56866	0.0102093	0.154168	1913.01	1657.43	2000.76	1807.05	2117.78	2177.51	2139.85	2103.05
ENSMUSG00000044674	Fzd1	746.344	0.30077	0.117205	2.5662	0.0102819	0.155102	692.073	571.397	705.581	633.589	981.576	944.775	816.181	625.582
ENSMUSG00000059842	Zfp341	397.743	0.284451	0.110915	2.56458	0.0103301	0.155426	343.387	346.875	367.289	348.372	547.935	423.949	438.673	365.465
ENSMUSG00000021186	Fbln5	97.7453	0.369154	0.143966	2.56417	0.0103422	0.155426	77.3681	35.3182	48.3275	104.919	79.3329	224.862	133.8	78.0352
ENSMUSG00000030967	Zranb1	3855.11	0.18767	0.0731931	2.56404	0.0103463	0.155426	3596.03	3454.87	3890.36	3408.34	4429.87	3968.41	4092.37	4000.6
ENSMUSG00000021061	Sptb	951.051	0.25511	0.099496	2.56403	0.0103466	0.155426	834.091	888	857.33	843.427	1203.44	1128.75	991.077	862.289
ENSMUSG00000061666	Gdpd1	3224.21	0.186865	0.0728999	2.56331	0.010368	0.155585	3114.86	2714.45	3135.49	3039.6	3564.6	3366.7	3561	3296.99
ENSMUSG00000029167	Ppargc1a	501.335	0.245465	0.095779	2.56283	0.0103824	0.155639	455.73	493.193	421.416	444.124	580.206	491.496	606.879	517.633
ENSMUSG00000051079	Rgs13	27.6405	-0.377517	0.147326	-2.56246	0.0103934	0.155642	34.9746	46.6704	28.9965	30.559	18.8247	17.7756	27.7158	15.607
ENSMUSG00000054027	Nt5dc3	2063.72	-0.283274	0.110599	-2.56127	0.010429	0.156012	2307.26	1888.26	2479.2	2552.69	2143.33	1638.02	1946.79	1554.2
ENSMUSG00000039145	Camk1d	1534.9	-0.283024	0.110541	-2.56036	0.0104563	0.156258	1746.61	1498.5	1877.04	1741.86	1565.82	1409.61	1409.68	1030.06
ENSMUSG00000027288	Zfp106	2931.14	0.210932	0.0824462	2.55842	0.010515	0.156972	2623.1	2664	2912.21	2593.44	3369.63	3247.61	3281.93	2757.24
ENSMUSG00000027163	Commd9	1072.1	0.205185	0.080213	2.558	0.0105276	0.156998	1010.02	963.681	947.219	1035.95	1227.64	1088.76	1077.09	1226.45
ENSMUSG00000023977	Ubr2	2047.63	0.177823	0.0695292	2.55753	0.0105417	0.157045	1887.57	2058.54	1906.04	1806.03	2251.57	2133.08	2218.22	2119.96
ENSMUSG00000007880	Arid1a	4829.04	0.256257	0.100246	2.55627	0.01058	0.157452	4108.99	5031.58	4364.94	3843.3	6099.22	5414.46	5158	4611.88
ENSMUSG00000049739	Zfp646	1061.05	0.275987	0.108056	2.55412	0.0106456	0.158266	901.921	928.363	1026.48	909.638	1448.83	1233.63	1044.6	994.949
ENSMUSG00000037754	Ppp1r16b	927.99	-0.229612	0.0899687	-2.55213	0.0107066	0.158896	1025.92	1040.62	1038.07	939.179	925.102	911.001	745.458	798.56
ENSMUSG00000074519	Etohi1	83.9009	-0.346848	0.135911	-2.55202	0.0107101	0.158896	92.2058	123.614	89.8891	86.5837	57.8189	68.4362	70.723	81.9369
ENSMUSG00000020774	Aspa	8.91529	-0.322139	0.126261	-2.55138	0.0107298	NA	13.7779	13.875	6.76585	17.3167	6.05081	3.55513	4.77858	5.20235
ENSMUSG00000027185	Nat10	1337.83	0.183441	0.0719182	2.55069	0.0107509	0.159183	1252.73	1248.75	1295.18	1192.82	1508.67	1340.28	1433.57	1430.65
ENSMUSG00000022512	Cldn1	225.596	0.366115	0.143537	2.55067	0.0107516	0.159183	195.01	112.261	158.514	252.621	331.45	280.855	189.232	284.828
ENSMUSG00000028351	Brinp1	1189.2	-0.303068	0.118888	-2.54918	0.0107975	0.159699	1393.69	1203.34	1273.91	1512.67	1118.06	1273.62	971.007	767.346
ENSMUSG00000072720	Myo18b	71.084	-0.347488	0.136345	-2.54859	0.0108161	0.159778	86.9066	87.034	81.1902	79.4533	66.5589	47.9942	68.8115	50.7229
ENSMUSG00000041479	Syt15	17.9921	-0.371097	0.145624	-2.54833	0.0108241	NA	21.1967	22.7045	22.2306	27.5031	12.7739	12.4429	13.38	11.7053
ENSMUSG00000038957	Edc3	1381.14	0.199802	0.0784063	2.5483	0.010825	0.159778	1270.74	1183.16	1326.11	1332.37	1620.27	1434.49	1470.85	1411.14
ENSMUSG00000033767	D930015E06Rik	3706.66	0.177154	0.0695489	2.54718	0.0108597	0.159834	3338.49	3697.05	3574.3	3252.49	3853.02	4137.28	3950.93	3849.74
ENSMUSG00000016257	Slmo2	1369.45	-0.198002	0.077747	-2.54675	0.0108731	0.159834	1510.27	1444.26	1486.55	1437.29	1163.77	1247.85	1259.63	1405.93
ENSMUSG00000017167	Cntnap1	49.8739	-0.374422	0.147039	-2.54641	0.0108836	0.159834	76.3082	55.5	43.4947	80.4719	46.3896	23.1083	51.6086	22.11
ENSMUSG00000019088	Dnase1l1	39.7227	-0.374273	0.146994	-2.54618	0.010891	0.159834	42.3935	58.0227	54.1268	40.7453	20.8417	30.2186	36.3172	35.1158
ENSMUSG00000015501	Hivep2	4191.52	-0.277884	0.109142	-2.54607	0.0108944	0.159834	4873.13	4347.92	5057.96	4412.71	4541.47	3431.59	3909.83	2957.53
ENSMUSG00000029474	Rnf34	1477.92	0.178469	0.0700969	2.54603	0.0108955	0.159834	1413.82	1273.98	1443.06	1389.41	1550.35	1547.37	1601.78	1603.62
ENSMUSG00000072568	Fam84b	593.124	0.27047	0.106279	2.5449	0.0109308	0.160188	535.217	525.988	436.881	611.179	627.268	640.811	610.702	756.941
ENSMUSG00000028647	Mycbp	306.179	-0.300066	0.117956	-2.54388	0.0109629	0.160384	322.19	422.557	324.761	311.701	231.275	246.192	269.512	321.245
ENSMUSG00000052276	Ostn	3.18433	-0.219287	0.0862034	-2.54384	0.0109643	NA	3.17951	5.04545	2.89965	11.205	0	0.888782	0.955716	1.30059
ENSMUSG00000036814	Slc6a20a	47.5632	0.371131	0.145898	2.54377	0.0109664	0.160384	30.7353	26.4886	35.7623	40.7453	34.2879	95.0996	78.3687	39.0176
ENSMUSG00000033400	Agl	1240.72	0.222314	0.0874203	2.54304	0.0109892	0.160529	1126.61	1070.9	1249.75	1095.03	1417.91	1368.72	1421.15	1175.73
ENSMUSG00000024104	Fam21	2588.95	0.204955	0.0806142	2.54241	0.011009	0.160529	2488.5	2112.78	2392.21	2561.86	2802.2	2655.68	2986.61	2711.72
ENSMUSG00000035069	Oma1	335.128	-0.284926	0.11207	-2.54239	0.0110098	0.160529	432.413	379.67	335.393	352.447	325.399	254.192	268.556	332.95
ENSMUSG00000026036	Nif3l1	1681.73	0.174634	0.0687081	2.54168	0.0110322	0.160693	1501.79	1586.79	1646.03	1560.54	1856.25	1728.68	1730.8	1842.93
ENSMUSG00000029578	Wipi2	2502.22	0.157697	0.0620965	2.53955	0.0110996	0.161511	2296.67	2372.62	2459.87	2307.2	2693.28	2569.47	2697.99	2620.68
ENSMUSG00000049482	Ctu2	659.071	-0.23775	0.0936551	-2.53857	0.0111307	0.161799	723.868	676.091	709.448	767.03	573.483	567.931	552.404	702.317
ENSMUSG00000033862	Cdk10	712.947	-0.26657	0.105038	-2.53785	0.0111537	0.161877	766.262	858.988	787.738	743.601	508.941	645.255	652.754	740.034
ENSMUSG00000024480	Ap3s1	723.131	-0.269728	0.106288	-2.5377	0.0111585	0.161877	792.758	871.602	792.571	749.713	547.262	590.151	648.931	792.057
ENSMUSG00000094114	Gm21967	366.439	-0.361352	0.142426	-2.53712	0.0111768	0.161979	509.781	283.807	410.784	550.061	337.501	285.299	366.995	187.284
ENSMUSG00000071653	1810009A15Rik	577.212	-0.314844	0.124123	-2.53654	0.0111953	0.162084	585.03	846.375	586.696	614.235	391.958	532.38	469.256	591.767
ENSMUSG00000062563	Cys1	64.3878	-0.35665	0.140639	-2.53593	0.0112149	0.162177	58.291	74.4204	83.1233	88.621	44.3726	55.1045	48.7415	62.4282
ENSMUSG00000045912	C2cd4c	478.192	0.342196	0.134954	2.53564	0.0112242	0.162177	424.994	321.648	398.219	449.217	731.476	447.946	652.754	399.28
ENSMUSG00000040136	Abcc8	372.358	-0.287401	0.113367	-2.53512	0.0112407	0.162252	369.883	486.886	409.817	401.341	324.055	298.631	287.67	400.581
ENSMUSG00000093930	Hmgcs1	22013.8	-0.293894	0.11596	-2.53445	0.0112623	0.162401	27548.3	18106.9	26252.5	27173	18391.8	18771.1	22716.4	17150.8
ENSMUSG00000074981	Dcdc5	9.18715	-0.311234	0.122828	-2.53391	0.0112796	NA	9.53853	22.7045	14.4982	7.13042	4.03387	6.22147	2.86715	6.50293
ENSMUSG00000031835	Mbtps1	2851.44	0.220909	0.0872109	2.53304	0.0113077	0.162893	2680.33	2382.71	2784.63	2595.47	3188.78	3267.16	3261.86	2650.6
ENSMUSG00000097814	Panct2	58.4049	-0.370714	0.146376	-2.53262	0.0113215	0.162928	68.8894	63.0682	58.9595	96.77	62.5251	45.3279	39.1843	32.5147
ENSMUSG00000028035	Dnajb4	1172.1	0.246167	0.0972669	2.53084	0.011379	0.163502	1117.07	997.738	1158.89	961.589	1376.9	1280.73	1399.17	1084.69
ENSMUSG00000019969	Psen1	1641.01	0.234483	0.0926561	2.53068	0.0113841	0.163502	1455.16	1357.23	1609.31	1546.28	1957.1	1883.33	1800.57	1519.09
ENSMUSG00000014550	Zfyve20	1665.5	0.208099	0.0822462	2.5302	0.0113999	0.163565	1522.99	1463.18	1671.16	1483.13	1960.46	1779.34	1820.64	1623.13
ENSMUSG00000061462	Obscn	39.1784	-0.371251	0.146774	-2.5294	0.0114257	0.163771	41.3336	56.7613	43.4947	50.9316	21.514	37.3288	33.45	28.6129
ENSMUSG00000022971	Ifnar2	400.342	0.230785	0.0912551	2.529	0.0114387	0.163795	366.703	358.227	357.623	377.912	449.105	448.835	460.655	383.673
ENSMUSG00000053134	Supt7l	664.6	0.276931	0.109572	2.5274	0.0114911	0.164381	608.346	508.329	680.451	558.21	795.346	779.461	792.288	594.368
ENSMUSG00000038425	Poli	402.958	0.230395	0.0912003	2.52625	0.0115287	0.164606	373.062	384.716	336.359	374.857	437.675	411.506	474.991	430.494
ENSMUSG00000028138	Adh5	5180.46	0.18844	0.0745935	2.52622	0.0115296	0.164606	4834.97	4424.86	5359.52	4649.04	5576.16	5405.57	5512.57	5680.96
ENSMUSG00000022621	Rabl2	1171.83	-0.195614	0.0774603	-2.52535	0.0115584	0.164853	1205.03	1320.65	1227.52	1276.35	1123.43	991.88	1076.14	1153.62
ENSMUSG00000053935	NA	730.791	0.263929	0.104548	2.52448	0.0115871	0.164871	642.261	635.727	763.574	570.434	844.424	780.35	909.841	699.716
ENSMUSG00000022768	Ccdc116	126.101	-0.307483	0.121808	-2.52431	0.0115924	0.164871	143.078	157.67	128.551	142.608	104.208	112.875	93.6601	126.157
ENSMUSG00000028960	Ube4b	3321.59	0.243724	0.0965524	2.52427	0.011594	0.164871	2979.2	2991.95	3145.15	2900.05	4208.68	3671.56	3722.51	2953.63
ENSMUSG00000061894	Zscan20	227.714	0.292157	0.115772	2.52355	0.0116176	0.165043	203.489	206.864	222.306	167.056	284.388	254.192	271.423	211.996
ENSMUSG00000042705	Commd10	685.009	-0.225173	0.0892414	-2.52318	0.0116297	0.165053	740.826	679.875	813.835	738.508	569.449	627.48	625.994	684.108
ENSMUSG00000019932	Kera	15.5902	0.346182	0.137202	2.52315	0.011631	NA	14.8377	5.04545	12.5651	6.11179	18.8247	14.2205	25.8043	27.3123
ENSMUSG00000090307	1700071M16Rik	10.9881	-0.314011	0.124453	-2.52313	0.0116316	NA	10.5984	17.6591	9.6655	26.4844	8.74006	3.55513	8.60144	2.60117
ENSMUSG00000058756	Thra	35825.1	0.251459	0.099686	2.52251	0.0116522	0.165161	32599.5	30390	35893.8	30090.4	47234	35825	39977.6	34590.4
ENSMUSG00000016552	Foxred2	870.475	0.190376	0.0754818	2.52214	0.0116644	0.165161	775.8	800.966	808.036	847.502	901.571	910.112	922.266	997.55
ENSMUSG00000008892	Vdac3	1384.03	-0.185182	0.0734299	-2.5219	0.0116724	0.165161	1451.98	1531.29	1461.42	1467.85	1233.69	1252.29	1258.68	1415.04
ENSMUSG00000027408	Cpxm1	519.308	0.261939	0.103879	2.52157	0.0116833	0.165161	484.345	392.284	490.041	490.981	652.143	583.929	498.884	561.853
ENSMUSG00000038543	BC028528	78.7638	-0.371013	0.147162	-2.52113	0.011698	0.165207	81.6074	148.841	79.2571	89.6396	47.0619	41.7727	39.1843	102.746
ENSMUSG00000033983	Coil	1105.12	0.198809	0.0788833	2.52029	0.0117257	0.165435	1081.03	957.375	1024.54	1025.76	1216.21	1084.31	1192.73	1258.97
ENSMUSG00000075324	Fign	90.5232	-0.368835	0.146368	-2.51991	0.0117383	0.165452	103.864	129.92	83.1233	128.348	102.191	51.5493	78.3687	46.8211
ENSMUSG00000021228	Acot3	22.9	0.361992	0.143707	2.51896	0.0117702	0.165584	15.8975	15.1364	17.3979	14.2608	30.9264	21.3308	48.7415	19.5088
ENSMUSG00000072855	NA	137.541	-0.301703	0.119816	-2.51807	0.0118001	0.165584	136.719	160.193	173.979	150.758	119.672	124.429	103.217	131.359
ENSMUSG00000042632	Pla2g6	474.601	-0.25035	0.099422	-2.51806	0.0118005	0.165584	480.106	601.67	498.74	507.279	383.89	447.057	464.478	413.587
ENSMUSG00000026131	Dst	4637.65	0.297024	0.11796	2.518	0.0118022	0.165584	3798.45	4667.04	4098.17	3618.18	6579.92	5048.28	5338.63	3952.48
ENSMUSG00000004565	Pnpla6	1405.04	0.241225	0.0958035	2.51791	0.0118052	0.165584	1255.91	1242.44	1141.5	1449.51	1729.86	1361.61	1552.08	1507.38
ENSMUSG00000015149	Sirt2	2517.89	0.209649	0.0832853	2.51724	0.0118277	0.165738	2378.27	2232.61	2439.57	2223.67	2867.41	2677.01	2948.38	2376.17
ENSMUSG00000031007	Atp6ap2	3135.49	-0.210877	0.0837996	-2.51644	0.0118547	0.165839	3623.58	3043.67	3201.21	3674.21	2837.16	2674.34	3012.42	3017.36
ENSMUSG00000026922	Agpat2	28.1627	-0.371245	0.147534	-2.51634	0.011858	0.165839	39.214	37.8409	27.0634	36.6708	18.8247	21.3308	24.8486	19.5088
ENSMUSG00000020828	Pld2	606.227	0.294752	0.117159	2.51584	0.0118751	0.165917	551.115	493.193	492.94	583.676	816.187	619.481	766.484	526.738
ENSMUSG00000046185	Zfp84	499.215	0.256132	0.101823	2.51546	0.0118877	0.165932	462.089	412.466	477.476	442.086	601.047	610.593	527.555	460.408
ENSMUSG00000034557	Zfyve9	1741.65	0.239513	0.095243	2.51475	0.0119116	0.166091	1648.05	1475.79	1689.53	1502.48	2158.8	1940.21	1923.86	1594.52
ENSMUSG00000007080	Pole	386.356	0.262692	0.104475	2.5144	0.0119236	0.166091	321.13	331.738	375.021	354.484	422.212	491.496	435.806	358.962
ENSMUSG00000046618	Olfml2a	127.915	0.342617	0.136278	2.5141	0.0119337	0.166091	111.283	78.2045	123.718	111.031	140.513	197.309	133.8	127.457
ENSMUSG00000052889	Prkcb	1700.02	-0.246338	0.098004	-2.51355	0.0119522	0.166188	1941.62	1600.67	1918.6	2003.65	1652.54	1545.59	1648.61	1288.88
ENSMUSG00000096945	Gm26546	8.76279	-0.30327	0.120799	-2.51053	0.0120552	NA	12.718	8.82954	14.4982	15.2795	6.05081	2.66634	0.955716	9.10411
ENSMUSG00000048895	Cdk5r1	13991.4	0.232859	0.0927707	2.51005	0.0120713	0.167682	12630.1	12438.3	14020.8	11812.1	16850.2	15878.1	15571.5	12730.1
ENSMUSG00000038055	Dexi	270.701	0.264156	0.105256	2.50966	0.0120848	0.167707	220.446	225.784	260.968	259.751	291.784	321.739	321.12	264.019
ENSMUSG00000054459	Vsnl1	2023.09	-0.284472	0.113422	-2.50808	0.012139	0.168106	2469.42	1945.02	2112.88	2536.39	2154.09	1629.14	1883.72	1454.06
ENSMUSG00000024534	Sncaip	1650.55	0.251036	0.100111	2.50758	0.0121562	0.168106	1490.13	1412.73	1633.47	1408.77	2025.68	1878	1899.01	1456.66
ENSMUSG00000031858	Mau2	3936.45	0.19272	0.0768738	2.50696	0.0121773	0.168106	3621.46	3781.57	3735.72	3470.48	3974.71	4009.29	4170.74	4727.63
ENSMUSG00000028402	Mpdz	1131.06	0.214478	0.0855558	2.50688	0.0121804	0.168106	1057.72	1070.9	965.583	1063.45	1250.5	1211.41	1349.47	1079.49
ENSMUSG00000030168	Adipor2	2309.12	0.190777	0.0761346	2.50578	0.0122182	0.168106	2193.86	1972.77	2253.99	2160.52	2595.13	2479.7	2556.54	2260.42
ENSMUSG00000055818	A230083G16Rik	46.8493	-0.369673	0.147536	-2.50564	0.0122229	0.168106	57.2312	74.4204	50.2606	50.9316	19.4971	44.4391	32.4943	45.5205
ENSMUSG00000027498	Cstf1	946.777	0.242678	0.0968528	2.50564	0.012223	0.168106	853.168	769.431	960.751	843.427	1165.79	1081.65	984.387	915.613
ENSMUSG00000020572	Nampt	2205.21	-0.225606	0.0900462	-2.50545	0.0122296	0.168106	2432.32	2510.11	2270.43	2371.38	1815.24	1968.65	1899.96	2373.57
ENSMUSG00000023951	Vegfa	1125.22	-0.26158	0.104405	-2.50543	0.0122303	0.168106	1241.07	1407.68	1092.2	1233.56	846.441	995.435	1004.46	1180.93
ENSMUSG00000024350	Dnajc18	1707.75	0.196023	0.0782497	2.5051	0.0122418	0.168106	1547.36	1550.22	1692.43	1542.21	1909.37	1862	1920.99	1637.44
ENSMUSG00000045613	Chrm2	177.753	0.331911	0.132495	2.50509	0.012242	0.168106	161.095	148.841	113.086	177.242	264.219	191.088	188.276	178.18
ENSMUSG00000090877	Hspa1b	10.2137	0.330256	0.131863	2.50453	0.0122614	NA	7.41886	3.78409	6.76585	6.11179	12.1016	20.442	13.38	11.7053
ENSMUSG00000021693	Kif2a	3766.24	-0.152927	0.0610864	-2.50346	0.0122986	0.168722	3982.87	3945.54	3997.65	3971.65	3569.31	3562.24	3364.12	3736.58
ENSMUSG00000047261	Gap43	21517	-0.252991	0.101161	-2.50088	0.0123885	0.169691	25431.8	20618.2	22615.3	26109.6	22306.7	17683.2	20475.3	16895.9
ENSMUSG00000038702	Dsel	844.307	-0.234253	0.0936728	-2.50076	0.0123928	0.169691	983.528	845.113	889.226	970.756	883.419	752.798	727.3	702.317
ENSMUSG00000062098	Btbd3	2053.28	-0.293414	0.11735	-2.50033	0.0124078	0.169735	2583.88	1968.99	1933.1	2761.51	2064.67	1482.49	1747.05	1884.55
ENSMUSG00000025813	Homer2	1361.75	-0.240627	0.0962522	-2.49996	0.0124207	0.16975	1440.32	1559.04	1524.25	1434.23	1135.54	1134.09	1166.93	1499.58
ENSMUSG00000040010	Slc7a5	3483.93	0.325066	0.13009	2.49877	0.0124624	0.170158	3206.01	2132.96	3244.71	3236.19	4932.08	4355.92	3930.86	2832.68
ENSMUSG00000044894	Uqcrq	1977.82	-0.342697	0.137195	-2.49788	0.012494	0.170243	2387.81	2959.16	1939.87	1982.26	1205.46	1424.72	1526.28	2396.98
ENSMUSG00000025776	Crispld1	29.6032	-0.368459	0.14752	-2.49768	0.0125007	0.170243	44.5131	42.8863	28.0299	32.5962	16.8078	20.442	22.9372	28.6129
ENSMUSG00000024063	Lbh	2276.88	0.213137	0.085337	2.49759	0.0125041	0.170243	2059.26	1892.04	2323.59	2094.31	2607.9	2487.7	2543.16	2207.1
ENSMUSG00000004110	Cacna1e	1809.71	-0.275333	0.110257	-2.4972	0.0125178	0.170269	1769.93	2554.26	1862.54	1882.43	1708.35	1730.46	1584.58	1385.12
ENSMUSG00000016427	Ndufa1	1603.19	-0.281123	0.112598	-2.4967	0.0125353	0.170345	1671.36	2140.53	1635.4	1718.43	1265.29	1257.63	1362.85	1774
ENSMUSG00000038871	Bpgm	2224.31	0.177508	0.0711088	2.49629	0.0125501	0.170385	2035.95	1991.69	2154.44	2133.02	2538.65	2220.18	2376.86	2343.66
ENSMUSG00000044043	Pcdhb14	118.972	0.304401	0.121975	2.49559	0.0125747	0.170558	91.1459	95.8636	107.287	117.143	143.203	128.873	125.199	143.065
ENSMUSG00000028527	Ak4	231.701	-0.35307	0.141524	-2.49477	0.0126038	0.170651	311.592	203.079	322.828	265.863	231.948	182.2	225.549	110.55
ENSMUSG00000026452	Syt2	44.3919	-0.363396	0.145665	-2.49473	0.0126052	0.170651	46.6328	52.9772	68.625	47.8757	38.3218	41.7727	27.7158	31.2141
ENSMUSG00000097402	Gm17399	26.2627	-0.360932	0.1447	-2.49434	0.012619	0.170677	47.6926	37.8409	28.0299	23.4285	23.5309	12.4429	12.4243	24.7111
ENSMUSG00000030134	Rasgef1a	554.32	-0.258814	0.103776	-2.49397	0.0126323	0.170697	652.859	575.182	521.937	700.819	535.833	475.498	523.732	448.702
ENSMUSG00000057322	Rpl38	1035.04	-0.351138	0.140817	-2.49357	0.0126466	0.170729	1150.98	1844.11	974.282	937.141	676.346	770.574	783.687	1143.22
ENSMUSG00000037813	D630003M21Rik	197.034	0.333487	0.133763	2.49312	0.0126626	0.170785	168.514	136.227	192.343	165.018	240.016	286.188	233.195	154.77
ENSMUSG00000020096	Tbata	35.0646	-0.355772	0.142831	-2.49086	0.0127434	0.171654	59.3508	39.1023	56.0599	31.5776	24.8756	25.7747	37.2729	6.50293
ENSMUSG00000026377	Nifk	1737.48	0.159578	0.0640707	2.49065	0.0127509	0.171654	1626.85	1619.59	1670.2	1626.76	1834.07	1783.78	1807.26	1931.37
ENSMUSG00000017390	Aldoc	6100.84	0.298974	0.120075	2.4899	0.012778	0.171858	5512.21	3937.98	6135.66	5636.09	6337.89	6958.27	8439.92	5848.74
ENSMUSG00000001138	Cnnm3	1087.56	0.192563	0.0773724	2.48878	0.0128182	0.172238	977.169	1075.94	1027.44	960.57	1222.94	1185.63	1176.49	1074.28
ENSMUSG00000028826	Tmem57	3639.11	0.149476	0.0600748	2.48817	0.0128402	0.172373	3511.24	3422.08	3489.25	3344.17	3723.27	3939.08	3737.8	3945.98
ENSMUSG00000016194	Hsd11b1	29.7087	-0.36514	0.146787	-2.48755	0.0128625	0.172511	39.214	32.7954	33.8292	46.8571	31.5987	14.2205	24.8486	14.3065
ENSMUSG00000040969	Arhgef38	6.69153	0.284116	0.114377	2.48403	0.0129904	NA	2.11967	2.52273	2.89965	5.09316	10.757	4.44391	15.2914	10.4047
ENSMUSG00000074925	Ptar1	79.2798	-0.328753	0.132354	-2.4839	0.0129954	0.174131	104.924	87.034	78.2905	95.7514	62.5251	67.5474	64.0329	74.1334
ENSMUSG00000027122	Arl14ep	801.046	0.195592	0.078784	2.48264	0.0130414	0.174161	785.339	700.056	719.113	761.937	845.097	833.677	841.03	922.116
ENSMUSG00000025227	Tmem180	241.064	0.277703	0.111862	2.48254	0.0130449	0.174161	210.907	216.954	200.076	227.155	307.247	254.192	289.582	222.4
ENSMUSG00000050511	Oprd1	24.3676	0.362185	0.145893	2.48254	0.0130449	0.174161	12.718	23.9659	13.5317	19.354	24.2032	42.6615	32.4943	26.0117
ENSMUSG00000025737	Wdr24	979.065	0.188951	0.0761129	2.48251	0.0130462	0.174161	937.955	910.704	940.453	852.595	1108.64	1046.98	988.21	1046.97
ENSMUSG00000047773	Ankfn1	42.7778	0.365688	0.147332	2.48206	0.0130626	0.174161	29.6754	34.0568	28.0299	35.6521	87.4006	43.5503	48.7415	35.1158
ENSMUSG00000021054	Sgpp1	1072.39	0.188013	0.075773	2.48127	0.0130914	0.174161	1019.56	935.931	1039.04	991.129	1068.3	1148.31	1194.64	1182.23
ENSMUSG00000031762	Mt2	777.764	0.290886	0.117243	2.48105	0.0130997	0.174161	706.911	679.875	660.154	677.39	787.278	1015.88	1041.73	652.894
ENSMUSG00000038587	Akap12	2082.02	-0.24861	0.100223	-2.48056	0.0131175	0.174161	2334.82	2290.64	2113.84	2418.23	2087.53	1874.44	2046.19	1490.47
ENSMUSG00000014599	Csf1	316.33	0.260018	0.104826	2.48048	0.0131205	0.174161	309.472	244.704	276.433	299.478	320.021	335.959	394.711	349.858
ENSMUSG00000055013	Agap1	5370.27	0.239173	0.0964376	2.48008	0.0131351	0.174161	4420.58	5512.16	4942.94	4588.94	6852.21	5731.75	5668.35	5245.27
ENSMUSG00000026578	Ccdc181	683.44	0.233642	0.0942137	2.47991	0.0131414	0.174161	684.654	567.613	625.358	608.123	776.521	735.911	819.048	650.293
ENSMUSG00000038022	Fam188b	435.139	0.223608	0.0901693	2.47987	0.0131428	0.174161	393.199	356.966	442.68	396.248	481.376	472.832	468.301	469.512
ENSMUSG00000040794	C1qtnf4	264.429	-0.283161	0.114265	-2.47811	0.0132081	0.174864	366.703	274.977	276.433	264.844	211.778	247.081	226.505	247.111
ENSMUSG00000054123	NA	120.726	0.35375	0.142826	2.4768	0.0132566	0.175346	98.5648	97.125	89.8891	105.938	190.937	155.537	147.18	80.6364
ENSMUSG00000047037	Nipa1	1294.8	-0.209712	0.0846931	-2.47614	0.013281	0.175428	1400.04	1342.09	1410.2	1438.31	1277.39	1048.76	1144.95	1296.68
ENSMUSG00000037251	Pomk	898.881	0.28611	0.115554	2.47598	0.0132872	0.175428	852.109	623.113	846.698	837.316	1175.87	982.992	1066.58	806.364
ENSMUSG00000027996	Sfrp2	339.807	0.30992	0.125212	2.47517	0.0133174	0.175665	315.831	223.261	289.965	341.242	461.879	423.949	330.678	331.65
ENSMUSG00000028854	Slc9a1	819.858	0.253385	0.102386	2.4748	0.0133311	0.175685	737.646	787.091	710.414	715.08	1036.71	968.772	873.524	729.629
ENSMUSG00000043241	Upf2	889.809	0.263445	0.106479	2.47416	0.0133549	0.175718	837.271	712.67	896.958	731.378	1042.76	1057.65	1050.33	789.456
ENSMUSG00000071014	Ndufb6	1618.03	-0.344312	0.139168	-2.47408	0.013358	0.175718	1875.91	2632.46	1559.05	1550.36	1034.69	1147.42	1219.49	1924.87
ENSMUSG00000045349	Sh2d5	436.652	0.244227	0.0987431	2.47336	0.0133848	0.17591	418.635	409.943	341.192	406.434	423.557	488.83	492.194	512.431
ENSMUSG00000085981	Gm11375	10.6089	-0.325454	0.131618	-2.47272	0.0134089	NA	16.9574	18.9204	13.5317	10.1863	4.70619	7.11025	9.55716	3.90176
ENSMUSG00000037526	Atg14	718.222	0.206456	0.0835188	2.47197	0.013437	0.176435	696.313	595.363	711.381	642.757	783.244	768.796	745.458	802.462
ENSMUSG00000052407	Ccdc171	132.676	-0.297526	0.120398	-2.47118	0.0134668	0.176664	149.437	160.193	134.35	154.832	100.847	110.209	131.889	119.654
ENSMUSG00000000056	Narf	2708.03	0.22345	0.0904638	2.47005	0.0135095	0.176966	2448.22	2496.24	2750.8	2204.32	3167.94	2819.21	3152.91	2624.58
ENSMUSG00000024908	Ppp6r3	3097.14	0.191844	0.0776722	2.46992	0.0135144	0.176966	2949.53	2730.85	2886.12	2936.72	3587.46	3383.59	3362.21	2940.63
ENSMUSG00000027270	Lamp5	66.3513	0.364143	0.147504	2.46871	0.0135603	0.177406	34.9746	39.1023	74.4243	52.9689	112.948	62.2147	91.7487	62.4282
ENSMUSG00000036820	Amdhd2	240.751	-0.274507	0.111236	-2.4678	0.0135947	0.177695	284.036	223.261	291.898	271.975	187.575	231.972	224.593	210.695
ENSMUSG00000048249	Crebrf	722.236	0.239471	0.0970895	2.4665	0.0136442	0.178179	665.577	726.545	642.756	579.602	711.979	787.46	762.661	901.306
ENSMUSG00000027777	Schip1	3812.7	-0.21758	0.0882492	-2.46552	0.0136816	0.178369	3971.21	4658.21	3929.03	3964.52	3434.84	3198.72	3386.1	3958.99
ENSMUSG00000032396	Dis3l	927.656	0.221784	0.0899611	2.46534	0.0136884	0.178369	829.852	788.352	895.025	882.135	1122.09	966.994	1044.6	892.202
ENSMUSG00000025612	Bach1	1980	0.191783	0.0777981	2.46514	0.0136959	0.178369	1837.76	1717.98	2022.02	1774.46	2222.67	2204.18	2024.21	2036.72
ENSMUSG00000047307	Pcdhb13	95.9538	0.327617	0.132995	2.46338	0.0137636	0.178766	104.924	75.6818	74.4243	69.267	119.672	106.654	119.464	97.544
ENSMUSG00000027333	Smox	1168.06	0.23682	0.0961376	2.46334	0.013765	0.178766	1083.15	932.147	1165.66	1056.32	1239.07	1310.06	1442.17	1115.9
ENSMUSG00000090663	NA	888.091	0.237593	0.0964615	2.46308	0.0137748	0.178766	751.424	942.238	802.236	728.322	1076.37	956.329	945.203	902.607
ENSMUSG00000036792	Mbd5	1194.8	0.26541	0.107757	2.46305	0.0137761	0.178766	1049.24	1074.68	1122.16	1016.59	1643.8	1278.96	1306.46	1066.48
ENSMUSG00000028063	Lmna	301.654	-0.264454	0.107385	-2.46267	0.0137907	0.178795	350.806	311.557	331.527	345.316	269.597	281.744	306.785	215.897
ENSMUSG00000032878	Ccdc85a	906.236	-0.258289	0.104919	-2.46178	0.0138249	0.179034	1037.58	899.352	1016.81	1054.28	924.43	816.79	862.055	638.588
ENSMUSG00000022545	Ercc4	625.234	0.218692	0.0888556	2.46121	0.0138469	0.179034	554.295	590.318	606.027	541.912	755.007	623.925	667.089	663.299
ENSMUSG00000024027	Glp1r	6.127	-0.283599	0.115243	-2.46088	0.0138596	NA	7.41886	11.3523	6.76585	11.205	2.01694	4.44391	1.91143	3.90176
ENSMUSG00000047842	Diras2	1543.18	-0.211853	0.0860981	-2.4606	0.0138706	0.179034	1724.35	1625.9	1585.14	1739.82	1633.72	1345.62	1340.87	1350.01
ENSMUSG00000025353	Ormdl2	84.5095	-0.327735	0.133211	-2.46028	0.0138829	0.179034	102.804	107.216	91.8222	88.621	56.4742	73.7689	81.2358	74.1334
ENSMUSG00000061740	Cyp2d22	124.631	0.327603	0.133157	2.46027	0.0138832	0.179034	104.924	99.6477	115.986	100.845	147.909	175.979	152.914	98.8446
ENSMUSG00000063383	Zfp947	24.0622	-0.362178	0.147226	-2.46001	0.0138932	0.179034	28.6156	30.2727	34.7958	28.5217	19.4971	23.1083	13.38	14.3065
ENSMUSG00000014195	Dnajc7	5447.93	0.235412	0.0957015	2.45986	0.0138991	0.179034	5128.55	4247.01	5349.85	5054.45	6584.63	5928.17	6205.46	5085.29
ENSMUSG00000040957	Cables1	291.242	0.271866	0.110532	2.45961	0.0139087	0.179034	245.882	266.148	270.634	253.639	378.512	302.186	345.013	267.921
ENSMUSG00000029279	Brdt	483.492	0.236019	0.0959816	2.459	0.0139324	0.179068	440.892	436.432	412.717	461.44	487.427	487.941	528.511	612.576
ENSMUSG00000037894	H2afz	264.099	-0.340176	0.138359	-2.45864	0.0139465	0.179068	320.071	431.386	239.704	247.528	180.18	222.195	192.099	279.626
ENSMUSG00000034751	Mast4	1025.83	0.313346	0.127468	2.45822	0.0139627	0.179068	895.562	872.863	931.754	816.943	1610.86	903.891	1235.74	939.023
ENSMUSG00000024347	Psd2	3146.27	0.232774	0.0947025	2.45795	0.0139732	0.179068	2815.99	2902.4	2828.13	2896.99	4076.9	3280.49	3466.38	2902.91
ENSMUSG00000005973	Rcn1	1105.42	0.288403	0.117336	2.45793	0.0139741	0.179068	1054.54	736.636	975.249	1108.27	1306.3	1313.62	1359.03	989.746
ENSMUSG00000060708	Bloc1s4	201.501	-0.262334	0.106743	-2.45762	0.013986	0.179068	222.566	244.704	210.708	213.913	178.163	179.534	163.427	198.99
ENSMUSG00000025909	Sntg1	319.052	-0.221969	0.0903321	-2.45726	0.0140003	0.179092	355.045	334.261	350.858	346.335	304.558	296.853	280.98	283.528
ENSMUSG00000074194	Zfp791	141.867	0.310607	0.126465	2.45607	0.0140465	0.179523	132.48	107.216	123.718	123.254	186.903	137.761	137.623	185.984
ENSMUSG00000040209	Zfp704	5176.44	0.22111	0.0900771	2.45467	0.0141012	0.179948	4528.68	5160.24	4865.61	4389.29	6274.69	5404.68	5892.94	4895.41
ENSMUSG00000026970	Rbms1	636.994	-0.264405	0.107732	-2.45429	0.0141163	0.179948	704.791	785.829	684.317	649.887	502.89	700.36	515.131	552.749
ENSMUSG00000047022	Mipol1	111.033	0.309439	0.126082	2.45427	0.0141172	0.179948	102.804	80.7272	104.387	91.6769	112.276	127.096	122.332	146.966
ENSMUSG00000034424	Gcsh	1059.26	-0.236581	0.0964317	-2.45335	0.0141531	0.180092	1121.31	1224.78	1088.34	1192.82	844.424	909.223	949.981	1143.22
ENSMUSG00000016344	Ppdpf	1020.32	-0.192736	0.0785607	-2.45334	0.0141536	0.180092	1110.71	1113.78	1112.5	1039	943.927	1013.21	859.188	970.238
ENSMUSG00000028838	Extl1	100.257	0.34351	0.140052	2.45274	0.0141773	0.180105	84.7869	78.2045	80.2236	86.5837	114.293	108.431	166.295	83.2375
ENSMUSG00000039109	F13a1	53.0384	0.330144	0.134617	2.45246	0.0141882	0.180105	23.3164	65.5909	22.2306	21.3913	25.5479	127.985	60.2101	78.0352
ENSMUSG00000038481	Cdk19	3943.96	0.240411	0.0980323	2.45236	0.0141922	0.180105	3484.74	3649.12	4154.23	2989.69	4731.74	4187.94	4399.16	3955.08
ENSMUSG00000030979	Uros	916.429	-0.305939	0.124796	-2.45152	0.0142255	0.180224	922.058	1234.87	971.383	1037.99	634.663	743.91	714.875	1071.68
ENSMUSG00000074766	Ism1	33.5036	0.360693	0.14717	2.45086	0.0142517	0.180224	24.3762	26.4886	20.2975	32.5962	48.4065	36.44	43.0072	36.4164
ENSMUSG00000044033	Ccdc141	337.446	0.296249	0.120889	2.45059	0.0142622	0.180224	249.062	326.693	294.798	304.571	312.625	466.61	410.958	334.251
ENSMUSG00000017119	Nbr1	4931.6	0.245434	0.100161	2.4504	0.0142697	0.180224	4521.26	4192.77	4851.11	4235.47	6080.39	5522	5740.98	4308.84
ENSMUSG00000097536	2610037D02Rik	26.6474	-0.361427	0.147536	-2.44975	0.0142956	0.180224	27.5558	35.3182	34.7958	34.6335	16.8078	19.5532	17.2029	27.3123
ENSMUSG00000025350	Rdh5	60.7907	-0.35075	0.143202	-2.44934	0.0143117	0.180224	69.9492	79.4659	63.7923	75.3788	38.9941	37.3288	56.3872	65.0293
ENSMUSG00000029452	Tmem116	32.5397	-0.361129	0.14744	-2.44933	0.0143123	0.180224	39.214	52.9772	28.9965	41.7639	15.4632	28.441	24.8486	28.6129
ENSMUSG00000002768	Mea1	2498.22	-0.260154	0.10622	-2.44921	0.0143169	0.180224	2634.75	3288.37	2600.99	2526.21	2018.95	2009.53	2227.77	2679.21
ENSMUSG00000020151	Ptprr	606.535	0.319696	0.130534	2.44914	0.0143198	0.180224	586.09	394.807	456.212	626.459	888.125	665.697	693.85	541.044
ENSMUSG00000028643	Ccdc23	1956.09	-0.248394	0.10143	-2.44893	0.0143283	0.180224	2049.72	2617.33	1989.16	1945.59	1715.07	1673.58	1665.81	1992.5
ENSMUSG00000040605	Bace2	24.9403	-0.341598	0.139505	-2.44865	0.0143392	0.180224	26.4959	27.75	31.8961	48.8943	30.9264	13.3317	12.4243	7.80352
ENSMUSG00000015943	Bola1	265.989	-0.326614	0.133448	-2.4475	0.014385	0.180642	337.028	375.886	277.4	239.379	172.784	237.305	200.7	287.43
ENSMUSG00000054293	A630033H20Rik	18.0343	-0.350872	0.143375	-2.44724	0.0143956	NA	31.7951	16.3977	18.3644	27.5031	10.0847	12.4429	13.38	14.3065
ENSMUSG00000057594	Arl16	477.194	-0.222053	0.0907705	-2.44632	0.0144324	0.181078	558.534	489.409	501.639	519.502	398.681	429.281	440.585	479.916
ENSMUSG00000025145	Lrrc45	1562.61	-0.280755	0.114799	-2.44562	0.0144601	0.181156	1593.99	2187.2	1544.55	1666.48	1187.3	1341.17	1314.11	1666.05
ENSMUSG00000087467	Gm13601	1.83219	-0.161176	0.0659113	-2.44535	0.0144713	NA	5.29918	1.26136	0.96655	7.13042	0	0	0	0
ENSMUSG00000067931	Zfp948	536.177	-0.282213	0.11541	-2.44531	0.0144727	0.181156	494.944	710.147	569.298	625.44	420.195	444.391	450.142	574.859
ENSMUSG00000070570	Slc17a7	1534.99	-0.344151	0.140744	-2.44522	0.0144763	0.181156	1920.42	1232.35	1699.19	2403.97	1668.01	1021.21	1441.22	893.503
ENSMUSG00000003062	Stard3nl	2039.63	-0.262154	0.107255	-2.4442	0.0145174	0.18142	2090	2773.74	2008.49	2160.52	1669.35	1686.02	1802.48	2126.46
ENSMUSG00000048965	Mrgpre	351.725	-0.270086	0.110511	-2.44397	0.0145268	0.18142	414.396	310.295	408.851	430.881	351.619	295.075	290.538	312.141
ENSMUSG00000020962	Gtf2a1	820.618	0.194699	0.079672	2.44375	0.0145353	0.18142	782.159	740.42	757.775	764.993	938.548	878.116	906.974	795.959
ENSMUSG00000050663	Trhde	310.234	0.284382	0.116432	2.44248	0.0145867	0.181903	289.335	264.886	234.872	303.552	426.918	336.848	321.12	304.337
ENSMUSG00000029154	Cwh43	14.861	-0.34138	0.139801	-2.4419	0.0146103	NA	21.1967	17.6591	20.2975	19.354	6.05081	9.7766	7.64572	16.9076
ENSMUSG00000030042	Pole4	1303.96	-0.251557	0.103027	-2.44165	0.0146202	0.182164	1440.32	1565.35	1308.71	1426.08	1042.08	1050.54	1164.06	1434.55
ENSMUSG00000046805	Mpeg1	554.672	0.251195	0.102917	2.44075	0.0146569	0.182463	499.183	450.307	507.439	537.838	586.929	617.703	717.742	520.235
ENSMUSG00000032398	Snapc5	506.007	-0.201119	0.0824259	-2.43999	0.0146876	0.182584	559.594	558.784	522.904	537.838	459.189	465.722	497.928	446.101
ENSMUSG00000064061	Dzip3	3507.84	-0.201909	0.0827536	-2.43988	0.0146919	0.182584	3957.43	3776.52	3538.54	3827	2833.12	3197.84	3427.2	3505.08
ENSMUSG00000025020	Slit1	1218.36	-0.228556	0.0937253	-2.43857	0.0147453	0.182676	1224.11	1551.48	1275.85	1261.07	1208.15	1118.98	1101.94	1005.35
ENSMUSG00000032064	Dixdc1	2018.48	0.180587	0.0740551	2.43855	0.0147461	0.182676	1813.38	2003.04	1947.6	1772.42	2305.36	2129.52	2111.18	2065.33
ENSMUSG00000020684	Rasl10b	2676.62	-0.264588	0.108514	-2.43829	0.0147567	0.182676	2714.24	3664.26	2465.67	3029.41	2371.25	2560.58	2098.75	2508.83
ENSMUSG00000026435	Slc45a3	40.1911	0.358871	0.147189	2.43817	0.0147618	0.182676	23.3164	40.3636	34.7958	26.4844	55.1296	61.3259	41.0958	39.0176
ENSMUSG00000096054	Syne1	177.496	-0.304743	0.125002	-2.4379	0.0147727	0.182676	222.566	180.375	216.507	189.466	164.044	189.31	132.844	124.856
ENSMUSG00000022548	Apod	303.677	0.351205	0.144075	2.43766	0.0147828	0.182676	235.284	258.579	209.741	271.975	303.213	587.485	331.633	231.504
ENSMUSG00000026839	Upp2	189.762	-0.279456	0.114647	-2.43752	0.0147883	0.182676	218.326	238.398	189.444	201.689	141.858	176.868	172.029	179.481
ENSMUSG00000008475	Arpc5	6860.2	-0.239665	0.0983413	-2.43707	0.0148066	0.182746	7588.43	7472.31	7481.1	7497.13	5288.41	5786.86	6143.34	7624.04
ENSMUSG00000087159	Gm15246	57.7575	-0.348144	0.142913	-2.43606	0.0148484	0.183105	62.5304	68.1136	59.9261	83.5278	34.9602	55.1045	45.8743	52.0235
ENSMUSG00000097055	Gm4419	103.912	-0.334088	0.137173	-2.43553	0.0148699	0.183212	140.958	124.875	118.886	99.8259	73.9544	69.325	113.73	89.7405
ENSMUSG00000047507	Baiap3	109.749	-0.300374	0.123349	-2.43516	0.0148853	0.183216	196.07	127.398	98.5881	212.894	112.948	41.7727	68.8115	19.5088
ENSMUSG00000006586	Runx1t1	2295.28	-0.204771	0.0841005	-2.43483	0.0148987	0.183216	2430.21	2725.81	2609.68	2129.96	2097.61	2108.19	2108.31	2152.47
ENSMUSG00000010755	Cars	1883.91	0.244092	0.100265	2.43446	0.0149141	0.183216	1716.94	1662.48	1861.58	1564.62	2505.04	1966.87	1971.64	1822.12
ENSMUSG00000017405	Nek8	135.865	-0.314465	0.129182	-2.43429	0.0149211	0.183216	143.078	134.966	165.28	178.261	92.1068	136.872	127.11	109.249
ENSMUSG00000060063	Alox5ap	72.7085	0.319881	0.131468	2.43314	0.0149685	0.183642	60.4107	61.8068	58.9595	65.1925	77.9882	83.5455	87.9258	85.8387
ENSMUSG00000032405	Pias1	944.525	0.194747	0.0800784	2.43196	0.0150174	0.184085	884.964	826.193	923.055	868.893	1061.58	1006.99	1063.71	920.815
ENSMUSG00000021987	Mtmr6	3156.13	-0.206269	0.0848422	-2.4312	0.0150488	0.184312	3459.31	3485.15	3261.14	3405.29	2770.6	2704.56	2765.84	3397.13
ENSMUSG00000019470	Xab2	1434.72	0.165951	0.0682739	2.43067	0.0150709	0.184347	1314.2	1289.11	1411.16	1374.13	1511.36	1519.82	1577.89	1480.07
ENSMUSG00000034509	Mad2l1bp	385.426	0.234736	0.0965786	2.43052	0.0150772	0.184347	326.43	345.613	358.59	365.689	402.043	406.173	393.755	485.119
ENSMUSG00000032295	Man2c1	1684.7	-0.251967	0.103712	-2.4295	0.0151198	0.184577	1659.7	2218.74	1697.26	1846.78	1359.42	1481.6	1462.24	1751.89
ENSMUSG00000097040	2610316D01Rik	155.741	-0.297593	0.122509	-2.42915	0.0151341	0.184577	155.796	214.432	181.711	153.813	133.79	121.763	151.959	132.66
ENSMUSG00000047146	Tet1	1148.6	0.250507	0.103126	2.42914	0.0151347	0.184577	1001.55	1198.29	982.015	953.44	1502.62	1189.19	1236.7	1125.01
ENSMUSG00000022842	Ece2	578.937	-0.30181	0.124261	-2.42884	0.0151474	0.184577	573.372	840.068	558.666	654.98	412.8	453.279	536.156	602.172
ENSMUSG00000021702	Thbs4	17.1091	0.346612	0.142724	2.42855	0.0151592	NA	14.8377	10.0909	9.6655	12.2236	18.8247	31.9961	21.0257	18.2082
ENSMUSG00000063801	Ap3s2	3660.31	0.16546	0.0681608	2.4275	0.0152035	0.185104	3270.66	3437.21	3621.66	3425.66	4139.43	3827.09	3869.69	3691.06
ENSMUSG00000040234	Tm7sf3	1275.58	0.236144	0.0973013	2.42693	0.015227	0.185234	1160.52	957.375	1233.32	1275.33	1494.55	1314.51	1477.54	1291.48
ENSMUSG00000031924	Cyb5b	4289.97	-0.190254	0.0784245	-2.42596	0.015268	0.185477	4843.45	4172.59	4887.84	4478.93	3880.59	4130.17	4219.48	3706.67
ENSMUSG00000025049	Taf5	507.488	0.221834	0.0914459	2.42585	0.0152727	0.185477	461.029	466.704	502.606	422.732	506.251	569.709	535.201	595.669
ENSMUSG00000037788	Vopp1	5279.52	0.206619	0.0851872	2.42547	0.0152885	0.185511	4843.45	4475.32	5282.2	4857.86	6376.88	5587.77	5720.91	5091.8
ENSMUSG00000043298	Smco3	64.9836	-0.343915	0.141815	-2.4251	0.0153043	0.185547	89.0263	69.375	63.7923	86.5837	62.5251	58.6596	39.1843	50.7229
ENSMUSG00000031714	Gab1	861.822	0.275527	0.113652	2.4243	0.0153379	0.185798	763.082	640.772	835.099	809.812	1085.11	1081.65	929.911	749.138
ENSMUSG00000026730	Pter	492.624	-0.333723	0.137718	-2.42324	0.0153829	0.185976	650.74	382.193	532.569	736.471	457.172	289.743	461.611	430.494
ENSMUSG00000067995	Gtf2f2	1024.5	-0.196931	0.0812751	-2.42302	0.015392	0.185976	1139.32	1136.49	1071.9	1051.23	892.159	894.114	958.583	1052.17
ENSMUSG00000097178	2310002F09Rik	38.6317	-0.357426	0.147535	-2.42266	0.0154074	0.185976	63.5902	42.8863	38.662	47.8757	39.6664	18.6644	23.8929	33.8152
ENSMUSG00000050069	Grem2	229.654	-0.315878	0.13039	-2.42256	0.0154116	0.185976	298.874	215.693	207.808	333.093	208.417	189.31	218.859	165.174
ENSMUSG00000044024	Rell2	407.89	-0.243829	0.10066	-2.4223	0.0154226	0.185976	484.345	403.636	433.981	468.571	410.783	356.401	323.032	382.372
ENSMUSG00000028106	Rprd2	1328.37	0.260523	0.107561	2.42208	0.0154319	0.185976	1147.8	1222.26	1258.45	1121.51	1761.46	1519.82	1449.82	1145.82
ENSMUSG00000093594	Gm20707	30.1945	-0.352112	0.145392	-2.42182	0.0154431	0.185976	46.6328	40.3636	28.0299	39.7266	14.7909	29.3298	11.4686	31.2141
ENSMUSG00000031897	Psmb10	623.351	-0.269225	0.111206	-2.42095	0.0154798	0.186263	654.979	758.079	653.388	703.875	543.228	461.278	512.264	699.716
ENSMUSG00000030495	Slc7a10	196.499	-0.260115	0.10746	-2.42057	0.0154961	0.186302	217.266	208.125	202.009	242.434	186.903	165.313	169.162	180.782
ENSMUSG00000089375	Snord107	4.40716	-0.246393	0.101817	-2.41994	0.0155229	NA	4.23935	10.0909	8.69895	5.09316	2.68925	0.888782	0.955716	2.60117
ENSMUSG00000039706	Ldb2	2485.5	-0.215789	0.0891939	-2.41932	0.0155494	0.186788	2825.52	2366.32	2866.79	2709.56	2569.58	2098.41	2184.77	2263.02
ENSMUSG00000074754	Gm561	475.564	-0.324518	0.134156	-2.41895	0.0155652	0.186822	454.67	736.636	501.639	507.279	351.619	327.96	378.463	546.246
ENSMUSG00000032586	Traip	444.962	0.242974	0.100475	2.41827	0.0155947	0.186863	361.404	460.397	393.386	391.155	465.913	453.279	478.814	555.35
ENSMUSG00000022057	Adamdec1	4.9515	0.200616	0.0829604	2.41821	0.0155969	NA	0	2.52273	0	2.03726	16.8078	11.5542	6.69001	0
ENSMUSG00000087413	Gm11266	299.316	-0.282497	0.11684	-2.41782	0.0156138	0.186863	295.694	364.534	325.727	353.465	203.711	264.857	284.803	301.736
ENSMUSG00000053399	Adamts18	572.929	-0.226776	0.0937969	-2.41773	0.0156176	0.186863	603.047	578.966	664.986	646.831	494.15	599.928	492.194	503.327
ENSMUSG00000021939	Ctsb	8808.84	0.224757	0.0929645	2.41766	0.0156206	0.186863	8370.59	6678.92	8087.12	9014.89	9581.8	8969.58	10386.7	9381.13
ENSMUSG00000027349	Fam98b	1771.15	0.227364	0.0940562	2.41732	0.0156353	0.186883	1622.61	1572.92	1750.42	1512.67	2040.47	2082.42	1998.4	1589.32
ENSMUSG00000027602	Map1lc3a	3397.19	-0.168952	0.069935	-2.41585	0.0156985	0.187483	3429.63	3611.28	3554	3836.17	3128.94	2993.42	3268.55	3355.51
ENSMUSG00000038545	Cul7	2514.36	0.223438	0.0925043	2.41543	0.0157165	0.187525	2308.32	2320.91	2427.97	2130.98	3134.99	2848.54	2585.21	2357.96
ENSMUSG00000047221	Fam185a	416.57	0.27505	0.113896	2.41492	0.0157387	0.187525	388.96	288.852	393.386	401.341	520.37	399.952	502.706	436.997
ENSMUSG00000034518	Hmgxb4	1158.72	0.174728	0.0723552	2.41486	0.0157411	0.187525	1085.27	1021.7	1120.23	1109.29	1297.56	1227.41	1233.83	1174.43
ENSMUSG00000021097	Clmn	196.851	-0.28579	0.118362	-2.41454	0.015755	0.187535	208.788	257.318	183.644	237.341	193.626	160.869	175.852	157.371
ENSMUSG00000067194	Eif1ax	8484.22	-0.242837	0.1006	-2.41387	0.015784	0.187726	9302.19	9226.87	9482.82	9208.43	6951.71	6781.4	7292.11	9628.24
ENSMUSG00000056824	Zfp663	175.81	0.329393	0.136527	2.41266	0.0158366	0.188196	142.018	176.591	154.648	117.143	245.394	199.976	234.15	136.562
ENSMUSG00000026904	Slc4a10	1071.64	-0.257783	0.106876	-2.41197	0.0158666	0.188396	1220.93	1234.87	966.55	1314.04	867.283	850.564	1058.93	1059.98
ENSMUSG00000098087	Gm17750	2324.83	-0.34918	0.144885	-2.41005	0.0159503	0.189234	2309.38	5074.46	2353.55	2274.61	1296.22	1418.5	1491.87	2380.07
ENSMUSG00000029095	Ablim2	369.678	-0.285128	0.11836	-2.40899	0.0159969	0.189631	434.533	413.727	358.59	457.366	412.128	307.518	299.139	274.424
ENSMUSG00000027344	Fsip1	108.768	0.322486	0.133942	2.40766	0.016055	0.190125	93.2656	74.4204	112.12	87.6024	127.067	147.538	131.889	96.2434
ENSMUSG00000035914	Cd276	1335.03	0.223195	0.0927108	2.40744	0.016065	0.190125	1179.6	1115.04	1302.91	1281.44	1624.31	1466.49	1463.2	1247.26
ENSMUSG00000018965	Ywhah	3493.88	-0.217377	0.0903148	-2.40688	0.0160893	0.190241	4072.95	3283.33	3738.62	4055.17	3527.62	3011.19	3302	2960.13
ENSMUSG00000035944	Ttc38	200.473	0.303915	0.126305	2.4062	0.0161193	0.190241	157.916	180.375	168.18	185.391	190.264	276.411	261.866	183.383
ENSMUSG00000040282	BC052040	473.304	0.266322	0.110698	2.40585	0.0161348	0.190241	435.593	365.795	476.509	407.453	596.341	530.603	551.448	422.691
ENSMUSG00000064181	Rab3ip	1095.57	0.211393	0.0878793	2.40549	0.0161509	0.190241	1031.22	903.136	1057.41	1036.97	1280.76	1196.3	1215.67	1043.07
ENSMUSG00000067847	Romo1	1003.82	-0.327802	0.136292	-2.40515	0.0161659	0.190241	1235.77	1516.16	959.784	955.477	705.256	725.246	731.122	1201.74
ENSMUSG00000080717	B230307C23Rik	76.9733	-0.334663	0.139159	-2.40489	0.0161772	0.190241	93.2656	112.261	80.2236	74.3601	58.4912	55.9932	59.2544	81.9369
ENSMUSG00000067873	Htatsf1	2938.32	0.225203	0.0936571	2.40455	0.0161925	0.190241	2764.05	2380.19	3027.23	2550.65	3448.96	3149.84	3384.19	2801.46
ENSMUSG00000045328	Cenpe	291.953	0.316713	0.131737	2.40412	0.0162113	0.190241	253.301	203.079	282.233	252.621	248.083	438.169	360.305	297.834
ENSMUSG00000052331	Ankrd44	1117.05	0.223575	0.0929982	2.40407	0.0162135	0.190241	1008.96	1116.31	1037.11	919.825	1384.96	1094.98	1180.31	1193.94
ENSMUSG00000046523	Kctd4	1175.69	0.269675	0.112181	2.40393	0.01622	0.190241	1131.91	872.863	1209.15	955.477	1358.07	1081.65	1286.39	1509.98
ENSMUSG00000004791	Pgf	102.395	-0.304144	0.126523	-2.40387	0.0162227	0.190241	105.984	117.307	107.287	134.459	82.0221	89.7669	82.1915	100.145
ENSMUSG00000055148	Klf2	76.6425	0.324268	0.134908	2.40362	0.0162335	0.190241	66.7697	65.5909	72.4912	53.9875	98.8299	97.766	78.3687	79.3358
ENSMUSG00000087364	Gm13398	4.6866	-0.231837	0.0964557	-2.40356	0.0162363	NA	3.17951	3.78409	13.5317	10.1863	1.34462	3.55513	1.91143	0
ENSMUSG00000018931	Gm16515	1383.87	0.234649	0.0977342	2.40089	0.0163553	0.191494	1253.79	1257.58	1401.5	1112.35	1684.82	1610.47	1446	1304.49
ENSMUSG00000029482	Aacs	2210.99	-0.261859	0.10908	-2.40063	0.016367	0.191494	2547.85	2003.04	2656.08	2594.46	2199.13	1925.99	2169.47	1591.92
ENSMUSG00000053297	AI854703	598.875	0.287927	0.119983	2.39973	0.0164074	0.191738	503.422	541.125	472.643	580.62	865.266	568.82	702.451	556.651
ENSMUSG00000079499	6530402F18Rik	410.864	-0.240545	0.100248	-2.3995	0.0164176	0.191738	443.012	491.932	408.851	458.384	403.387	317.295	380.375	383.673
ENSMUSG00000078864	Gm14322	24.3546	-0.34456	0.14361	-2.39927	0.0164278	0.191738	25.4361	55.5	22.2306	24.4472	18.8247	13.3317	18.1586	16.9076
ENSMUSG00000094942	Gm3604	34.8527	-0.35369	0.147491	-2.39804	0.016483	0.191996	33.9148	46.6704	40.5951	49.913	26.2202	19.5532	22.9372	39.0176
ENSMUSG00000020430	Pes1	1470.82	0.197778	0.0824801	2.39789	0.0164898	0.191996	1389.45	1218.48	1488.49	1346.63	1707	1545.59	1531.06	1539.89
ENSMUSG00000026986	Hnmt	322.461	-0.277083	0.11556	-2.39775	0.0164963	0.191996	342.327	411.204	287.065	400.322	257.496	265.746	298.183	317.343
ENSMUSG00000001134	Uxt	80.221	-0.341928	0.142613	-2.39759	0.0165033	0.191996	72.0689	132.443	86.9895	88.621	52.4404	64.881	64.9887	79.3358
ENSMUSG00000034354	Mtmr3	4099.68	0.196874	0.0821553	2.39636	0.0165589	0.192484	3793.16	3418.29	4248.95	3718.01	4747.2	4220.82	4402.03	4249.02
ENSMUSG00000025209	Peo1	810.99	0.248566	0.103739	2.39607	0.016572	0.192484	703.731	722.761	826.4	668.223	1056.2	904.78	822.871	782.953
ENSMUSG00000021196	Pfkp	4060.01	-0.333045	0.139059	-2.395	0.0166205	0.192766	3972.27	6873.17	3369.39	4806.92	2546.72	3113.4	3438.66	4359.57
ENSMUSG00000017707	Serinc3	4062.26	0.209035	0.0872821	2.39494	0.0166231	0.192766	3832.37	3303.51	3801.44	4012.39	4601.98	4445.69	4660.07	3840.63
ENSMUSG00000071866	Ppia	1298.92	-0.288606	0.120542	-2.39424	0.0166549	0.19298	1451.98	1752.03	1316.44	1328.3	987.627	960.773	1107.67	1486.57
ENSMUSG00000026064	Ptp4a1	1480.06	0.189412	0.0792374	2.39043	0.0168286	0.194836	1367.19	1388.76	1379.27	1360.89	1503.29	1439.83	1675.37	1725.88
ENSMUSG00000062593	Lilrb4	12.1667	0.28826	0.120626	2.3897	0.0168621	NA	5.29918	15.1364	1.9331	4.07453	8.06775	17.7756	22.9372	22.11
ENSMUSG00000081453	Gm6767	80.6871	0.340429	0.142495	2.38905	0.0168918	0.19541	72.0689	65.5909	71.5247	51.9502	82.6944	74.6576	91.7487	135.261
ENSMUSG00000035910	Dcdc2a	76.6813	0.352253	0.147553	2.38729	0.016973	0.196192	66.7697	60.5454	54.1268	52.9689	93.4514	131.54	113.73	40.3182
ENSMUSG00000048200	Efcab4a	90.1423	-0.307707	0.128917	-2.38686	0.0169929	0.196264	93.2656	103.432	117.919	97.7887	84.0391	69.325	81.2358	74.1334
ENSMUSG00000036887	C1qa	352.545	0.263325	0.110368	2.38587	0.0170385	0.196521	308.412	298.943	305.43	344.298	375.15	400.84	467.345	319.944
ENSMUSG00000042246	Tmc7	254.592	0.301635	0.126439	2.38561	0.0170508	0.196521	219.386	175.329	219.407	264.844	283.044	302.186	348.836	223.701
ENSMUSG00000022223	Sdr39u1	1018.67	-0.185657	0.0778273	-2.3855	0.0170561	0.196521	1045	1087.29	1094.13	1129.66	939.221	989.214	862.055	1002.75
ENSMUSG00000052419	2610001J05Rik	1088.84	-0.197878	0.0829609	-2.38519	0.0170701	0.196524	1124.49	1208.39	1241.05	1106.23	1011.16	900.336	1051.29	1067.78
ENSMUSG00000073514	Dok6	276.929	-0.28378	0.11899	-2.3849	0.0170837	0.196524	308.412	338.045	326.694	272.993	301.196	197.309	237.973	232.805
ENSMUSG00000034566	Atp5h	1241.92	-0.285731	0.119886	-2.38336	0.0171553	0.19719	1267.56	1764.65	1222.69	1329.31	969.475	977.66	1029.31	1374.72
ENSMUSG00000058420	Syt17	82.1771	-0.341386	0.143283	-2.3826	0.0171906	0.197439	96.4451	78.2045	85.0564	132.422	76.6436	74.6576	69.7672	44.2199
ENSMUSG00000044067	Gpr22	357.651	-0.247906	0.104081	-2.38185	0.0172258	0.197685	414.396	356.966	367.289	433.937	333.467	273.745	335.456	345.956
ENSMUSG00000092072	Gm4540	176.186	-0.322698	0.13556	-2.38049	0.0172899	0.198168	202.429	266.148	159.481	187.428	120.344	132.428	150.047	191.186
ENSMUSG00000070737	Gm12942	88.6758	-0.315346	0.132478	-2.38037	0.0172954	0.198168	100.684	121.091	86.9895	98.8073	63.8697	72.8801	83.1473	81.9369
ENSMUSG00000047766	Lrrc49	2543.48	0.233059	0.0979253	2.37997	0.0173141	0.198223	2261.69	2063.59	2504.33	2409.06	3155.16	2826.33	2816.49	2311.14
ENSMUSG00000027400	Pdyn	159.664	0.350845	0.147468	2.37914	0.0173532	0.198514	112.343	151.364	91.8222	136.497	158.666	319.961	202.612	104.047
ENSMUSG00000029304	Spp1	1486.76	0.348911	0.146794	2.37688	0.0174597	0.199573	1160.52	927.102	989.747	1299.77	1280.08	1299.4	2986.61	1950.88
ENSMUSG00000031403	Dkc1	1078.38	0.18961	0.0797872	2.37644	0.0174806	0.199653	988.828	917.011	1091.23	1005.39	1108.64	1116.31	1196.56	1203.04
ENSMUSG00000026921	Egfl7	397.637	-0.284467	0.11975	-2.37551	0.0175249	0.199872	427.114	466.704	406.918	483.85	256.823	387.509	341.19	410.985
ENSMUSG00000028080	Lrba	505.202	0.251511	0.105879	2.37544	0.0175279	0.199872	466.328	399.852	493.907	455.329	590.29	629.257	551.448	455.205
ENSMUSG00000021221	Dpf3	175.469	-0.280638	0.118156	-2.37516	0.0175414	0.199872	202.429	195.511	218.44	171.13	152.615	144.871	183.497	135.261
ENSMUSG00000021488	Nsd1	4133.71	0.176581	0.0743699	2.37436	0.0175792	0.199967	3673.39	4110.78	3976.39	3694.58	4730.39	4456.35	4346.59	4081.24
ENSMUSG00000015970	Chdh	29.7975	-0.347816	0.146516	-2.37392	0.0176003	0.199967	46.6328	31.5341	33.8292	39.7266	30.9264	23.1083	10.5129	22.11
ENSMUSG00000031428	Zcchc18	7410.59	-0.175207	0.073806	-2.37389	0.0176018	0.199967	7987.99	7066.16	8081.32	8431.22	7151.39	6610.76	6857.26	7098.6
ENSMUSG00000062760	1810041L15Rik	1177.66	-0.302192	0.127302	-2.37382	0.0176053	0.199967	1389.45	1164.24	1300.98	1510.63	1330.51	1028.32	998.723	698.415
ENSMUSG00000014329	Bicc1	100.599	0.306899	0.129355	2.37254	0.0176665	0.200438	85.8468	79.4659	86.0229	93.7141	102.864	135.095	124.243	97.544
ENSMUSG00000047793	Sned1	122.052	-0.325697	0.137288	-2.37236	0.0176747	0.200438	134.599	172.807	110.187	149.739	72.6097	113.764	110.863	111.85
ENSMUSG00000097006	9530082P21Rik	884.215	0.233042	0.0982711	2.37141	0.0177202	0.200576	776.86	760.602	865.062	810.831	1076.37	969.661	1023.57	790.757
ENSMUSG00000018974	Sart3	1376.46	0.205522	0.086668	2.37137	0.0177225	0.200576	1221.99	1276.5	1380.23	1197.91	1630.36	1512.71	1482.31	1309.69
ENSMUSG00000039765	Cc2d2a	475.686	0.233855	0.0986378	2.37085	0.0177472	0.200576	397.439	459.136	453.312	419.676	549.279	547.489	544.758	434.396
ENSMUSG00000066233	Tmem42	370.277	-0.281068	0.118565	-2.37058	0.0177602	0.200576	400.618	460.397	412.717	384.024	282.371	282.633	311.563	427.893
ENSMUSG00000034640	Tiparp	1014.28	0.198464	0.0837244	2.37045	0.0177665	0.200576	929.477	944.761	970.416	903.527	1060.91	1019.43	1043.64	1242.06
ENSMUSG00000042106	Fam212a	67.9166	-0.33739	0.142339	-2.37032	0.0177726	0.200576	81.6074	78.2045	104.387	58.062	65.2143	54.2157	53.5201	48.1217
ENSMUSG00000005483	Dnajb1	1682.09	-0.159334	0.0672293	-2.37	0.017788	0.200576	1744.49	1786.09	1845.14	1743.9	1590.02	1605.14	1492.83	1649.14
ENSMUSG00000031824	6430548M08Rik	1615.74	-0.261136	0.110194	-2.36979	0.0177984	0.200576	1816.56	1759.6	1696.3	1894.66	1840.12	1312.73	1421.15	1184.83
ENSMUSG00000089827	1700023H06Rik	3.69699	-0.232817	0.0982533	-2.36956	0.0178094	NA	5.29918	6.30682	4.83275	7.13042	0.672312	1.77756	0.955716	2.60117
ENSMUSG00000075590	Nrbp2	2831.17	-0.261933	0.110553	-2.36931	0.0178214	0.200679	2883.82	3766.43	2609.68	3295.27	2333.6	2326.83	2433.25	3000.45
ENSMUSG00000016933	Plcg1	5196.19	0.172275	0.0727219	2.36895	0.0178385	0.200687	4610.29	5343.13	4939.07	4570.6	5770.46	5506.89	5462.87	5366.22
ENSMUSG00000049881	2810025M15Rik	592.431	0.187328	0.079084	2.36872	0.01785	0.200687	538.397	558.784	583.796	521.54	619.872	638.145	640.329	638.588
ENSMUSG00000040128	Pnrc1	678.806	0.206023	0.0870024	2.36802	0.0178836	0.200908	580.79	696.272	647.588	578.583	747.611	760.797	699.584	719.224
ENSMUSG00000032508	Myd88	111.62	0.289317	0.122195	2.36766	0.0179008	0.200944	87.9664	95.8636	105.354	100.845	139.169	126.207	116.597	120.955
ENSMUSG00000019124	Scrn1	5576.87	-0.274333	0.115936	-2.36623	0.0179701	0.201465	6499.98	5360.79	6372.46	6686.3	5751.63	5073.16	5310.91	3559.71
ENSMUSG00000015937	H2afy	3370.25	0.202594	0.0856273	2.366	0.0179816	0.201465	3123.34	3026.01	3397.42	2895.97	3913.53	3824.43	3604	3177.33
ENSMUSG00000015189	Casd1	1980.07	0.192078	0.0811882	2.36584	0.0179892	0.201465	1894.99	1633.47	1865.44	1952.72	2113.75	2271.73	2144.63	1963.89
ENSMUSG00000077440	Gm23130	32.0368	-0.347763	0.147075	-2.36453	0.0180529	0.202021	38.1541	40.3636	45.4278	32.5962	23.5309	30.2186	23.8929	22.11
ENSMUSG00000058761	Rnf169	614.641	0.189968	0.080361	2.36394	0.0180819	0.202188	579.731	602.932	543.201	558.21	668.951	677.252	618.348	668.501
ENSMUSG00000030555	Ttc23	160.853	0.279014	0.118061	2.36331	0.0181126	0.202201	145.198	111	155.615	152.795	174.129	175.979	197.833	174.279
ENSMUSG00000020436	Gabrg2	3549.44	-0.183729	0.0777477	-2.36315	0.0181205	0.202201	3874.76	3791.66	3561.74	3942.11	3226.43	2994.3	3378.45	3626.04
ENSMUSG00000030207	8430419L09Rik	3807.39	0.276966	0.117207	2.36305	0.0181251	0.202201	3438.11	2768.69	3740.55	3473.54	4997.3	4078.62	4749.91	3212.45
ENSMUSG00000026307	Scly	162.915	-0.285057	0.120684	-2.36202	0.0181758	0.202513	196.07	160.193	157.548	217.987	141.858	131.54	143.357	154.77
ENSMUSG00000043850	Clrn1	62.1691	-0.347198	0.146999	-2.36191	0.0181812	0.202513	91.1459	44.1477	103.421	64.1738	57.8189	41.7727	50.6529	44.2199
ENSMUSG00000049336	Tenm2	3814.45	0.295173	0.125038	2.36066	0.0182425	0.202987	3189.05	3704.62	3644.86	2695.3	5530.44	3849.31	4664.85	3237.16
ENSMUSG00000062859	Tcp11	66.6601	0.332774	0.140978	2.36046	0.018252	0.202987	44.5131	69.375	62.8257	43.8012	75.299	87.9894	83.1473	66.3299
ENSMUSG00000028443	Nudt2	900.362	-0.196958	0.0834516	-2.36015	0.0182676	0.203004	936.896	1040.62	984.914	907.601	844.424	750.132	863.011	875.295
ENSMUSG00000028950	Tas1r1	127.926	0.283441	0.120124	2.35957	0.018296	0.203099	110.223	129.92	99.5546	108.994	144.547	138.65	132.844	158.672
ENSMUSG00000091514	Gm17484	82.34	-0.309311	0.131097	-2.3594	0.0183045	0.203099	87.9664	79.4659	105.354	103.9	71.2651	71.9913	65.9444	72.8328
ENSMUSG00000073103	Gm10466	4.06293	-0.229645	0.0973435	-2.35912	0.0183184	NA	8.47869	5.04545	8.69895	4.07453	0.672312	2.66634	2.86715	0
ENSMUSG00000031487	Brf2	399.366	0.220776	0.0935991	2.35874	0.0183372	0.203306	382.601	327.954	402.085	346.335	453.811	419.505	424.338	438.298
ENSMUSG00000021239	Vsx2	5.63084	-0.188309	0.0798622	-2.35793	0.0183773	NA	4.23935	30.2727	4.83275	1.01863	2.01694	2.66634	0	0
ENSMUSG00000003948	Mmd	4512.26	-0.13081	0.0554773	-2.3579	0.0183787	0.203609	4625.13	4759.12	4812.45	4703.02	4407.01	4249.26	4307.41	4234.71
ENSMUSG00000032604	Qars	1975.84	0.177928	0.0755298	2.35573	0.0184864	0.204578	1820.8	1694.01	1942.77	1922.16	2262.33	2060.2	2026.12	2078.34
ENSMUSG00000037366	Pafah2	353.272	-0.256097	0.10872	-2.35556	0.0184946	0.204578	390.02	345.613	449.446	377.912	334.812	293.298	359.349	275.724
ENSMUSG00000078920	Ifi47	6.5625	-0.282246	0.119822	-2.35554	0.0184959	NA	10.5984	8.82954	10.632	8.14906	4.03387	4.44391	1.91143	3.90176
ENSMUSG00000026662	Sephs1	3065.78	0.15541	0.0659851	2.35522	0.0185117	0.204609	2892.29	2805.27	3061.06	2809.39	3305.76	3354.26	3223.63	3074.59
ENSMUSG00000028677	Rnf220	3076.69	0.213506	0.0907176	2.35353	0.0185963	0.205266	2863.68	2629.94	3048.5	2751.33	3865.8	3155.17	3322.07	2977.04
ENSMUSG00000023861	Mpc1	265.052	-0.319661	0.135826	-2.35346	0.0185996	0.205266	338.088	368.318	254.203	264.844	177.49	202.642	198.789	316.043
ENSMUSG00000051146	Camk2n2	1574.2	-0.211194	0.0897746	-2.35249	0.0186482	0.205645	1803.84	1633.47	1646.03	1729.64	1690.87	1336.73	1402.99	1350.01
ENSMUSG00000087484	2900089D17Rik	30.97	-0.34641	0.147279	-2.35207	0.0186694	0.20572	46.6328	36.5795	29.963	40.7453	13.4462	23.1083	28.6715	28.6129
ENSMUSG00000026107	Nabp1	208.595	-0.268168	0.114034	-2.35165	0.0186904	0.205795	241.643	244.704	236.805	205.764	164.717	183.978	220.77	170.377
ENSMUSG00000015733	Capza2	7643.48	-0.213231	0.0906875	-2.35127	0.0187093	0.205846	8244.47	8658	8051.36	8135.81	6423.95	6446.33	6791.31	8396.59
ENSMUSG00000027014	Cwc22	426.693	0.21338	0.0907925	2.35019	0.0187637	0.206146	411.217	341.829	391.453	419.676	465.913	454.167	455.876	473.413
ENSMUSG00000042447	Mios	1105.6	0.186815	0.079493	2.35009	0.0187691	0.206146	1061.96	951.068	1051.61	1043.08	1114.02	1126.09	1218.54	1278.48
ENSMUSG00000074884	Serf2	529.916	-0.230482	0.0980827	-2.34988	0.0187796	0.206146	606.227	591.579	506.472	606.086	424.229	466.61	507.485	530.639
ENSMUSG00000091002	Tcerg1l	488.133	-0.241827	0.102983	-2.34823	0.018863	0.206903	537.337	534.818	539.335	533.763	533.816	382.176	422.426	421.39
ENSMUSG00000052373	Mpp3	1320.68	-0.151757	0.0646419	-2.34765	0.0188923	0.207068	1422.3	1379.93	1381.2	1393.49	1267.31	1258.51	1259.63	1203.04
ENSMUSG00000004040	Stat3	1122.59	0.303206	0.129216	2.34652	0.0189498	0.20725	982.469	833.761	1123.13	920.843	1586.66	1385.61	1309.33	838.878
ENSMUSG00000052957	Gas1	675.187	0.320937	0.136773	2.3465	0.0189509	0.20725	660.278	340.568	669.819	594.881	611.804	942.108	809.491	772.548
ENSMUSG00000046727	Cystm1	333.932	-0.232151	0.098942	-2.34633	0.0189591	0.20725	352.926	382.193	325.727	400.322	326.744	294.187	305.829	283.528
ENSMUSG00000001783	Rtcb	4573.1	0.204011	0.0869544	2.34619	0.0189666	0.20725	4294.46	3546.95	4637.51	4384.19	5201.01	4827.86	4874.15	4818.67
ENSMUSG00000041658	Rragb	1848.79	-0.162754	0.0694054	-2.34497	0.0190286	0.20777	2050.78	1836.54	1999.79	1947.62	1743.98	1663.8	1726.98	1820.82
ENSMUSG00000027983	Cyp2u1	61.3732	0.329796	0.140687	2.34418	0.0190691	0.208054	54.0517	41.625	44.4613	63.1552	82.6944	69.325	74.5458	61.1276
ENSMUSG00000032512	Wdr48	2399.72	0.192732	0.0822625	2.34289	0.0191352	0.208618	2326.34	2010.61	2309.09	2255.25	2807.58	2526.81	2630.13	2331.95
ENSMUSG00000085338	2410004I01Rik	47.8821	-0.34504	0.147327	-2.34199	0.019181	0.208958	40.2738	79.4659	62.8257	50.9316	25.5479	36.44	42.0515	45.5205
ENSMUSG00000028367	Txn1	3802.21	-0.22815	0.0974483	-2.34124	0.0192196	0.20909	3902.32	4863.82	3897.13	3913.58	3190.12	3303.6	3333.54	4013.61
ENSMUSG00000024378	Stard4	1140.13	-0.26453	0.112989	-2.3412	0.0192221	0.20909	1378.85	1010.35	1376.37	1299.77	843.752	1067.43	1189.87	954.63
ENSMUSG00000051124	Gimap9	19.4661	-0.33284	0.142204	-2.34059	0.0192535	NA	22.2566	17.6591	29.963	31.5776	16.8078	6.22147	14.3357	16.9076
ENSMUSG00000041974	Spidr	175.332	0.27933	0.119343	2.34057	0.0192545	0.209172	150.497	142.534	176.879	147.702	214.468	220.418	190.187	159.972
ENSMUSG00000039197	Adk	1086.75	0.225547	0.0963676	2.34048	0.0192588	0.209172	1040.76	840.068	1099.93	976.868	1181.93	1084.31	1148.77	1321.4
ENSMUSG00000032412	Atp1b3	1872.62	-0.184316	0.0787839	-2.33952	0.0193088	0.209557	2005.21	2056.02	1817.11	2130.98	1666.66	1887.77	1735.58	1681.66
ENSMUSG00000017721	Pigt	1994.83	0.234802	0.10041	2.33843	0.019365	0.210009	1857.89	1709.15	1766.85	1901.79	2576.97	2166.85	2207.7	1771.4
ENSMUSG00000021975	Ints9	541.902	0.276474	0.118297	2.33712	0.0194329	0.210586	470.567	437.693	522.904	479.776	654.16	671.919	669.001	429.194
ENSMUSG00000034165	Ccnd3	447.015	0.275426	0.117904	2.33602	0.0194902	0.210862	437.713	334.261	423.349	381.987	527.765	581.263	511.308	378.471
ENSMUSG00000085526	Gm16083	13.8698	-0.31553	0.135075	-2.33597	0.0194929	NA	15.8975	18.9204	13.5317	26.4844	6.05081	5.33269	14.3357	10.4047
ENSMUSG00000028128	F3	162.709	0.309521	0.132504	2.33593	0.0194947	0.210862	170.634	94.6022	139.183	147.702	171.44	167.091	187.32	223.701
ENSMUSG00000052406	Rexo4	946.596	0.200026	0.0856354	2.33579	0.0195023	0.210862	882.844	848.897	903.724	864.819	1159.74	957.218	1003.5	952.029
ENSMUSG00000020432	Tcn2	275.71	0.273311	0.117028	2.33544	0.0195206	0.210901	228.925	223.261	230.039	292.347	303.213	343.07	336.412	248.412
ENSMUSG00000021782	Dlg5	2844.05	0.233634	0.10007	2.33472	0.0195583	0.210997	2503.33	2701.84	2644.48	2472.22	3757.55	3004.97	3085.05	2582.96
ENSMUSG00000049285	Mblac1	108.097	-0.310082	0.132821	-2.33459	0.0195648	0.210997	124.001	133.704	134.35	102.882	69.2482	93.3221	103.217	104.047
ENSMUSG00000032946	Rasgrp2	1314.74	-0.234318	0.100375	-2.33443	0.0195734	0.210997	1556.9	1214.69	1331.91	1647.13	1313.7	1110.09	1171.71	1171.83
ENSMUSG00000023055	Calcoco1	2386.51	0.201215	0.0862493	2.33295	0.019651	0.211675	2093.18	2295.68	2460.84	1964.94	2708.75	2678.79	2473.39	2416.49
ENSMUSG00000081565	Rps12-ps5	10.7905	-0.29002	0.124327	-2.33273	0.0196625	NA	12.718	25.2273	10.632	12.2236	3.36156	5.33269	3.82286	13.0059
ENSMUSG00000041119	Pde9a	1250.89	-0.175835	0.075429	-2.33114	0.0197461	0.21254	1353.41	1335.78	1392.8	1251.9	1224.95	1142.08	1217.58	1088.59
ENSMUSG00000031286	Glt28d2	68.6509	-0.320064	0.137326	-2.33068	0.0197701	0.212639	78.4279	89.5568	79.2571	70.2856	50.4234	57.7708	50.6529	72.8328
ENSMUSG00000061143	Maml3	348.317	0.245806	0.105481	2.33033	0.0197888	0.212682	309.472	326.693	311.229	306.608	344.224	460.389	350.748	377.17
ENSMUSG00000027524	Edn3	17.3728	0.286512	0.122999	2.32939	0.0198383	NA	8.47869	13.875	7.7324	9.16769	6.05081	46.2166	16.2472	31.2141
ENSMUSG00000021219	Rgs6	337.676	-0.284375	0.122084	-2.32934	0.0198408	0.213	402.738	324.17	451.379	343.279	300.524	317.295	338.323	223.701
ENSMUSG00000027221	Chst1	1431.52	0.27924	0.119886	2.32921	0.0198481	0.213	1236.83	1038.1	1377.33	1378.21	1957.1	1342.95	1801.52	1320.1
ENSMUSG00000028165	Cisd2	1447.02	-0.269895	0.115897	-2.32874	0.0198731	0.213047	1651.23	1850.42	1582.24	1367	1068.98	1145.64	1294.04	1616.63
ENSMUSG00000038172	Ttc39b	409.054	-0.22852	0.0981377	-2.32857	0.019882	0.213047	395.319	471.75	430.115	484.869	346.241	353.735	379.419	410.985
ENSMUSG00000028619	Tceanc2	921.338	0.182544	0.0784207	2.32775	0.0199252	0.213172	846.809	864.034	908.557	815.924	1062.25	941.22	982.476	949.428
ENSMUSG00000097626	4921504A21Rik	23.6508	-0.339594	0.145904	-2.32752	0.0199379	0.213172	22.2566	31.5341	29.963	37.6894	22.8586	19.5532	16.2472	9.10411
ENSMUSG00000023328	Ache	418.592	-0.2289	0.0983453	-2.32751	0.0199381	0.213172	444.072	504.545	387.587	490.981	373.133	394.619	372.729	381.072
ENSMUSG00000071719	Tmem28	311.411	-0.322112	0.138437	-2.32678	0.0199772	0.213431	372.003	346.875	369.222	365.689	356.998	294.187	234.15	152.169
ENSMUSG00000006517	Mvd	1575.11	-0.261709	0.112496	-2.32638	0.0199983	0.213499	1900.29	1388.76	1865.44	1835.57	1261.26	1325.17	1725.07	1299.29
ENSMUSG00000047963	Stbd1	64.279	-0.333064	0.143197	-2.32591	0.0200233	0.213575	77.3681	64.3295	63.7923	99.8259	63.8697	44.4391	56.3872	44.2199
ENSMUSG00000092448	Gm20387	33.8979	-0.342152	0.147124	-2.3256	0.0200397	0.213575	44.5131	46.6704	35.7623	41.7639	12.1016	26.6634	32.4943	31.2141
ENSMUSG00000038611	Phrf1	1886.1	0.206014	0.0885927	2.32541	0.02005	0.213575	1656.52	1846.64	1813.25	1634.9	2321.49	2053.97	1919.08	1842.93
ENSMUSG00000015709	Arnt2	11740.1	0.167642	0.0721118	2.32475	0.0200854	0.213794	10815.6	11395.2	11642.1	10200.6	13449.6	12192.3	12316.3	11909.5
ENSMUSG00000036872	Abcc12	21.0636	-0.340945	0.146779	-2.32285	0.0201874	NA	27.5558	27.75	28.9965	21.3913	12.7739	16.8868	16.2472	16.9076
ENSMUSG00000028309	Rnf20	2734.9	0.178317	0.076825	2.32108	0.0202823	0.2156	2558.45	2471.01	2707.31	2477.31	3135.67	2837.88	3044.91	2646.69
ENSMUSG00000052584	Serp2	1898.65	-0.275613	0.118746	-2.32103	0.0202851	0.2156	2024.29	2347.4	2074.22	2051.52	1553.71	1318.95	1576.93	2242.21
ENSMUSG00000037400	Atp11b	2500.65	-0.280742	0.121063	-2.31897	0.0203967	0.216626	2762.99	3208.91	2547.83	2711.6	1617.58	2144.63	2164.7	2846.98
ENSMUSG00000020409	Slu7	1524.27	0.244387	0.105412	2.3184	0.0204275	0.216718	1382.03	1255.06	1537.78	1319.13	1906.01	1742.9	1729.85	1321.4
ENSMUSG00000027247	Arhgap1	2173.31	0.225036	0.0970711	2.31826	0.0204354	0.216718	1932.08	1860.51	2121.58	2010.78	2743.03	2326.83	2430.38	1961.28
ENSMUSG00000010830	Kdelr3	52.3457	-0.336726	0.1453	-2.31745	0.0204791	0.217021	61.4705	68.1136	69.5916	50.9316	37.6495	54.2157	28.6715	48.1217
ENSMUSG00000044231	Nhlrc1	380.573	0.261309	0.11279	2.31678	0.0205157	0.217249	303.113	330.477	386.62	337.167	514.319	391.953	412.869	368.066
ENSMUSG00000066838	Zfp772	252.217	0.257737	0.111304	2.3156	0.0205799	0.217554	216.207	243.443	197.176	244.472	250.1	303.074	309.652	253.614
ENSMUSG00000020431	Adcy1	8780.09	-0.207673	0.0896995	-2.3152	0.0206018	0.217554	9026.63	10658.5	9163.86	9088.24	8990.16	8543.86	7309.31	7460.16
ENSMUSG00000009406	Elk1	1920.89	0.158824	0.0686028	2.31512	0.0206064	0.217554	1764.63	1846.64	1822.91	1799.92	2077.45	1900.21	2000.31	2155.07
ENSMUSG00000019853	Hebp2	83.0712	-0.312586	0.135042	-2.31473	0.0206278	0.217554	99.6246	93.3409	83.1233	106.956	58.4912	75.5464	85.0587	62.4282
ENSMUSG00000051439	Cd14	23.1374	0.335463	0.144929	2.31468	0.0206306	0.217554	18.0172	23.9659	17.3979	7.13042	25.5479	25.7747	33.45	33.8152
ENSMUSG00000015950	Ncf1	89.3887	0.336247	0.145273	2.31459	0.0206352	0.217554	61.4705	65.5909	82.1567	78.4347	98.8299	93.3221	162.472	72.8328
ENSMUSG00000057561	Eif1a	1731.75	-0.158816	0.0686368	-2.31387	0.020675	0.217617	1846.24	1857.99	1800.68	1822.33	1565.14	1579.36	1619.94	1762.29
ENSMUSG00000047388	Atmin	1338.3	0.226505	0.0978963	2.31372	0.020683	0.217617	1190.2	1200.82	1305.81	1180.59	1662.63	1533.15	1443.13	1190.04
ENSMUSG00000038074	Fkbp14	176.249	-0.281387	0.12162	-2.31366	0.0206865	0.217617	197.13	186.682	184.611	223.08	133.118	146.649	193.055	145.666
ENSMUSG00000038583	Pln	2.21146	-0.161337	0.0697641	-2.31261	0.0207444	NA	6.35902	1.26136	0.96655	8.14906	0	0	0.955716	0
ENSMUSG00000024846	Cst6	16.58	-0.327423	0.141637	-2.31171	0.0207938	NA	20.1369	25.2273	13.5317	28.5217	14.1186	12.4429	9.55716	9.10411
ENSMUSG00000030787	Lyve1	26.9637	0.273135	0.118189	2.31099	0.0208333	0.218826	9.53853	23.9659	6.76585	18.3354	8.74006	90.6557	23.8929	33.8152
ENSMUSG00000087651	1500009L16Rik	488.401	-0.213662	0.0924692	-2.31063	0.0208535	0.218826	535.217	555	475.543	553.117	495.494	426.615	439.629	426.592
ENSMUSG00000031839	Hsbp1	11783	-0.226498	0.0980281	-2.31054	0.0208582	0.218826	12534.7	14583.9	11317.3	12917.3	9839.97	9610.39	11080.6	12380.3
ENSMUSG00000098178	Yam1	22213.8	-0.321425	0.139136	-2.31015	0.0208798	0.218826	20987.9	47389.4	19365.8	30034.4	19164.9	10989.8	9253.24	20524.6
ENSMUSG00000004035	Gstm7	634.159	0.264642	0.114566	2.30995	0.0208908	0.218826	570.192	546.17	589.595	545.987	583.567	915.445	664.222	658.097
ENSMUSG00000059713	Rcan3	2114.09	0.256355	0.11098	2.30992	0.0208927	0.218826	1826.1	2077.46	1574.51	2080.05	2758.5	2342.83	2363.48	1889.75
ENSMUSG00000031631	4933411K20Rik	642.786	0.2283	0.0988472	2.30963	0.0209088	0.218836	557.474	566.352	667.886	548.024	775.176	746.576	627.905	652.894
ENSMUSG00000018846	Pank3	3450.35	-0.138485	0.0599744	-2.30907	0.0209398	0.218972	3692.47	3626.42	3619.73	3551.97	3215	3318.71	3160.55	3417.94
ENSMUSG00000002963	Pnkp	480.533	-0.235286	0.101906	-2.30884	0.0209523	0.218972	487.525	518.42	577.03	516.446	400.698	414.172	407.135	522.836
ENSMUSG00000085264	Gm15581	1.87445	-0.1674	0.072548	-2.30744	0.0210303	NA	3.17951	2.52273	2.89965	5.09316	0	0	0	1.30059
ENSMUSG00000032040	Dcps	877.21	0.23463	0.101694	2.30721	0.0210432	0.219762	856.348	644.556	885.36	792.496	1038.72	925.222	999.678	875.295
ENSMUSG00000062825	Actg1	79.5259	-0.328286	0.142349	-2.3062	0.0210997	0.220192	84.7869	133.704	89.8891	67.2297	65.8866	68.4362	57.3429	68.9311
ENSMUSG00000027335	Adra1d	4.28163	-0.237722	0.103174	-2.30408	0.021218	NA	8.47869	5.04545	6.76585	6.11179	0.672312	2.66634	1.91143	2.60117
ENSMUSG00000022100	Xpo7	3595.8	0.167823	0.0728607	2.30334	0.0212595	0.221699	3403.14	3299.73	3611.03	3178.13	4070.85	3794.21	3849.62	3559.71
ENSMUSG00000019986	Ahi1	4782.92	0.206213	0.0895474	2.30284	0.0212879	0.221835	4553.06	4404.68	4001.52	4656.17	5905.59	4953.18	5230.63	4558.56
ENSMUSG00000078671	Chd2	2013.9	0.192067	0.0834234	2.30231	0.0213175	0.221983	1751.91	1984.12	1970.8	1766.31	2366.54	2184.62	2136.02	1950.88
ENSMUSG00000093677	Gm20712	122.643	0.27658	0.120189	2.30121	0.0213799	0.222467	103.864	117.307	108.254	102.882	130.429	149.315	148.136	120.955
ENSMUSG00000096025	Ralyl	129.499	-0.311063	0.135196	-2.30083	0.0214014	0.222467	176.993	138.75	138.217	144.646	129.756	84.4342	134.756	88.4399
ENSMUSG00000033326	Kdm4a	4778.61	0.22231	0.0966286	2.30067	0.0214104	0.222467	4317.77	4037.62	4853.05	4235.47	5923.07	5412.68	5098.74	4350.46
ENSMUSG00000016256	Ctsz	855.683	0.247509	0.107619	2.29986	0.0214562	0.222782	824.553	655.909	780.972	813.887	865.266	1094.98	1017.84	792.057
ENSMUSG00000056737	Capg	57.6976	0.328103	0.142721	2.29891	0.0215101	0.22314	39.214	54.2386	45.4278	50.9316	57.8189	84.4342	73.5901	55.9252
ENSMUSG00000062296	Trank1	1532.96	-0.297168	0.129276	-2.2987	0.0215217	0.22314	1638.51	2131.7	1231.38	1976.15	1009.81	1451.38	1330.36	1494.37
ENSMUSG00000039693	Msantd3	1044.61	0.192899	0.0839284	2.29838	0.0215404	0.223173	958.092	934.67	1072.87	904.545	1141.59	1035.43	1110.54	1199.14
ENSMUSG00000001750	Tcirg1	185.932	-0.288476	0.125537	-2.29793	0.0215656	0.223274	202.429	252.273	166.247	219.006	131.773	170.646	168.206	176.88
ENSMUSG00000033871	Ppargc1b	21.2473	-0.329809	0.143548	-2.29755	0.0215872	NA	21.1967	44.1477	24.1637	20.3726	12.1016	18.6644	12.4243	16.9076
ENSMUSG00000050910	Cdr2l	951.206	0.22462	0.0978255	2.29613	0.0216686	0.224098	876.485	891.784	874.728	828.148	1191.34	1109.2	965.273	872.694
ENSMUSG00000020921	Tmem101	714.549	0.194586	0.0847601	2.29573	0.0216915	0.224098	668.757	600.409	677.552	698.782	812.153	703.915	773.174	781.652
ENSMUSG00000027131	Emc4	1451.54	-0.230104	0.100232	-2.29572	0.0216919	0.224098	1573.86	1678.87	1560.01	1521.84	1202.09	1189.19	1252.94	1633.54
ENSMUSG00000020225	Tmbim4	499.638	0.241754	0.105319	2.29544	0.0217081	0.224105	462.089	369.579	475.543	494.037	609.115	479.942	551.448	555.35
ENSMUSG00000034430	Zxdc	725.526	0.204098	0.0889498	2.29453	0.0217598	0.224428	635.902	707.625	646.622	686.558	838.374	836.343	691.938	760.843
ENSMUSG00000020044	Timp3	847.222	0.285729	0.124536	2.29435	0.0217707	0.224428	836.211	549.954	767.441	801.663	1052.84	993.658	1068.49	707.519
ENSMUSG00000028252	Ccnc	1162.98	-0.265154	0.115618	-2.29337	0.0218266	0.224844	1369.31	1450.57	1074.8	1279.4	841.063	996.324	1003.5	1288.88
ENSMUSG00000050079	Rspry1	1281.93	0.164282	0.0716591	2.29255	0.021874	0.225171	1238.95	1117.57	1263.28	1195.87	1401.1	1320.73	1370.5	1347.41
ENSMUSG00000062376	2010012O05Rik	476.053	-0.234348	0.1023	-2.29079	0.0219757	0.22593	498.123	522.204	574.131	485.887	406.749	370.622	457.788	492.922
ENSMUSG00000024400	Wdr33	1658.75	0.158402	0.0691554	2.29052	0.0219911	0.22593	1528.28	1586.79	1622.84	1513.69	1840.79	1800.67	1703.09	1673.85
ENSMUSG00000020610	Amz2	6467.89	0.218532	0.0954173	2.29028	0.0220053	0.22593	5945.68	5548.74	6369.56	5792.96	8184.06	6667.64	7292.11	5942.38
ENSMUSG00000020042	Btbd11	655.072	0.237396	0.103658	2.29019	0.0220106	0.22593	613.645	576.443	596.361	584.695	878.712	623.036	671.868	695.814
ENSMUSG00000028264	Spaca1	7.14589	-0.268721	0.117341	-2.29008	0.0220169	NA	14.8377	5.04545	7.7324	14.2608	5.3785	4.44391	2.86715	2.60117
ENSMUSG00000036225	Kctd1	569.017	0.24826	0.108435	2.28948	0.0220516	0.22619	520.38	513.375	527.736	484.869	658.866	743.021	613.569	490.321
ENSMUSG00000056947	Mab21l1	170.036	-0.32892	0.143702	-2.2889	0.022085	0.226372	198.189	256.057	159.481	192.521	185.558	79.9903	137.623	150.868
ENSMUSG00000062580	Timm17a	606.034	-0.230963	0.100934	-2.28826	0.0221225	0.226471	638.022	730.329	623.425	652.943	494.15	511.938	538.068	659.397
ENSMUSG00000029059	Fam213b	535.479	-0.280545	0.122622	-2.2879	0.0221436	0.226471	605.167	623.113	636.956	538.856	365.738	415.95	471.168	626.883
ENSMUSG00000047003	Zfp41	2005.97	0.216625	0.0946883	2.28777	0.0221508	0.226471	1889.69	1548.95	2051.99	1852.89	2438.48	2103.75	2071.99	2090.04
ENSMUSG00000048807	Slc35e4	340.811	-0.24713	0.108028	-2.28765	0.0221577	0.226471	400.618	327.954	356.657	417.639	315.315	351.069	286.715	270.522
ENSMUSG00000002983	Relb	66.2256	-0.318312	0.139166	-2.28728	0.0221795	0.226533	75.2484	65.5909	72.4912	95.7514	65.8866	51.5493	52.5644	50.7229
ENSMUSG00000027534	Snx16	1691.25	-0.199258	0.0871371	-2.28672	0.022212	0.226546	1817.62	1839.07	1750.42	1869.19	1431.35	1437.16	1572.15	1813.02
ENSMUSG00000020166	Cnot2	2327.75	0.177384	0.0775787	2.28651	0.0222246	0.226546	2155.71	2044.67	2330.35	2164.59	2591.09	2585.47	2518.31	2231.81
ENSMUSG00000020988	L2hgdh	330.358	-0.271048	0.118545	-2.28645	0.022228	0.226546	380.481	340.568	345.058	406.434	235.982	256.858	321.12	356.361
ENSMUSG00000020462	Ccdc104	2087.82	-0.155874	0.0682006	-2.28552	0.0222821	0.226937	2305.14	2212.43	2215.33	2097.36	2025.01	1866.44	2044.28	1936.57
ENSMUSG00000031245	Hmgn5	444.057	0.30331	0.132738	2.28503	0.0223113	0.226984	397.439	305.25	426.249	390.136	533.816	527.936	641.285	330.349
ENSMUSG00000079428	Tceal7	42.8113	-0.332643	0.145583	-2.28491	0.0223183	0.226984	50.8722	50.4545	38.662	65.1925	33.6156	35.5513	38.2286	29.9135
ENSMUSG00000034522	Zfp395	248.07	0.247219	0.108211	2.2846	0.0223362	0.227006	225.745	248.489	226.173	192.521	259.513	303.074	281.936	247.111
ENSMUSG00000030978	Rrm1	2115.94	0.215436	0.0943348	2.28374	0.0223869	0.227316	1994.61	1641.03	2075.18	2038.28	2095.6	2561.47	2355.84	2165.48
ENSMUSG00000038803	Ost4	585.835	-0.211582	0.0926552	-2.28354	0.0223983	0.227316	644.381	711.409	565.432	614.235	509.613	515.493	544.758	581.362
ENSMUSG00000032415	Ube2cbp	97.9934	0.298729	0.13086	2.2828	0.0224419	0.227567	75.2484	68.1136	88.9226	103.9	114.965	119.986	102.262	110.55
ENSMUSG00000025907	Rb1cc1	1973.25	0.170302	0.074609	2.28259	0.0224546	0.227567	1833.52	1823.93	1968.86	1769.36	2290.57	2049.53	2021.34	2028.91
ENSMUSG00000009739	Pou6f1	3065.52	0.18077	0.0792058	2.28228	0.022473	0.227592	2799.03	3128.18	2940.24	2564.92	3358.2	3407.59	3074.54	3251.47
ENSMUSG00000032607	Amt	385.724	-0.276106	0.120996	-2.28194	0.022493	0.227635	381.541	561.307	356.657	431.9	371.116	295.964	333.545	353.76
ENSMUSG00000030525	Chrna7	242.693	-0.240797	0.105541	-2.28155	0.0225159	0.227706	286.156	259.841	283.199	238.36	238.671	208.864	227.46	198.99
ENSMUSG00000029376	Mthfd2l	303.526	0.238452	0.104532	2.28114	0.0225402	0.227793	302.053	297.682	259.035	237.341	315.315	315.517	334.5	366.765
ENSMUSG00000032036	Kirrel3	1369.8	0.250291	0.109756	2.28042	0.0225829	0.228063	1258.03	1093.6	1310.64	1251.9	1757.42	1623.8	1508.12	1154.92
ENSMUSG00000053522	Lgals7	15.6131	0.28619	0.125529	2.27988	0.0226147	NA	10.5984	3.78409	4.83275	17.3167	8.74006	31.1074	27.7158	20.8094
ENSMUSG00000090785	Gm17116	33.6373	-0.335644	0.147297	-2.27869	0.0226854	0.228745	39.214	50.4545	36.7289	36.6708	20.1694	23.1083	31.5386	31.2141
ENSMUSG00000030048	Gkn3	4.09752	-0.223828	0.0982385	-2.27841	0.0227019	NA	9.53853	3.78409	5.7993	7.13042	2.01694	3.55513	0.955716	0
ENSMUSG00000069495	Epc2	2703.85	0.175147	0.0768735	2.27838	0.022704	0.228745	2596.6	2404.16	2750.8	2357.11	3092.64	2822.77	2779.22	2827.48
ENSMUSG00000097343	9030407P20Rik	187.278	-0.253698	0.111365	-2.27809	0.0227214	0.228745	207.728	181.636	209.741	230.211	178.835	178.645	160.56	150.868
ENSMUSG00000007279	Scube2	24.7338	-0.331848	0.145672	-2.27805	0.0227237	0.228745	36.0344	36.5795	30.9296	21.3913	12.1016	14.2205	25.8043	20.8094
ENSMUSG00000098148	Gm20204	685.714	0.222962	0.0978785	2.27794	0.0227299	0.228745	571.252	721.5	609.893	602.012	846.441	697.693	735.901	701.016
ENSMUSG00000017639	Rab11fip4	4953.97	0.204072	0.089624	2.27698	0.0227876	0.229022	4253.12	4965.99	4731.26	4310.85	6183.93	5064.28	5190.49	4931.82
ENSMUSG00000033632	AW554918	746.021	0.184392	0.0809821	2.27695	0.0227892	0.229022	699.492	701.318	750.043	625.44	784.589	808.791	799.934	798.56
ENSMUSG00000060586	H2-Eb1	10.3048	-0.275138	0.120847	-2.27675	0.0228012	NA	12.718	27.75	7.7324	11.205	8.74006	2.66634	3.82286	7.80352
ENSMUSG00000026963	Tmem210	11.4944	0.300493	0.132017	2.27617	0.022836	NA	9.53853	2.52273	7.7324	9.16769	22.1863	11.5542	16.2472	13.0059
ENSMUSG00000060988	Galnt13	194.451	-0.282797	0.124297	-2.27518	0.0228953	0.229928	232.104	222	172.046	249.565	139.169	191.977	179.675	169.076
ENSMUSG00000006442	Srm	1948.65	0.157279	0.0691515	2.27441	0.0229415	0.230231	1800.66	1770.95	1953.4	1819.28	2157.45	2085.08	1963.04	2039.32
ENSMUSG00000019820	Utrn	572.901	0.203232	0.0893719	2.274	0.0229661	0.230317	490.704	534.818	555.766	533.763	660.883	650.588	607.835	548.847
ENSMUSG00000085642	3110053B16Rik	88.0287	0.311797	0.137153	2.27336	0.0230046	0.23037	77.3681	80.7272	65.7254	72.3229	82.0221	122.652	85.0587	118.353
ENSMUSG00000002546	Golga2	2146.92	0.185682	0.0816831	2.2732	0.0230143	0.23037	1979.77	2006.83	2093.55	1908.92	2612.61	2229.95	2184.77	2158.97
ENSMUSG00000043439	E130012A19Rik	144.602	0.264111	0.116189	2.27311	0.0230194	0.23037	132.48	112.261	141.116	127.329	160.683	174.201	164.383	144.365
ENSMUSG00000047428	Dlk2	544.989	-0.239991	0.105594	-2.27277	0.0230399	0.230415	635.902	581.488	545.134	627.477	493.477	415.061	468.301	593.067
ENSMUSG00000092981	Mir5125	43.3961	-0.334795	0.147373	-2.27175	0.0231015	0.230871	44.5131	87.034	39.6285	43.8012	26.8925	31.1074	28.6715	45.5205
ENSMUSG00000053963	6330403A02Rik	2548.78	-0.250782	0.110426	-2.27105	0.0231442	0.231137	2936.81	2457.14	2783.66	3081.36	2706.73	1933.1	2543.16	1948.28
ENSMUSG00000078995	Zfp456	14.9425	-0.317183	0.139675	-2.27086	0.0231556	NA	14.8377	22.7045	24.1637	16.2981	6.05081	10.6654	10.5129	14.3065
ENSMUSG00000019795	Pcmt1	2448.12	-0.155521	0.0685286	-2.26943	0.023242	0.231952	2608.26	2636.25	2493.7	2610.75	2269.05	2158.85	2339.59	2468.51
ENSMUSG00000030649	Anapc15	400.78	-0.246192	0.108519	-2.26866	0.0232893	0.232262	398.499	469.227	432.048	462.459	313.298	358.179	331.633	440.899
ENSMUSG00000024556	Me2	515.376	-0.196805	0.0867596	-2.26839	0.0233053	0.232262	599.867	498.238	543.201	574.508	473.98	491.496	468.301	473.413
ENSMUSG00000060419	Rps16-ps2	46.6335	-0.334312	0.147415	-2.26783	0.0233395	0.232442	45.573	85.7727	52.1937	46.8571	30.9264	36.44	21.9815	53.324
ENSMUSG00000027422	Rrbp1	1029.96	0.259227	0.114337	2.26722	0.023377	0.232655	887.083	882.954	953.985	947.328	1346.64	1233.63	1162.15	825.872
ENSMUSG00000031284	Pak3	4036.05	-0.206817	0.0912551	-2.26636	0.0234292	0.232935	4466.15	4154.93	4417.13	4403.55	4119.93	3717.77	3949.97	3058.98
ENSMUSG00000040170	Fmo2	9.18902	0.277357	0.122392	2.26614	0.0234425	NA	2.11967	5.04545	8.69895	5.09316	8.74006	21.3308	13.38	9.10411
ENSMUSG00000062110	Scfd2	519.902	0.217594	0.096026	2.266	0.0234517	0.232935	459.969	447.784	509.372	486.906	621.217	560.821	590.632	482.518
ENSMUSG00000046215	Rprml	162.191	-0.320459	0.141423	-2.26596	0.0234537	0.232935	252.241	126.136	182.678	199.652	146.564	135.095	161.516	93.6422
ENSMUSG00000038257	Glra3	18.0108	-0.300275	0.13252	-2.26589	0.0234583	NA	26.4959	15.1364	16.4313	40.7453	18.1524	8.88782	14.3357	3.90176
ENSMUSG00000022797	Tfrc	4707.7	-0.291056	0.128501	-2.265	0.0235124	0.233357	5401.99	5097.17	4768.96	6090.4	3258.7	3644	3525.63	5874.75
ENSMUSG00000026817	Ak1	1735.85	0.185324	0.0818495	2.2642	0.0235618	0.233503	1671.36	1551.48	1677.93	1559.53	2061.98	1772.23	1902.83	1689.46
ENSMUSG00000006315	Tmem147	1898.34	-0.259939	0.114806	-2.26415	0.0235649	0.233503	1871.67	2520.2	1928.27	2107.55	1499.93	1502.93	1618.03	2138.16
ENSMUSG00000008450	Nutf2	443.871	0.19928	0.0880246	2.26391	0.0235796	0.233503	406.977	407.42	397.252	428.844	514.319	439.947	474.991	481.217
ENSMUSG00000082431	Gm7110	77.3679	0.179272	0.079194	2.26371	0.0235921	0.233503	19.0771	23.9659	16.4313	14.2608	189.592	10.6654	17.2029	327.748
ENSMUSG00000022707	Gbe1	267.714	0.233487	0.103157	2.26342	0.0236099	0.233519	259.66	222	229.072	257.714	261.53	312.851	301.05	297.834
ENSMUSG00000038128	Camk4	1921.55	-0.265528	0.117341	-2.26288	0.0236431	0.233686	2270.17	1863.03	1891.54	2540.47	2165.52	1512.71	1572.15	1556.8
ENSMUSG00000030406	Gipr	665.696	-0.320281	0.141568	-2.26238	0.0236741	0.233763	704.791	1075.94	703.648	633.589	461.206	536.824	392.799	816.768
ENSMUSG00000043162	Pyurf	295.546	-0.242158	0.107044	-2.26223	0.0236833	0.233763	347.626	301.466	294.798	353.465	228.586	272.856	292.449	273.123
ENSMUSG00000054409	Tmem74	637.486	0.226178	0.100005	2.26166	0.0237184	0.233949	589.269	565.091	650.488	516.446	799.38	659.476	631.728	688.01
ENSMUSG00000060429	Sntb1	26.0298	-0.333644	0.147543	-2.26134	0.0237382	0.233984	25.4361	32.7954	35.7623	34.6335	21.514	19.5532	22.9372	15.607
ENSMUSG00000056427	Slit3	201.76	-0.32664	0.144544	-2.2598	0.0238337	0.234728	280.857	210.648	248.403	220.025	218.502	159.092	195.922	80.6364
ENSMUSG00000062901	Klhl24	3043.35	0.194058	0.0858816	2.2596	0.0238463	0.234728	2718.48	3123.13	2783.66	2645.39	3206.93	3143.62	3026.75	3698.87
ENSMUSG00000020022	Ndufa12	642.019	-0.176497	0.0781567	-2.25825	0.0239304	0.235251	683.595	713.931	649.522	689.614	583.567	583.041	602.101	630.784
ENSMUSG00000068184	Ndufaf2	729.287	-0.221567	0.098116	-2.25822	0.0239322	0.235251	807.595	871.602	758.742	732.396	613.149	593.706	687.159	769.947
ENSMUSG00000002307	Daxx	1174.89	0.227297	0.100681	2.2576	0.0239704	0.235466	1028.04	1069.64	1196.59	981.961	1489.17	1274.51	1279.7	1079.49
ENSMUSG00000028713	Cyp4b1	9.97827	-0.28029	0.124157	-2.25754	0.0239744	NA	15.8975	6.30682	20.2975	13.2422	2.68925	5.33269	9.55716	6.50293
ENSMUSG00000029130	Rnf32	335.014	0.231006	0.102364	2.25671	0.0240263	0.235712	338.088	292.636	281.266	303.552	371.116	320.85	407.135	365.465
ENSMUSG00000037337	Map4k1	234.747	-0.248765	0.110237	-2.25664	0.0240309	0.235712	267.079	245.966	242.604	278.087	213.795	190.199	189.232	251.013
ENSMUSG00000078670	Fam174b	1196.8	0.264392	0.117194	2.25602	0.0240693	0.235712	1063.02	906.92	1213.99	1061.41	1661.28	1150.08	1413.5	1104.2
ENSMUSG00000042675	Ypel3	1846.38	0.193258	0.085672	2.25579	0.024084	0.235712	1665	1849.16	1829.68	1496.37	1938.28	1874.44	1995.53	2122.56
ENSMUSG00000027276	Jag1	350.135	0.200844	0.0890375	2.25572	0.0240879	0.235712	329.609	310.295	332.493	320.869	386.58	388.398	380.375	352.459
ENSMUSG00000038403	Hfe2	10.6488	0.304517	0.135008	2.25555	0.0240988	NA	9.53853	5.04545	5.7993	7.13042	13.4462	13.3317	15.2914	15.607
ENSMUSG00000019890	Nts	3160.79	-0.294166	0.130438	-2.25522	0.0241196	0.235712	3141.36	5117.35	3390.66	2739.1	2324.86	2698.34	2649.24	3225.45
ENSMUSG00000030232	Aebp2	926.643	0.179201	0.0794802	2.25466	0.0241548	0.235712	874.365	874.125	813.835	897.415	990.316	1062.98	994.9	905.208
ENSMUSG00000040482	Dxo	736.577	0.17332	0.0768812	2.25438	0.0241721	0.235712	704.791	732.852	672.719	646.831	794.001	791.904	762.661	786.855
ENSMUSG00000030839	Sergef	767.99	0.234722	0.104128	2.25417	0.0241853	0.235712	702.672	682.397	710.414	683.502	931.825	718.135	733.034	981.943
ENSMUSG00000038274	Fau	141.474	-0.31939	0.141702	-2.25395	0.0241991	0.235712	190.771	210.648	124.685	135.478	92.7791	111.986	104.173	161.273
ENSMUSG00000020143	Dock2	60.7684	0.31814	0.141148	2.25395	0.0241993	0.235712	51.932	44.1477	54.1268	51.9502	69.2482	69.325	90.793	54.6246
ENSMUSG00000050541	Adra1b	52.8342	-0.326175	0.144733	-2.25364	0.024219	0.235712	66.7697	52.9772	47.3609	83.5278	43.028	46.2166	37.2729	45.5205
ENSMUSG00000039680	Mrps6	1106.33	-0.222186	0.0985914	-2.2536	0.0242213	0.235712	1105.41	1405.16	1135.7	1167.35	966.785	922.555	986.298	1161.42
ENSMUSG00000043866	Taf10	580.445	-0.19239	0.085372	-2.25355	0.0242247	0.235712	586.09	625.636	629.224	647.85	510.957	536.824	511.308	595.669
ENSMUSG00000026822	Lcn2	5.15031	0.239605	0.106423	2.25143	0.0243586	NA	2.11967	3.78409	2.89965	1.01863	8.06775	13.3317	4.77858	5.20235
ENSMUSG00000067786	Nnat	47166.5	-0.151766	0.0674416	-2.25033	0.024428	0.237444	48377.3	53302.7	46920.2	50561.8	44170.3	43879.1	47160.7	42959.7
ENSMUSG00000006782	Cnp	803.439	0.28324	0.125873	2.25021	0.0244358	0.237444	778.98	551.216	703.648	769.067	1058.89	893.225	1027.39	645.091
ENSMUSG00000035960	Apex1	834.319	0.208696	0.0927878	2.24918	0.0245013	0.23792	777.92	660.954	877.627	746.657	894.848	891.448	863.967	961.133
ENSMUSG00000038773	Kdm3b	2439.93	0.194856	0.0866534	2.24868	0.0245327	0.238028	2217.18	2281.81	2429.91	2107.55	2929.94	2634.35	2620.57	2298.14
ENSMUSG00000057880	Abat	2457.16	0.240044	0.106758	2.24848	0.0245454	0.238028	2200.22	2259.1	2073.25	2334.7	2700.68	3171.17	2852.81	2065.33
ENSMUSG00000025384	2310003H01Rik	1599.29	-0.184323	0.0819967	-2.24793	0.0245807	0.238209	1811.26	1565.35	1716.59	1752.05	1647.84	1478.93	1430.71	1391.63
ENSMUSG00000081137	BC022960	169.994	-0.284244	0.126496	-2.24705	0.0246367	0.238574	189.711	208.125	169.146	198.633	127.739	119.097	161.516	185.984
ENSMUSG00000042770	Hebp1	321.068	-0.29934	0.133228	-2.24682	0.0246515	0.238574	334.908	427.602	267.734	442.086	323.382	305.741	258.999	208.094
ENSMUSG00000037013	Ss18	827.001	0.176738	0.078688	2.24606	0.0247002	0.23867	796.997	713.931	780.006	797.589	865.938	942.108	879.258	840.179
ENSMUSG00000090330	9130221H12Rik	118.063	0.283139	0.126071	2.24588	0.024712	0.23867	90.0861	116.045	102.454	103.9	153.96	114.653	124.243	139.163
ENSMUSG00000015879	Fam184b	279.866	0.294865	0.131296	2.2458	0.0247169	0.23867	271.318	210.648	234.872	248.546	414.817	275.522	351.703	231.504
ENSMUSG00000074358	Ccdc61	177.03	0.262973	0.117104	2.24563	0.0247278	0.23867	175.933	127.398	158.514	166.037	190.937	206.197	216.947	174.279
ENSMUSG00000039826	Trub2	1247.21	-0.259498	0.115617	-2.24447	0.0248023	0.239229	1282.4	1686.44	1425.66	1143.92	1042.08	967.883	1081.87	1347.41
ENSMUSG00000030505	Prmt3	1010.27	0.156155	0.0695929	2.24384	0.0248425	0.2394	975.05	980.079	912.423	941.216	1059.56	1046.1	1071.36	1096.39
ENSMUSG00000053907	Mat2a	5193.03	-0.251919	0.11228	-2.24368	0.0248533	0.2394	5792.01	5701.36	5961.68	5503.67	3678.22	4472.35	4396.29	6038.62
ENSMUSG00000030917	Tmem159	208.014	0.275114	0.122714	2.24192	0.0249667	0.240332	158.975	199.295	202.009	172.149	258.168	210.641	274.29	188.585
ENSMUSG00000041653	Pnpla3	200.067	-0.316593	0.141271	-2.24103	0.0250242	0.240515	222.566	290.113	171.079	249.565	125.722	159.092	140.49	241.909
ENSMUSG00000086181	C230034O21Rik	55.6017	-0.323359	0.144298	-2.2409	0.0250325	0.240515	74.1886	69.375	51.2271	70.2856	59.1635	40.8839	45.8743	33.8152
ENSMUSG00000064373	Sepp1	4362.96	0.277917	0.124026	2.2408	0.0250389	0.240515	3568.47	4723.8	3117.12	3871.82	3613.68	4901.63	5222.03	5885.15
ENSMUSG00000054951	9130008F23Rik	16.7585	-0.314659	0.140447	-2.24041	0.0250642	NA	22.2566	31.5341	14.4982	20.3726	14.7909	9.7766	14.3357	6.50293
ENSMUSG00000036019	Tmtc2	424.643	0.217275	0.0969877	2.24023	0.0250757	0.240515	400.618	363.273	355.69	434.956	476.67	488.83	463.522	413.587
ENSMUSG00000032067	Pts	828.014	-0.292322	0.130505	-2.23993	0.0250952	0.240515	870.126	1219.74	789.671	885.191	549.952	634.59	739.724	935.122
ENSMUSG00000042211	Fbxo38	1441.77	0.187946	0.0839108	2.23983	0.0251016	0.240515	1374.61	1262.62	1471.09	1248.84	1609.52	1616.69	1553.99	1396.83
ENSMUSG00000031585	Gtf2e2	1170.54	0.158263	0.0706661	2.23959	0.0251173	0.240515	1090.57	1116.31	1087.37	1112.35	1187.3	1188.3	1285.44	1296.68
ENSMUSG00000063172	Hspb11	282.945	-0.303931	0.13571	-2.23956	0.0251194	0.240515	293.575	462.92	267.734	277.068	185.558	252.414	244.663	279.626
ENSMUSG00000097119	B230354K17Rik	644.387	0.232002	0.103649	2.23835	0.025198	0.241107	599.867	502.022	648.555	586.732	739.544	743.91	753.104	581.362
ENSMUSG00000016940	Kctd2	1633.96	0.140005	0.0625572	2.23804	0.0252187	0.241145	1557.96	1561.57	1552.28	1532.02	1765.49	1688.68	1673.46	1740.18
ENSMUSG00000000706	Btn1a1	6.33898	0.234521	0.104836	2.23704	0.0252839	NA	2.11967	5.04545	3.8662	1.01863	17.4801	3.55513	12.4243	5.20235
ENSMUSG00000028618	Tmem59	4031.66	0.147278	0.0658515	2.23652	0.0253177	0.24193	3816.47	3940.5	3753.11	3745.51	4064.13	4089.28	4288.3	4555.95
ENSMUSG00000061904	Slc25a3	6768.83	-0.141072	0.0631194	-2.235	0.0254176	0.242629	7172.97	7162.02	6910.83	7214.97	6278.05	6159.26	6355.51	6897.01
ENSMUSG00000032468	Armc8	1829.23	-0.176628	0.0790376	-2.23474	0.0254346	0.242629	1941.62	1892.04	1918.6	2044.39	1594.73	1627.36	1695.44	1919.67
ENSMUSG00000038909	Kat7	2264.53	0.233179	0.104348	2.23463	0.0254414	0.242629	2058.2	1866.82	2282.99	1997.54	2769.26	2645.9	2549.85	1945.68
ENSMUSG00000025007	Aldh18a1	2259.32	0.245292	0.109803	2.23393	0.0254874	0.242907	1904.53	2088.82	2231.76	1897.71	3098.69	2558.8	2235.42	2058.83
ENSMUSG00000074661	Pde4d	456.628	0.197316	0.0883501	2.23335	0.0255261	0.243114	437.713	409.943	389.52	452.273	522.387	483.497	481.681	476.015
ENSMUSG00000018543	1700001P01Rik	2.50837	-0.183023	0.0819664	-2.2329	0.0255554	NA	5.29918	5.04545	3.8662	3.0559	0	0.888782	1.91143	0
ENSMUSG00000082927	Gm5863	4.94711	0.229302	0.102727	2.23214	0.0256057	NA	4.23935	3.78409	0.96655	0	6.05081	9.7766	9.55716	5.20235
ENSMUSG00000024222	Fkbp5	1394.42	0.235443	0.105525	2.23116	0.0256702	0.244279	1252.73	1189.47	1351.24	1252.92	1655.23	1663.8	1628.54	1161.42
ENSMUSG00000032598	Nckipsd	550.537	-0.203282	0.0911263	-2.23077	0.0256962	0.244279	547.936	642.034	606.027	577.564	488.771	506.605	468.301	567.056
ENSMUSG00000048495	Tyw5	339.668	-0.275621	0.123582	-2.23026	0.0257299	0.244279	360.344	437.693	352.791	371.801	244.049	279.966	271.423	399.28
ENSMUSG00000021590	Spata9	65.629	-0.303999	0.136312	-2.23017	0.0257365	0.244279	69.9492	85.7727	78.2905	68.2483	59.1635	52.4381	48.7415	62.4282
ENSMUSG00000098203	Gm9568	6.75852	0.261107	0.117092	2.22993	0.0257521	NA	2.11967	5.04545	5.7993	2.03726	14.1186	8.88782	9.55716	6.50293
ENSMUSG00000072066	6720489N17Rik	21.7322	-0.320018	0.143515	-2.22985	0.0257573	0.244279	20.1369	39.1023	32.8627	19.354	17.4801	9.7766	14.3357	20.8094
ENSMUSG00000015839	Nfe2l2	240.621	0.289649	0.1299	2.22979	0.0257616	0.244279	239.523	145.057	211.674	235.304	251.445	334.182	272.379	235.406
ENSMUSG00000003526	Prodh	157.601	0.294775	0.132204	2.2297	0.0257672	0.244279	119.762	177.852	115.986	128.348	139.169	195.532	196.877	187.284
ENSMUSG00000054641	Mmrn1	21.686	-0.300677	0.134876	-2.22929	0.0257948	0.24438	40.2738	12.6136	37.6954	25.4658	6.72312	23.1083	17.2029	10.4047
ENSMUSG00000062729	Ppox	654.55	-0.237158	0.106423	-2.22845	0.0258505	0.244722	640.141	841.329	685.284	702.856	516.336	601.705	558.138	690.611
ENSMUSG00000089661	Mia	27.2483	-0.312261	0.140154	-2.22798	0.0258819	0.244722	29.6754	42.8863	28.0299	41.7639	12.1016	33.7737	7.64572	22.11
ENSMUSG00000042305	Tmem183a	3976.59	-0.170832	0.0766759	-2.22798	0.025882	0.244722	4041.16	4465.23	4221.89	4190.65	3799.24	3369.37	3651.79	4073.44
ENSMUSG00000012405	Rpl15	4648.17	-0.239081	0.107321	-2.22771	0.0258998	0.24473	4963.21	5223.3	5615.66	4607.27	3370.3	3979.96	4349.46	5076.19
ENSMUSG00000033594	Spata2l	155.072	0.310501	0.139398	2.22744	0.0259181	0.244743	146.257	103.432	109.22	162.981	211.778	209.752	174.896	122.255
ENSMUSG00000034723	Tmx4	4398.93	0.185691	0.0834295	2.22573	0.0260325	0.245661	4257.36	3703.36	3993.78	4403.55	5148.57	4422.58	4877.97	4384.28
ENSMUSG00000034994	Eef2	46153.5	0.174429	0.0784	2.22486	0.0260906	0.246048	42403	43956	46304.5	39887.6	52433	52144.8	47025	45074.4
ENSMUSG00000092988	Mir3093	2.74136	-0.181123	0.081425	-2.22442	0.0261203	NA	2.11967	8.82954	5.7993	2.03726	0	0.888782	0.955716	1.30059
ENSMUSG00000096349	Gm22513	8.13517	-0.245703	0.110473	-2.2241	0.0261416	NA	8.47869	22.7045	5.7993	11.205	4.03387	0.888782	2.86715	9.10411
ENSMUSG00000027067	Ssrp1	5662.11	0.222546	0.100087	2.22353	0.0261803	0.246732	5328.86	4407.2	5846.66	5058.53	6973.23	6242.8	6160.54	5279.08
ENSMUSG00000081745	Gm15549	4.61274	-0.224713	0.101083	-2.22306	0.0262117	NA	7.41886	6.30682	6.76585	8.14906	0.672312	5.33269	0.955716	1.30059
ENSMUSG00000038489	Polr2l	218.956	-0.22695	0.102114	-2.22252	0.0262484	0.247212	225.745	259.841	226.173	243.453	190.264	196.421	201.656	208.094
ENSMUSG00000037868	Egr2	38.7965	0.326973	0.147136	2.22224	0.026267	0.247226	32.8549	13.875	31.8961	38.708	55.1296	59.5484	31.5386	46.8211
ENSMUSG00000030201	Lrp6	1403.3	0.180987	0.0814692	2.22154	0.0263143	0.247509	1217.75	1490.93	1288.41	1235.6	1528.84	1516.26	1473.71	1474.87
ENSMUSG00000073739	Gm16287	13.8037	-0.305229	0.137417	-2.22119	0.026338	NA	20.1369	21.4432	20.2975	11.205	11.4293	6.22147	6.69001	13.0059
ENSMUSG00000032332	Col12a1	249.579	-0.273381	0.123097	-2.22085	0.0263613	0.247789	302.053	283.807	259.035	276.049	199.677	223.084	283.848	169.076
ENSMUSG00000051355	Commd1	1165.36	-0.247351	0.111399	-2.22041	0.026391	0.247906	1162.64	1556.52	1213.02	1208.1	908.294	944.775	1077.09	1252.46
ENSMUSG00000032017	Grik4	459.723	0.254861	0.114801	2.22003	0.0264168	0.247988	401.678	399.852	410.784	430.881	578.861	536.824	549.536	369.367
ENSMUSG00000026255	Efhd1	32.0563	0.325554	0.146673	2.21959	0.0264465	0.248104	27.5558	26.4886	24.1637	24.4472	36.9772	39.9952	43.0072	33.8152
ENSMUSG00000057835	Zfp119a	122.261	-0.302896	0.136486	-2.21924	0.0264702	0.248165	133.539	170.284	112.12	145.664	96.813	95.0996	84.103	140.463
ENSMUSG00000024604	Rbm22	2157.43	0.143504	0.0646876	2.21841	0.026527	0.248535	2004.15	2140.53	2100.31	1934.38	2283.17	2285.95	2244.02	2266.92
ENSMUSG00000008734	Gprc5b	774.96	0.239457	0.10799	2.2174	0.0265957	0.249016	778.98	605.454	644.689	767.03	862.577	948.33	895.505	697.114
ENSMUSG00000027751	Supt20	1027.01	-0.181275	0.0817816	-2.21657	0.0266526	0.249152	1064.08	1122.61	1170.49	1030.86	992.333	906.557	896.461	1032.67
ENSMUSG00000043300	B3galnt1	1697.03	-0.197213	0.0889743	-2.21651	0.0266564	0.249152	1815.5	1967.73	1712.73	1804	1466.99	1451.38	1535.83	1822.12
ENSMUSG00000004771	Rab11a	7532.72	-0.213041	0.0961189	-2.21643	0.0266621	0.249152	8203.14	8844.68	7679.24	7923.94	6294.86	6260.58	6708.17	8347.16
ENSMUSG00000029423	Piwil1	16.4984	0.307037	0.138562	2.21588	0.0266998	NA	14.8377	8.82954	9.6655	12.2236	30.9264	27.5522	16.2472	11.7053
ENSMUSG00000054582	Pabpc1l	65.9018	-0.299827	0.135322	-2.21566	0.026715	0.249485	84.7869	80.7272	67.6585	69.267	53.1127	58.6596	54.4758	58.5264
ENSMUSG00000006373	Pgrmc1	8194.02	-0.158139	0.0713967	-2.21494	0.0267641	0.249781	8744.71	8972.08	8134.48	8835.61	7543.35	7297.78	7580.74	8443.41
ENSMUSG00000032827	Ppp1r9a	3626.36	0.217024	0.0980043	2.21443	0.026799	0.249944	3355.44	3154.67	3568.5	3184.24	4211.37	4220.82	4187.95	3127.91
ENSMUSG00000012126	Ubxn11	188.655	-0.304359	0.137515	-2.21327	0.0268789	0.250528	209.848	287.591	159.481	212.894	123.705	179.534	142.402	193.787
ENSMUSG00000059182	Skap2	159.527	0.256366	0.115871	2.21251	0.0269311	0.250762	136.719	142.534	132.417	156.869	163.372	180.423	202.612	161.273
ENSMUSG00000013465	Nelfb	1986.4	0.167899	0.0759004	2.2121	0.02696	0.250762	1792.18	1823.93	1965.96	1867.15	2304.69	1955.32	2067.21	2114.75
ENSMUSG00000007038	Neu1	817.541	0.183088	0.0827722	2.21195	0.0269703	0.250762	737.646	736.636	761.641	807.775	951.994	813.235	835.295	896.104
ENSMUSG00000035575	Utp6	2341.08	0.21248	0.0960622	2.2119	0.0269738	0.250762	2326.34	1839.07	2302.32	2115.7	2892.29	2517.92	2448.54	2286.43
ENSMUSG00000028684	Urod	870.237	0.17108	0.0773645	2.21135	0.0270119	0.250819	776.86	823.67	778.073	879.079	934.514	910.112	894.55	965.035
ENSMUSG00000024975	Pdcd4	1494.75	0.204223	0.092354	2.2113	0.0270148	0.250819	1358.71	1280.28	1498.15	1369.04	1632.37	1746.46	1716.47	1356.51
ENSMUSG00000030079	Ruvbl1	534.549	0.204163	0.0923547	2.21064	0.0270609	0.251085	465.268	474.272	553.833	476.72	623.234	580.374	577.252	525.437
ENSMUSG00000035900	Gramd4	2834.77	0.169017	0.0764846	2.20982	0.0271175	0.251302	2653.83	2447.04	2848.42	2675.95	3258.03	2953.42	3015.28	2826.17
ENSMUSG00000000441	Raf1	6267.44	0.140242	0.0634637	2.2098	0.0271192	0.251302	5786.71	5895.61	6246.81	5861.21	6912.72	6246.36	6560.99	6629.09
ENSMUSG00000032289	Thsd4	132.863	0.298479	0.135091	2.20947	0.0271418	0.25135	109.163	114.784	86.9895	141.59	116.982	173.312	151.003	169.076
ENSMUSG00000021803	Cdhr1	77.7619	-0.322456	0.146023	-2.20826	0.0272264	0.251849	84.7869	84.5113	68.625	134.459	67.9036	75.5464	65.9444	40.3182
ENSMUSG00000070394	Tmem256	1652.57	-0.312182	0.141374	-2.20819	0.0272307	0.251849	1635.33	2715.71	1590.94	1768.35	1006.45	1151.86	1307.42	2044.52
ENSMUSG00000087063	Gm15857	8.7822	-0.262782	0.119022	-2.20784	0.0272555	NA	13.7779	10.0909	20.2975	6.11179	2.68925	7.99903	6.69001	2.60117
ENSMUSG00000019359	Gdpd2	267.175	-0.265291	0.120159	-2.20783	0.027256	0.251921	294.635	273.716	276.433	348.372	242.705	202.642	293.405	205.493
ENSMUSG00000041261	Car8	503.17	-0.230876	0.104588	-2.20747	0.0272814	0.251994	556.414	602.932	474.576	567.378	497.511	407.062	410.958	508.529
ENSMUSG00000029434	Vps33a	2625.17	0.177135	0.0802786	2.2065	0.0273488	0.252454	2440.8	2264.15	2615.48	2482.41	3059.02	2791.66	2811.72	2536.14
ENSMUSG00000022199	Slc22a17	5083.29	-0.16085	0.0729427	-2.20516	0.0274432	0.253164	5415.76	5304.03	4966.13	5861.21	4987.21	4889.19	4672.49	4570.26
ENSMUSG00000053012	Krcc1	395.837	-0.242956	0.110235	-2.20398	0.0275259	0.253763	418.635	471.75	385.653	464.496	289.094	378.621	352.659	405.783
ENSMUSG00000004633	Chn2	988.023	0.206766	0.0938742	2.20258	0.0276242	0.254205	965.511	862.772	870.861	937.141	1189.32	1150.97	1001.59	926.018
ENSMUSG00000020718	Polg2	235.621	0.237854	0.107993	2.20251	0.0276296	0.254205	220.446	222	215.541	190.484	243.377	234.638	258.043	300.435
ENSMUSG00000032271	Nnmt	86.3095	-0.310484	0.140993	-2.20213	0.0276561	0.254205	111.283	83.25	93.7553	114.087	86.7283	47.9942	83.1473	70.2317
ENSMUSG00000059142	Zfp945	1030.69	-0.259001	0.117616	-2.2021	0.0276586	0.254205	1155.22	1358.49	956.884	1109.29	756.352	882.56	878.303	1148.42
ENSMUSG00000048794	Ccdc37	107.348	-0.301624	0.136974	-2.20205	0.027662	0.254205	105.984	163.977	107.287	118.161	77.3159	105.765	102.262	78.0352
ENSMUSG00000006299	Aamp	3523.01	0.17495	0.0794739	2.20135	0.0277113	0.254326	3313.05	2969.25	3450.58	3433.81	4136.74	3661.78	3609.74	3609.13
ENSMUSG00000045930	Clec14a	111.024	0.306972	0.139487	2.20073	0.0277553	0.254326	104.924	78.2045	100.521	89.6396	102.864	173.312	138.579	100.145
ENSMUSG00000022894	Adamts5	113.501	0.296255	0.13462	2.20067	0.0277591	0.254326	108.103	74.4204	103.421	102.882	139.169	127.985	155.782	96.2434
ENSMUSG00000071424	Grid2	270.604	0.289594	0.131596	2.20062	0.0277627	0.254326	224.685	186.682	211.674	311.701	372.461	289.743	322.076	245.811
ENSMUSG00000046793	Gpr61	176.203	0.308459	0.140173	2.20056	0.027767	0.254326	134.599	136.227	139.183	182.335	293.128	150.204	203.567	170.377
ENSMUSG00000060376	Bckdha	1255.69	0.21248	0.096566	2.20036	0.0277813	0.254326	1208.21	959.897	1271.98	1159.2	1353.37	1385.61	1223.32	1483.97
ENSMUSG00000044060	A830010M20Rik	1112.63	-0.187817	0.0853752	-2.19991	0.0278136	0.25446	1202.91	1078.47	1246.85	1241.71	1141.59	1025.65	948.07	1015.76
ENSMUSG00000026502	Desi2	1258.73	0.168473	0.0766093	2.19911	0.0278698	0.254812	1191.26	1110	1277.78	1139.85	1354.04	1378.5	1368.58	1249.86
ENSMUSG00000051147	Nat2	32.9081	-0.321417	0.146201	-2.19846	0.0279166	0.255078	24.3762	59.2841	36.7289	43.8012	16.1355	24.8859	22.9372	35.1158
ENSMUSG00000094189	Gm6134	3.88471	-0.208334	0.0947685	-2.19834	0.0279247	NA	3.17951	8.82954	5.7993	7.13042	0.672312	3.55513	1.91143	0
ENSMUSG00000050856	Atp5k	2383.99	-0.282886	0.128717	-2.19773	0.0279685	0.25539	2331.64	3649.12	2364.18	2438.61	1924.83	1846.89	1810.13	2706.52
ENSMUSG00000022665	Ccdc80	828.322	0.23472	0.106852	2.19668	0.0280436	0.255712	801.236	586.534	892.126	713.042	888.125	939.442	887.86	918.214
ENSMUSG00000059498	Fcgr3	176.592	0.265839	0.121023	2.1966	0.0280489	0.255712	136.719	186.682	130.484	171.13	181.524	207.086	213.125	185.984
ENSMUSG00000030047	Arhgap25	52.4875	-0.312279	0.142186	-2.19626	0.0280731	0.255712	68.8894	58.0227	68.625	48.8943	38.3218	45.3279	41.0958	50.7229
ENSMUSG00000056116	H2-T22	59.8304	-0.304576	0.138683	-2.1962	0.0280776	0.255712	71.0091	83.25	65.7254	57.0434	47.7342	51.5493	51.6086	50.7229
ENSMUSG00000039963	Ccdc40	318.51	0.242635	0.11049	2.19599	0.0280926	0.255712	281.917	272.454	301.564	292.347	400.698	383.065	336.412	279.626
ENSMUSG00000079316	Rab9	955.43	-0.260702	0.118752	-2.19535	0.0281385	0.255955	1012.14	1368.58	960.751	910.657	750.301	770.574	857.277	1013.16
ENSMUSG00000081049	Rps24-ps3	59.9114	-0.313956	0.143025	-2.19512	0.0281549	0.255955	75.2484	89.5568	57.993	58.062	46.3896	39.9952	53.5201	58.5264
ENSMUSG00000022414	Tab1	945.435	0.19816	0.0902969	2.19454	0.0281965	0.256171	889.203	768.17	887.293	948.346	1119.4	1039.87	946.158	965.035
ENSMUSG00000038555	Reep2	1992.69	-0.162984	0.0742861	-2.19401	0.0282349	0.256359	2114.37	2020.7	2097.41	2223.67	1922.81	1983.76	1878.94	1699.87
ENSMUSG00000091243	Vgll3	30.2511	0.323689	0.14755	2.19376	0.028253	0.256361	28.6156	21.4432	23.1972	21.3913	50.4234	32.8849	31.5386	32.5147
ENSMUSG00000083718	Ccnb2-ps	241.771	0.225458	0.102788	2.19342	0.0282769	0.256417	232.104	224.523	226.173	195.577	258.84	264.857	244.663	287.43
ENSMUSG00000031520	Vegfc	119.019	0.273629	0.124773	2.19302	0.0283061	0.256474	108.103	93.3409	113.086	102.882	143.875	146.649	108.952	135.261
ENSMUSG00000048120	Entpd1	227.696	0.253441	0.115577	2.19284	0.0283189	0.256474	192.89	184.159	207.808	228.174	239.343	290.632	270.468	208.094
ENSMUSG00000020701	Tmem132e	156.926	-0.312518	0.142571	-2.19202	0.0283781	0.256849	191.83	158.932	147.882	238.36	161.355	148.427	131.889	76.7346
ENSMUSG00000073647	Gm10557	70.2248	0.322769	0.147297	2.19128	0.0284313	0.257084	61.4705	42.8863	29.963	79.4533	69.2482	64.881	81.2358	132.66
ENSMUSG00000040390	Map3k10	2863.73	-0.181189	0.0826909	-2.19117	0.0284398	0.257084	3054.45	3278.28	3012.74	2899.03	3016.67	2588.13	2443.76	2616.78
ENSMUSG00000023048	Prr13	697.737	-0.187786	0.085719	-2.19072	0.0284722	0.257215	706.911	744.204	754.875	788.421	693.154	668.364	653.709	572.258
ENSMUSG00000074282	Zfp94	440.821	0.20435	0.0933062	2.1901	0.0285168	0.257452	383.661	393.545	417.55	426.807	494.822	416.839	487.415	505.928
ENSMUSG00000020850	Prpf8	8009.52	0.247863	0.113186	2.18986	0.0285342	0.257452	7228.09	6627.2	8032.03	6812.61	10395.3	9201.55	9279.04	6500.33
ENSMUSG00000002458	Rgs19	639.847	-0.190519	0.0870107	-2.1896	0.0285531	0.257461	640.141	712.67	645.655	747.676	557.347	619.481	618.348	577.46
ENSMUSG00000028173	Wls	620.293	-0.247617	0.11313	-2.18877	0.0286133	0.257842	728.108	597.886	638.89	775.179	502.217	675.474	572.474	472.113
ENSMUSG00000057969	Sema3b	88.1861	-0.297712	0.136042	-2.18839	0.0286412	0.257874	110.223	84.5113	114.053	96.77	74.6267	95.0996	71.6787	58.5264
ENSMUSG00000003423	Pih1d1	1589.08	-0.196548	0.0898203	-2.18823	0.0286527	0.257874	1612.01	1768.43	1734.96	1718.43	1356.05	1425.61	1364.76	1732.38
ENSMUSG00000015755	Tab2	2529.11	0.149473	0.0683156	2.18799	0.0286707	0.257875	2453.52	2322.17	2431.84	2357.11	2827.75	2676.12	2689.38	2475.02
ENSMUSG00000012422	Tmem167	2647.83	-0.196409	0.0897838	-2.18758	0.0287005	0.257982	2874.28	3137.01	2604.85	2774.75	2235.44	2389.93	2355.84	2810.57
ENSMUSG00000086869	Gm7809	27.7194	0.175352	0.0801765	2.18707	0.0287375	0.258153	4.23935	18.9204	1.9331	5.09316	72.6097	2.66634	52.5644	63.7287
ENSMUSG00000030306	Tmtc1	1138.57	0.233718	0.106882	2.18669	0.028765	0.258239	1001.55	1198.29	928.854	991.129	1382.95	1137.64	1057.02	1411.14
ENSMUSG00000036699	Zcchc12	5506.31	0.20997	0.0960754	2.18547	0.0288543	0.258879	4976.99	5388.54	4237.35	5607.57	6292.84	6013.5	6296.25	5237.46
ENSMUSG00000075700	Selt	4090.53	-0.21762	0.0995945	-2.18506	0.0288842	0.258986	4545.64	4853.72	3975.42	4400.49	3297.69	3416.48	3760.74	4474.02
ENSMUSG00000022848	Dirc2	3395.74	0.175036	0.0801207	2.18466	0.028914	0.258988	3201.77	2810.32	3327.83	3346.21	3708.48	3324.04	3776.99	3670.26
ENSMUSG00000022054	Nefm	1426.11	0.27732	0.126945	2.18457	0.0289204	0.258988	1234.71	1280.28	1351.24	1118.46	2060.64	1324.28	1867.47	1171.83
ENSMUSG00000063142	Kcnma1	449.416	-0.212305	0.0972043	-2.18411	0.0289542	0.259097	525.679	474.272	459.111	491.999	432.969	406.173	453.965	351.158
ENSMUSG00000039787	Cercam	206.16	0.27591	0.126364	2.18346	0.0290021	0.259097	165.335	172.807	144.016	238.36	223.208	246.192	208.346	251.013
ENSMUSG00000005566	Trim28	8551.99	0.205625	0.0941767	2.1834	0.0290067	0.259097	7676.4	7544.21	8764.67	7476.76	10826.2	9254.88	8732.37	8140.37
ENSMUSG00000020846	Fam101b	424.286	0.267771	0.122641	2.18337	0.0290086	0.259097	362.464	297.682	369.222	466.533	486.754	470.165	559.094	382.372
ENSMUSG00000015536	Mocs2	1697.91	-0.20386	0.0933793	-2.18314	0.0290255	0.259097	1775.23	2054.76	1706.93	1791.77	1444.8	1456.71	1534.88	1818.22
ENSMUSG00000020857	Nme2	848.852	-0.319325	0.146282	-2.18293	0.0290407	0.259097	1060.9	1468.23	857.33	857.688	461.206	529.714	507.485	1048.27
ENSMUSG00000046572	Zfp518b	1767.72	0.211464	0.0969288	2.18164	0.029136	0.259419	1607.77	1662.48	1806.48	1407.75	2170.9	1952.65	1841.66	1692.06
ENSMUSG00000035298	Klhl35	67.0927	-0.299459	0.137269	-2.18155	0.0291428	0.259419	66.7697	75.6818	91.8222	73.3415	51.0957	60.4371	52.5644	65.0293
ENSMUSG00000032038	St3gal4	556.008	0.198156	0.0908358	2.18148	0.0291482	0.259419	501.303	486.886	497.773	566.359	629.284	539.49	589.677	637.287
ENSMUSG00000020140	Lgr5	28.9779	0.321687	0.147473	2.18132	0.0291596	0.259419	19.0771	23.9659	16.4313	30.559	44.3726	31.1074	32.4943	33.8152
ENSMUSG00000062006	Rpl34	2456.08	-0.288912	0.132454	-2.18122	0.0291668	0.259419	2270.17	6207.17	3239.88	1533.04	1311.01	1385.61	1325.58	2376.17
ENSMUSG00000004558	Ndrg2	6393.78	0.24452	0.11212	2.18088	0.0291926	0.259488	5785.65	5026.53	6271.94	5874.45	7179.62	7187.58	8482.93	5341.51
ENSMUSG00000039114	Nrn1	628.552	-0.213784	0.0980634	-2.18006	0.0292534	0.259868	705.851	645.818	645.655	728.322	601.047	475.498	609.747	616.478
ENSMUSG00000069729	Arid1b	2588.63	0.223384	0.102526	2.17881	0.0293459	0.260528	2341.18	2373.89	2450.2	2263.4	3302.4	2954.31	2812.67	2211
ENSMUSG00000003617	Cp	163.888	0.300702	0.138028	2.17856	0.0293642	0.26053	154.736	109.739	140.15	149.739	132.446	245.304	211.213	167.776
ENSMUSG00000070371	Prss36	225.098	-0.253589	0.11643	-2.17804	0.0294028	0.260552	246.942	268.67	264.835	214.931	175.474	182.2	204.523	243.21
ENSMUSG00000043424	Eif3j2	26.8095	0.181606	0.0833804	2.17804	0.0294029	0.260552	4.23935	17.6591	4.83275	6.11179	7.39544	8.88782	86.0144	79.3358
ENSMUSG00000018377	Vezf1	2658.59	0.165281	0.0759245	2.17691	0.0294873	0.26114	2570.1	2498.76	2643.51	2268.49	2791.44	2977.42	2885.31	2633.69
ENSMUSG00000056753	C330011M18Rik	48.4479	-0.31347	0.14414	-2.17476	0.0296481	0.262403	50.8722	56.7613	53.1602	68.2483	38.9941	48.883	42.0515	28.6129
ENSMUSG00000038910	Plcl2	1780.29	0.213845	0.0983462	2.1744	0.0296748	0.262428	1652.29	1382.45	1825.81	1658.33	2178.96	1981.09	1838.8	1724.58
ENSMUSG00000027971	Ndst4	60.8676	-0.313154	0.14403	-2.17423	0.0296876	0.262428	72.0689	46.6704	88.9226	78.4347	56.4742	41.7727	54.4758	48.1217
ENSMUSG00000032564	Cpne4	966.503	-0.276659	0.127294	-2.17339	0.0297507	0.262807	1164.76	895.568	974.282	1323.2	994.35	763.463	988.21	628.183
ENSMUSG00000019362	D8Ertd738e	1275.02	-0.169394	0.0779477	-2.17318	0.0297669	0.262807	1354.47	1369.84	1334.81	1360.89	1123.43	1234.52	1108.63	1313.59
ENSMUSG00000049670	Morn4	4052.62	0.180395	0.0830479	2.17218	0.0298421	0.26331	3920.34	3504.07	3984.12	3696.62	4722.32	4285.7	4491.86	3815.92
ENSMUSG00000061374	Fiz1	742.095	0.205352	0.0946052	2.17062	0.02996	0.264069	682.535	674.829	756.809	618.31	883.419	836.343	776.997	707.519
ENSMUSG00000021773	Comtd1	113.168	-0.274743	0.126577	-2.17055	0.0299649	0.264069	118.702	124.875	131.451	132.422	97.4853	79.1016	100.35	120.955
ENSMUSG00000028883	Sema3a	1112.1	-0.213789	0.0985246	-2.1699	0.0300141	0.264205	1294.06	991.431	1180.16	1358.86	1081.08	939.442	1036	1015.76
ENSMUSG00000046658	Zfp316	1234.48	0.211485	0.0974644	2.16987	0.030017	0.264205	1116.01	1301.73	1126.03	986.036	1489.17	1357.17	1308.37	1191.34
ENSMUSG00000042207	Kdm5b	4441.08	0.212903	0.0981706	2.1687	0.0301051	0.264819	4022.08	4148.62	4423.9	3676.24	5550.61	4986.95	4722.19	3998
ENSMUSG00000030008	Pradc1	313.191	-0.205509	0.0948062	-2.16767	0.0301838	0.265143	312.652	351.92	332.493	356.521	293.128	265.746	299.139	293.933
ENSMUSG00000034353	Ramp1	371.922	-0.255028	0.117658	-2.16754	0.0301935	0.265143	355.045	515.897	386.62	393.192	272.959	353.735	354.57	343.355
ENSMUSG00000074505	Fat3	1809.43	0.261573	0.120683	2.16743	0.0302021	0.265143	1546.3	1810.06	1630.57	1425.07	2668.41	2038.86	1652.43	1703.77
ENSMUSG00000029326	Enoph1	926.063	-0.168345	0.0776768	-2.16725	0.0302157	0.265143	951.733	1041.89	955.918	989.092	902.916	796.348	888.815	881.798
ENSMUSG00000074635	3110070M22Rik	23.0396	-0.304567	0.140687	-2.16486	0.0303983	0.266298	34.9746	11.3523	34.7958	38.708	22.8586	16.8868	14.3357	10.4047
ENSMUSG00000022141	Nipbl	2474.41	0.169971	0.0785197	2.1647	0.0304107	0.266298	2420.67	2286.85	2446.34	2115.7	2857.33	2543.69	2644.46	2480.22
ENSMUSG00000054604	Cggbp1	3261.03	-0.138735	0.0640964	-2.16448	0.0304275	0.266298	3504.88	3487.67	3493.11	3215.82	2984.4	3067.18	3150.04	3185.14
ENSMUSG00000066148	Prpf4	930.94	0.182252	0.0842016	2.16447	0.030428	0.266298	789.578	852.681	942.386	882.135	1013.17	1071.87	956.671	939.023
ENSMUSG00000079057	Cyp4v3	93.2192	0.296503	0.137004	2.16419	0.0304497	0.266298	76.3082	66.8522	83.1233	90.6583	90.7622	111.986	137.623	88.4399
ENSMUSG00000027487	Cdk5rap1	302.88	-0.213799	0.0987945	-2.16408	0.0304584	0.266298	311.592	354.443	302.53	346.335	291.784	266.634	257.087	292.632
ENSMUSG00000057182	Scn3a	3403.04	0.188278	0.0870137	2.16378	0.0304814	0.266337	3030.07	3593.62	2997.27	3011.08	3791.17	3264.49	3623.12	3913.46
ENSMUSG00000032846	Zswim6	1472.69	0.186406	0.0861648	2.16336	0.0305133	0.266454	1369.31	1554	1232.35	1318.11	1572.54	1673.58	1477.54	1584.11
ENSMUSG00000069814	E130309D14Rik	553.494	0.22283	0.103045	2.16245	0.0305836	0.266906	500.243	509.591	545.134	463.478	689.12	647.033	564.828	508.529
ENSMUSG00000025366	Esyt1	203.434	-0.274096	0.126796	-2.1617	0.030641	0.267245	229.985	204.341	234.872	247.528	168.078	232.861	175.852	133.96
ENSMUSG00000006423	C330007P06Rik	433.854	-0.184411	0.0853179	-2.16146	0.03066	0.267249	497.063	452.829	452.345	455.329	393.303	420.394	408.091	391.477
ENSMUSG00000022940	Pigp	717.528	-0.305075	0.141193	-2.16069	0.0307191	0.267481	781.1	1078.47	692.05	782.309	411.455	556.377	518.954	919.515
ENSMUSG00000042962	Gm5436	67.7569	-0.309502	0.143246	-2.16063	0.0307238	0.267481	60.4107	97.125	84.0898	74.3601	42.3557	55.1045	54.4758	74.1334
ENSMUSG00000074345	Tnfaip8l3	59.8625	-0.309459	0.143259	-2.16013	0.0307626	0.267625	57.2312	93.3409	66.6919	63.1552	47.0619	39.1064	56.3872	55.9252
ENSMUSG00000075595	Zfp652	1694.59	0.184494	0.0854183	2.15989	0.0307813	0.267625	1547.36	1801.23	1531.02	1426.08	1931.55	1815.78	1769.99	1733.68
ENSMUSG00000018999	Slc35b4	1268.64	0.190363	0.0881539	2.15943	0.0308165	0.267625	1090.57	1226.04	1219.79	1170.41	1415.89	1352.73	1496.65	1177.03
ENSMUSG00000050822	Slc29a4	2362	-0.147227	0.0681826	-2.15931	0.0308261	0.267625	2478.96	2551.74	2521.73	2410.08	2340.99	2333.94	2136.02	2122.56
ENSMUSG00000020928	Higd1b	97.3803	-0.298782	0.138376	-2.1592	0.0308343	0.267625	109.163	129.92	95.6884	112.05	64.542	71.9913	81.2358	114.452
ENSMUSG00000038180	Spag4	95.3858	-0.283792	0.131447	-2.15898	0.0308519	0.267625	100.684	121.091	97.6215	112.05	77.9882	69.325	80.2801	104.047
ENSMUSG00000071089	Trim75	1.63036	-0.146992	0.0681115	-2.15811	0.0309196	NA	2.11967	5.04545	1.9331	3.0559	0	0.888782	0	0
ENSMUSG00000039943	Plcb4	663.072	0.179548	0.083236	2.1571	0.030998	0.26842	610.466	629.42	581.863	651.925	764.419	662.142	707.23	697.114
ENSMUSG00000038290	Smg6	1443.76	0.197197	0.0914228	2.15698	0.0310074	0.26842	1319.5	1373.62	1419.86	1224.4	1663.97	1614.03	1627.58	1307.09
ENSMUSG00000077450	Rab11b	1758.67	0.226563	0.105045	2.15682	0.0310195	0.26842	1515.57	1543.91	1751.39	1579.9	2318.13	1838	1963.04	1559.4
ENSMUSG00000024206	Rfx2	99.2781	0.291904	0.135353	2.15661	0.0310365	0.26842	86.9066	76.9431	92.7888	84.5465	133.79	98.6547	134.756	85.8387
ENSMUSG00000071528	Usmg5	1016.37	-0.3051	0.141481	-2.15648	0.0310465	0.26842	1018.5	1763.39	874.728	1071.6	672.985	760.797	778.908	1190.04
ENSMUSG00000054920	Klhl5	3203.63	0.188078	0.0872241	2.15626	0.0310635	0.26842	3033.25	2737.16	3326.86	2795.13	3774.36	3222.72	3532.32	3207.25
ENSMUSG00000039231	Suv39h1	1108.85	0.157017	0.0728237	2.15612	0.0310741	0.26842	1033.34	972.511	1086.4	1081.79	1132.17	1166.08	1185.09	1213.45
ENSMUSG00000071324	Armc2	294.95	0.233967	0.108543	2.15552	0.0311214	0.268608	234.224	305.25	259.035	269.937	326.072	322.628	364.128	278.326
ENSMUSG00000086448	9330162012Rik	51.6165	-0.303811	0.140968	-2.15517	0.0311487	0.268608	50.8722	70.6363	57.0264	61.1179	42.3557	42.6615	40.1401	48.1217
ENSMUSG00000060962	Dmkn	40.6683	0.317968	0.14754	2.15513	0.0311518	0.268608	22.2566	41.625	34.7958	29.5403	42.3557	71.1025	42.0515	41.6188
ENSMUSG00000024330	Col11a2	163.188	-0.316717	0.147013	-2.15435	0.0312129	0.268973	139.898	325.432	136.284	181.317	96.1407	139.539	120.42	166.475
ENSMUSG00000027864	Ptgfrn	2262.74	0.284964	0.132346	2.15317	0.0313053	0.269398	2091.06	1432.91	2162.17	2134.03	3060.37	2940.98	2576.61	1703.77
ENSMUSG00000022594	Lynx1	219.82	-0.295371	0.137202	-2.15282	0.0313327	0.269398	258.6	204.341	213.608	335.13	213.795	219.529	183.497	130.059
ENSMUSG00000019139	Isyna1	847.517	-0.209328	0.0972368	-2.15276	0.0313374	0.269398	922.058	937.193	866.029	948.346	787.278	905.668	764.572	648.993
ENSMUSG00000030538	Cib1	336.079	-0.217718	0.101138	-2.15268	0.0313439	0.269398	343.387	369.579	382.754	362.633	269.597	287.076	335.456	338.152
ENSMUSG00000082884	Gm13339	3.49819	-0.19791	0.0919441	-2.15251	0.0313574	NA	5.29918	11.3523	2.89965	3.0559	1.34462	1.77756	0.955716	1.30059
ENSMUSG00000019961	Tmpo	3412.81	0.181501	0.0843298	2.15228	0.0313752	0.269398	3337.43	3167.28	3244.71	2959.13	3219.03	4027.07	3818.08	3529.79
ENSMUSG00000094655	Gm25360	1.32802	-0.127032	0.0590244	-2.1522	0.0313813	NA	6.35902	1.26136	0.96655	2.03726	0	0	0	0
ENSMUSG00000044201	Cdc25c	115.347	0.287152	0.133427	2.15212	0.0313877	0.269398	98.5648	76.9431	98.5881	122.236	108.915	152.87	142.402	122.255
ENSMUSG00000044730	9930104L06Rik	595.057	0.18218	0.0846717	2.1516	0.0314288	0.269398	540.517	589.057	510.338	575.527	648.782	611.482	609.747	675.004
ENSMUSG00000057387	NA	217.221	0.269932	0.125462	2.15151	0.031436	0.269398	179.112	186.682	202.975	196.596	281.027	272.856	249.442	169.076
ENSMUSG00000028405	Aco1	2322.04	0.227221	0.105615	2.15141	0.0314436	0.269398	2274.41	1699.06	2324.55	2132	2779.34	2549.03	2683.65	2134.26
ENSMUSG00000042348	Arl15	2489.29	0.18486	0.0859277	2.15134	0.0314494	0.269398	2324.22	2120.35	2586.49	2224.69	2892.96	2573.91	2754.37	2437.3
ENSMUSG00000012117	Dhdds	1644.67	0.196527	0.0913788	2.15069	0.0315009	0.269401	1536.76	1489.67	1528.12	1526.93	2096.94	1741.12	1652.43	1585.41
ENSMUSG00000036256	Igfbp7	388.691	0.261078	0.121394	2.15067	0.0315022	0.269401	365.644	242.182	412.717	354.484	427.591	457.722	461.611	387.575
ENSMUSG00000032216	Nedd4	18832.9	0.249465	0.116008	2.1504	0.0315232	0.269401	17491.5	14662.1	18455.3	16704.5	23670.8	22801.7	21972.9	14904.7
ENSMUSG00000028033	Kcnq5	744.425	0.219112	0.101906	2.15014	0.0315439	0.269401	723.868	673.568	655.321	666.185	949.978	713.692	863.967	708.82
ENSMUSG00000001150	Mcm3ap	2170.93	0.191221	0.0889385	2.15003	0.0315527	0.269401	2032.77	1922.32	2151.54	1941.51	2588.4	2418.37	2325.26	1987.3
ENSMUSG00000022540	Rogdi	906.383	-0.178215	0.0828941	-2.14991	0.0315621	0.269401	1005.78	910.704	920.156	1029.84	796.69	807.014	863.967	916.913
ENSMUSG00000097781	9330136K24Rik	32.3153	-0.316862	0.147478	-2.14854	0.0316709	0.27007	27.5558	42.8863	50.2606	35.6521	26.2202	22.2195	27.7158	26.0117
ENSMUSG00000026335	Pam	3372.11	0.179452	0.0835262	2.14845	0.0316781	0.27007	3327.89	2714.45	3332.66	3191.37	3389.13	3763.99	3506.52	3750.89
ENSMUSG00000021598	Med10	39.9511	-0.312856	0.145643	-2.1481	0.0317057	0.270146	47.6926	55.5	43.4947	41.7639	26.8925	31.1074	31.5386	41.6188
ENSMUSG00000079662	Ntn3	331.415	-0.205478	0.0956668	-2.14785	0.0317258	0.270157	339.148	391.023	359.557	345.316	313.97	328.849	288.626	284.828
ENSMUSG00000075232	Amd1	254.923	-0.211464	0.0984758	-2.14737	0.0317638	0.270257	278.737	283.807	279.333	261.788	212.451	237.305	242.752	243.21
ENSMUSG00000029759	Pon3	27.8357	-0.315001	0.146701	-2.14723	0.0317751	0.270257	34.9746	39.1023	26.0968	37.6894	13.4462	31.1074	18.1586	22.11
ENSMUSG00000025794	Rpl14	2133.13	-0.261481	0.121795	-2.1469	0.0318009	0.270317	2013.69	3160.98	2235.63	2105.51	1721.79	1852.22	1688.75	2286.43
ENSMUSG00000033902	Mapkbp1	2578.9	0.152888	0.0712282	2.14645	0.0318367	0.270462	2358.14	2488.67	2459.87	2429.44	2891.62	2536.58	2856.63	2610.28
ENSMUSG00000000278	Scpep1	695.918	0.183819	0.0856693	2.14568	0.0318989	0.27083	616.825	629.42	634.057	706.931	695.171	740.355	812.358	732.23
ENSMUSG00000035211	Xrra1	26.5318	0.316061	0.147336	2.14517	0.0319393	0.270986	13.7779	21.4432	25.1303	21.3913	27.5648	40.8839	33.45	28.6129
ENSMUSG00000020474	Polm	320.867	0.209339	0.0975953	2.14497	0.0319549	0.270986	274.498	292.636	294.798	313.739	340.862	355.513	312.519	382.372
ENSMUSG00000026864	Hspa5	8431.82	-0.200584	0.0935276	-2.14465	0.0319811	0.271048	9560.79	7748.55	8967.65	10085.5	6870.36	7803.5	8431.32	7986.9
ENSMUSG00000023169	Slc38a1	5345.61	0.17822	0.0831571	2.14317	0.0320994	0.271396	4869.95	5011.4	5132.38	4929.16	6419.91	5760.19	5693.2	4948.73
ENSMUSG00000074892	B3galt5	158.385	0.293973	0.137172	2.1431	0.0321047	0.271396	138.839	112.261	116.953	173.167	207.745	214.196	177.763	126.157
ENSMUSG00000032673	Prorsd1	111.152	-0.270422	0.126209	-2.14266	0.0321406	0.271396	109.163	145.057	120.819	123.254	92.7791	86.2118	97.483	114.452
ENSMUSG00000037601	Nme1	3464.9	-0.218643	0.102049	-2.14253	0.0321506	0.271396	3690.35	4047.71	3606.2	3728.19	3001.88	2693.01	3030.57	3921.27
ENSMUSG00000024209	1700061G19Rik	26.0516	-0.311905	0.145599	-2.14222	0.0321758	0.271396	33.9148	47.9318	17.3979	31.5776	16.1355	18.6644	21.9815	20.8094
ENSMUSG00000059326	Csf2ra	419.397	-0.253372	0.118284	-2.14207	0.0321878	0.271396	423.935	591.579	410.784	433.937	333.467	343.07	377.508	440.899
ENSMUSG00000030788	Rnf141	3175.92	0.176436	0.0823685	2.14204	0.0321905	0.271396	3040.67	2859.51	3083.29	2868.47	3235.17	3010.3	3591.58	3718.38
ENSMUSG00000028680	Plk3	264.148	-0.211037	0.0985293	-2.14187	0.032204	0.271396	289.335	273.716	264.835	316.795	237.999	246.192	243.707	240.608
ENSMUSG00000031371	Haus7	835.773	-0.19877	0.0928034	-2.14184	0.0322063	0.271396	932.656	799.704	923.055	941.216	695.843	757.242	755.971	880.497
ENSMUSG00000024231	Cul2	2760.69	-0.165633	0.0773352	-2.14175	0.0322135	0.271396	2919.85	2931.41	2910.28	2960.14	2463.35	2388.16	2593.81	2918.52
ENSMUSG00000074743	Thbd	65.4265	-0.294054	0.137309	-2.14155	0.0322296	0.271396	77.3681	69.375	77.324	77.416	59.1635	67.5474	49.6972	45.5205
ENSMUSG00000055932	Fto	4923.19	0.219716	0.102632	2.14081	0.0322892	0.271538	4563.66	4035.1	4916.84	4439.2	6144.94	5548.66	5468.6	4268.52
ENSMUSG00000009551	6330409D20Rik	60.8148	-0.300318	0.140291	-2.14068	0.0322998	0.271538	72.0689	79.4659	77.324	53.9875	55.1296	56.882	48.7415	42.9194
ENSMUSG00000021764	Ndufs4	3284.28	-0.278754	0.130226	-2.14054	0.0323109	0.271538	3146.65	5157.71	3277.57	3270.83	2477.47	2565.91	2692.25	3685.86
ENSMUSG00000022269	2011-03-01	113.122	0.288006	0.134558	2.14038	0.0323237	0.271538	107.043	66.8522	123.718	89.6396	129.084	117.319	134.756	136.562
ENSMUSG00000028678	Kif2c	227.871	0.272006	0.127111	2.13992	0.0323616	0.271538	211.967	160.193	194.277	231.229	225.225	328.849	247.53	223.701
ENSMUSG00000040040	Ift88	565.988	-0.20347	0.0950946	-2.13966	0.0323822	0.271538	613.645	669.784	557.699	600.993	477.342	494.163	519.909	594.368
ENSMUSG00000041845	Rhod	41.8861	-0.311636	0.145651	-2.13961	0.0323862	0.271538	43.4533	52.9772	42.5282	60.0993	37.6495	39.1064	26.76	32.5147
ENSMUSG00000040022	Rab11fip2	2395.07	0.202632	0.0947171	2.13933	0.0324086	0.271538	2339.06	2044.67	2500.46	1937.44	2755.14	2726.78	2539.34	2317.65
ENSMUSG00000020309	Chac2	420.962	-0.25868	0.120921	-2.13924	0.0324162	0.271538	440.892	541.125	442.68	447.179	305.23	327.96	377.508	485.119
ENSMUSG00000041571	Sepw1	17118.9	-0.236917	0.110777	-2.13869	0.0324605	0.271717	17100.5	22394.2	17528.4	18199.9	14187.8	13732.6	14437	19370.9
ENSMUSG00000055862	Izumo4	296.025	-0.278973	0.130452	-2.13851	0.0324754	0.271717	317.951	399.852	293.831	324.944	191.609	241.749	252.309	345.956
ENSMUSG00000051675	Trim32	3979.15	0.256589	0.120015	2.13798	0.0325182	0.271918	3612.98	3125.66	3738.62	3659.94	5565.4	4553.23	4436.43	3140.92
ENSMUSG00000019467	Arhgef25	1641.56	-0.162016	0.0757895	-2.13771	0.0325401	0.271942	1665	1842.85	1846.11	1607.4	1486.48	1515.37	1572.15	1597.12
ENSMUSG00000002748	Baz1b	3694.41	0.156506	0.0732407	2.13687	0.0326088	0.272214	3435.99	3577.23	3621.66	3289.16	3970.68	4139.06	3974.82	3546.7
ENSMUSG00000032577	Mapkapk3	26.6886	-0.314219	0.147048	-2.13685	0.0326104	0.272214	32.8549	30.2727	30.9296	36.6708	12.1016	19.5532	27.7158	23.4106
ENSMUSG00000027951	Adar	3268.2	0.153572	0.0718826	2.13643	0.0326445	0.27234	3072.47	3066.37	3061.06	3135.35	3786.46	3436.92	3410.95	3176.03
ENSMUSG00000021830	Txndc16	2074.2	0.193852	0.0907688	2.13567	0.0327062	0.272697	1990.37	1743.2	1984.33	1958.83	2338.3	2300.17	2405.54	1872.84
ENSMUSG00000027884	Clcc1	693.755	0.175403	0.082201	2.13383	0.0328565	0.273638	621.064	689.966	625.358	653.962	734.838	680.807	759.794	784.254
ENSMUSG00000034903	Cobll1	169.003	-0.264772	0.124092	-2.13368	0.0328686	0.273638	192.89	208.125	164.313	188.447	125.05	146.649	136.667	189.886
ENSMUSG00000045160	Bola3	173.207	-0.279536	0.131016	-2.13359	0.0328761	0.273638	184.412	235.875	165.28	196.596	121.689	135.984	148.136	197.689
ENSMUSG00000097815	Gm26809	44.8963	0.211396	0.0991104	2.13293	0.0329304	0.273931	16.9574	31.5341	31.8961	1.01863	44.3726	68.4362	105.129	59.827
ENSMUSG00000087694	A530058N18Rik	68.2539	-0.310484	0.145592	-2.13256	0.0329607	0.274025	85.8468	94.6022	61.8592	79.4533	47.0619	36.44	64.0329	76.7346
ENSMUSG00000003872	Lin7b	174.606	-0.230995	0.108341	-2.13211	0.0329981	0.274178	202.429	180.375	179.778	200.671	149.926	154.648	158.649	170.377
ENSMUSG00000024039	Cbs	598.147	0.297119	0.139403	2.13137	0.0330588	0.274523	556.414	365.795	587.662	515.428	777.193	757.242	820.96	404.482
ENSMUSG00000028602	Tnfrsf8	16.6623	-0.283895	0.133297	-2.12979	0.0331886	NA	31.7951	12.6136	12.5651	32.5962	17.4801	8.88782	9.55716	7.80352
ENSMUSG00000026579	F5	18.3706	-0.250764	0.117778	-2.12912	0.0332442	NA	25.4361	10.0909	17.3979	51.9502	9.41237	23.9971	4.77858	3.90176
ENSMUSG00000022820	Ndufb4	190.116	-0.310895	0.146044	-2.12878	0.0332727	0.276125	182.292	346.875	185.578	186.41	107.57	145.76	141.446	225.001
ENSMUSG00000042429	Adora1	1758.8	-0.257447	0.120949	-2.12857	0.03329	0.276125	2003.09	1699.06	2049.09	2082.08	1878.44	1614.92	1662.95	1080.79
ENSMUSG00000021102	Glrx5	1352.61	-0.222672	0.10464	-2.12798	0.0333391	0.276373	1436.08	1692.75	1390.87	1376.17	1053.51	1173.19	1215.67	1482.67
ENSMUSG00000020256	Aldh1l2	2025.25	0.199081	0.0936011	2.12691	0.0334277	0.276879	1851.53	1916.01	2058.75	1648.15	2512.43	2040.64	2131.25	2043.22
ENSMUSG00000047423	AI837181	1033.54	0.177418	0.0834219	2.12675	0.0334408	0.276879	962.332	913.227	1060.31	921.862	1187.98	1119.86	1085.69	1017.06
ENSMUSG00000030869	Ndufab1	306.987	-0.256487	0.120612	-2.12655	0.0334579	0.276879	341.267	404.898	281.266	337.167	258.168	259.524	234.15	339.453
ENSMUSG00000000724	Cryba1	4.45774	-0.208101	0.0978655	-2.12639	0.0334705	NA	6.35902	8.82954	3.8662	9.16769	4.70619	1.77756	0.955716	0
ENSMUSG00000059173	Pde1a	1685.7	-0.245039	0.115248	-2.12619	0.0334877	0.276966	2085.76	1503.54	1819.05	2038.28	1747.34	1298.51	1696.4	1296.68
ENSMUSG00000071757	Zhx2	739.541	0.287776	0.135377	2.12574	0.0335248	0.277114	712.21	464.182	690.117	673.316	922.413	965.217	959.538	529.339
ENSMUSG00000015749	Anp32e	4751.43	0.203217	0.0956268	2.12511	0.0335778	0.277392	4595.45	3781.57	4908.14	4203.89	4997.3	5458.9	5562.26	4503.93
ENSMUSG00000031966	Glb1l3	3.03703	0.187705	0.0883371	2.12488	0.0335969	NA	1.05984	0	0.96655	2.03726	4.70619	3.55513	2.86715	9.10411
ENSMUSG00000022982	Sod1	3850.56	0.151233	0.0711908	2.12433	0.0336422	0.277751	3748.64	3541.91	3731.85	3516.32	4045.98	3800.43	3984.38	4435
ENSMUSG00000031753	Cog4	1222.84	0.165268	0.0778161	2.12383	0.0336844	0.277751	1152.04	1068.37	1192.72	1177.54	1405.13	1301.18	1274.92	1210.85
ENSMUSG00000027649	Ctnnbl1	1665.84	0.207651	0.0977806	2.12365	0.0336998	0.277751	1645.93	1248.75	1714.66	1506.56	1922.14	1846.89	1775.72	1666.05
ENSMUSG00000025195	Dnmbp	210.366	0.232328	0.109418	2.12331	0.0337276	0.277751	184.412	184.159	200.076	193.54	248.756	220.418	255.176	196.389
ENSMUSG00000020482	Ccdc117	807.944	0.226462	0.106656	2.12329	0.0337297	0.277751	698.432	774.477	746.177	709.987	751.645	857.674	820.96	1104.2
ENSMUSG00000039578	Ccser1	714.232	0.215332	0.101419	2.1232	0.0337369	0.277751	613.645	662.216	765.508	570.434	817.532	844.342	719.654	720.525
ENSMUSG00000042712	Wbp5	3750.17	-0.23941	0.112779	-2.12283	0.0337681	0.277849	3797.39	5219.52	3805.31	3685.41	3000.53	3198.72	3270.46	4024.01
ENSMUSG00000097569	Gm26640	2.20525	-0.159041	0.0749301	-2.12253	0.0337934	NA	5.29918	5.04545	0.96655	4.07453	0	0	0.955716	1.30059
ENSMUSG00000020898	Ctc1	2502.42	0.216264	0.101898	2.12237	0.033807	0.277979	2203.4	2317.12	2456.97	2167.65	3141.04	2838.77	2741.95	2152.47
ENSMUSG00000032122	Slc37a2	75.6808	0.288025	0.135721	2.12218	0.0338226	0.277979	61.4705	54.2386	58.9595	84.5465	86.056	87.1006	89.8373	83.2375
ENSMUSG00000002455	Prpf6	1778.46	0.229385	0.108102	2.12193	0.0338436	0.277993	1663.94	1350.92	1797.78	1631.85	2187.7	2078.86	1961.13	1555.5
ENSMUSG00000045648	Vwc2l	240.243	-0.311351	0.146753	-2.12161	0.0338706	0.278056	317.951	190.466	289.965	349.391	276.993	118.208	243.707	135.261
ENSMUSG00000038383	Pigu	821.325	0.18729	0.0882874	2.12137	0.0338905	0.27806	804.416	724.022	774.206	748.695	999.056	824.789	877.347	818.069
ENSMUSG00000037851	Iars	2005.84	0.228416	0.107699	2.12087	0.0339327	0.278141	1785.82	1817.62	1926.33	1744.92	2794.13	2104.63	2025.16	1848.13
ENSMUSG00000034006	Pqlc1	850.719	0.205551	0.0969223	2.12078	0.0339402	0.278141	781.1	658.431	884.393	802.682	995.695	946.552	852.498	884.399
ENSMUSG00000026365	Cfh	125.455	0.311772	0.147023	2.12057	0.0339583	0.278141	100.684	107.216	75.3909	120.199	100.847	232.861	166.295	100.145
ENSMUSG00000017299	Dnttip1	702.302	0.199432	0.0940811	2.11979	0.0340237	0.278518	737.646	565.091	657.254	627.477	699.877	788.349	745.458	797.26
ENSMUSG00000024038	Ndufv3	1862.37	-0.185355	0.0874592	-2.11933	0.0340627	0.278679	1886.51	2305.77	1934.07	1851.87	1671.37	1686.02	1683.97	1879.35
ENSMUSG00000021606	Ndufs6	1214.33	-0.285064	0.134572	-2.11831	0.0341492	0.278758	1210.33	1926.1	1153.09	1242.73	911.656	911.89	934.69	1424.14
ENSMUSG00000020785	Camkk1	769.505	-0.203757	0.096191	-2.11826	0.0341531	0.278758	882.844	773.216	863.129	807.775	820.221	630.146	720.61	658.097
ENSMUSG00000032777	Gtf3c1	3312.51	0.207488	0.0979577	2.11814	0.0341636	0.278758	3095.78	2816.62	3299.8	2953.01	4008.33	3844.87	3565.77	2915.91
ENSMUSG00000047117	Ankdd1b	255.968	0.22164	0.104646	2.11799	0.0341759	0.278758	227.865	235.875	250.336	220.025	310.608	292.409	260.91	249.713
ENSMUSG00000027419	Pcsk2	2000.38	0.257763	0.121702	2.11799	0.0341763	0.278758	1896.05	1482.1	1851.91	1864.1	2693.28	2608.57	1883.72	1723.28
ENSMUSG00000026019	Wdr12	959.811	0.191601	0.0904749	2.11772	0.0341985	0.278758	961.272	777	956.884	856.67	1039.4	955.44	1015.93	1115.9
ENSMUSG00000038738	Shank1	3521.02	-0.247728	0.116985	-2.11761	0.034208	0.278758	3646.9	5097.17	3358.76	3479.65	3465.77	2823.66	2814.58	3481.67
ENSMUSG00000041229	Phf8	712.513	0.187188	0.0884108	2.11725	0.0342384	0.27884	660.278	658.431	631.157	697.763	796.69	847.009	712.964	695.814
ENSMUSG00000026639	Lamb3	24.9627	-0.304239	0.14371	-2.11704	0.0342568	0.27884	28.6156	31.5341	25.1303	41.7639	24.2032	7.99903	24.8486	15.607
ENSMUSG00000095995	NA	4.77854	-0.219502	0.103702	-2.11665	0.0342896	NA	6.35902	12.6136	4.83275	5.09316	2.01694	0.888782	3.82286	2.60117
ENSMUSG00000039670	Oxld1	106.696	-0.274864	0.129895	-2.11605	0.0343409	0.279367	103.864	136.227	124.685	115.105	76.6436	87.1006	99.3944	110.55
ENSMUSG00000024687	Osbp	1899.17	0.184169	0.0870667	2.11527	0.0344073	0.279749	1825.04	1777.26	1828.71	1633.89	2260.99	1970.43	2117.87	1779.2
ENSMUSG00000038025	Phf2	1964.43	0.212575	0.100616	2.11273	0.0346241	0.281353	1849.41	1928.62	1823.88	1593.14	2402.17	2286.83	2087.28	1744.09
ENSMUSG00000038417	Fig4	1418.5	0.197597	0.0935377	2.11249	0.0346448	0.281362	1390.51	1086.03	1387	1373.12	1593.38	1594.47	1539.66	1383.82
ENSMUSG00000097472	Gm26586	10.1852	-0.274534	0.130016	-2.11155	0.0347252	NA	8.47869	18.9204	15.4648	12.2236	8.06775	4.44391	4.77858	9.10411
ENSMUSG00000030533	Unc45a	1260.03	-0.161313	0.076465	-2.10963	0.03489	0.28309	1376.73	1344.61	1280.68	1340.52	1186.63	1225.63	1070.4	1255.07
ENSMUSG00000019864	Rtn4ip1	230.952	-0.219529	0.104064	-2.10955	0.0348969	0.28309	244.822	248.489	264.835	247.528	229.931	191.088	195.922	225.001
ENSMUSG00000017188	Coa3	1943.69	-0.265724	0.126021	-2.10856	0.0349826	0.283574	1987.19	2892.31	1927.3	1903.82	1389.67	1623.8	1667.72	2157.67
ENSMUSG00000058440	Nrf1	1027.37	0.185863	0.0881542	2.10838	0.0349978	0.283574	948.554	918.272	1069	882.135	1157.05	1136.75	1123.92	983.243
ENSMUSG00000027505	Fam209	5.49519	-0.231457	0.109781	-2.10836	0.0349999	NA	5.29918	7.56818	8.69895	10.1863	2.01694	1.77756	1.91143	6.50293
ENSMUSG00000028803	Nipal3	789	0.289999	0.137644	2.10688	0.0351281	0.283574	668.757	688.704	552.867	785.365	1172.51	970.549	945.203	528.038
ENSMUSG00000050840	Cdh20	392.051	0.251731	0.119485	2.10679	0.035136	0.283574	401.678	291.375	373.088	331.055	464.568	402.618	520.865	351.158
ENSMUSG00000003123	Lipe	291.155	0.23892	0.113406	2.10677	0.0351379	0.283574	258.6	280.023	256.136	255.677	335.484	356.401	345.013	241.909
ENSMUSG00000019952	Poc1b	694.856	0.204805	0.0972179	2.10665	0.0351475	0.283574	626.363	630.682	670.786	629.515	802.069	726.134	847.72	625.582
ENSMUSG00000030609	Aen	1143.49	-0.217218	0.103115	-2.10656	0.0351555	0.283574	1332.21	1063.33	1270.05	1305.89	1097.89	933.221	928	1217.35
ENSMUSG00000000901	Mmp11	467.771	0.224048	0.106358	2.10654	0.0351575	0.283574	406.977	438.954	496.807	357.54	480.703	568.82	518.954	473.413
ENSMUSG00000021103	Mnat1	445.335	-0.195461	0.0927992	-2.10628	0.0351797	0.283574	504.482	414.988	504.539	490.981	421.54	385.731	413.825	426.592
ENSMUSG00000034563	Ccpg1	48.7505	0.305103	0.144867	2.10609	0.0351969	0.283574	32.8549	35.3182	50.2606	42.7825	69.9205	60.4371	51.6086	46.8211
ENSMUSG00000039382	Wdr45	898.583	0.170924	0.0811659	2.10586	0.0352161	0.283574	791.698	894.306	866.029	808.794	921.74	955.44	908.886	1041.77
ENSMUSG00000009828	Ick	3064.77	0.190232	0.090337	2.10581	0.0352209	0.283574	2770.41	2991.95	3063.96	2535.38	3702.42	3167.62	3339.27	2947.13
ENSMUSG00000043572	Pars2	359.213	0.206591	0.0981066	2.10578	0.0352235	0.283574	355.045	295.159	346.025	321.888	402.715	398.174	345.013	409.685
ENSMUSG00000079557	2002-03-01	1274.51	-0.13648	0.0648151	-2.10568	0.0352325	0.283574	1367.19	1334.52	1331.91	1317.09	1209.49	1201.63	1187	1247.26
ENSMUSG00000028328	Tmod1	18.5102	-0.30042	0.142697	-2.1053	0.035265	NA	32.8549	15.1364	22.2306	24.4472	14.1186	13.3317	18.1586	7.80352
ENSMUSG00000030523	Trpm1	7.60035	-0.24871	0.118152	-2.10501	0.0352908	NA	12.718	15.1364	5.7993	10.1863	7.39544	4.44391	3.82286	1.30059
ENSMUSG00000039509	Nup133	1500.6	0.207639	0.0986433	2.10495	0.0352956	0.283923	1427.6	1137.75	1545.51	1397.56	1750.03	1638.02	1672.5	1435.85
ENSMUSG00000036197	Gxylt1	531.567	0.199315	0.0947401	2.1038	0.0353955	0.284426	459.969	496.977	474.576	525.614	511.63	549.267	586.809	647.692
ENSMUSG00000031792	Usb1	782.665	0.186379	0.0885925	2.10378	0.0353976	0.284426	694.193	717.716	710.414	785.365	939.221	761.686	819.048	833.676
ENSMUSG00000026177	Slc11a1	30.7781	0.309356	0.147087	2.10322	0.0354461	0.284657	23.3164	16.3977	26.0968	29.5403	47.0619	39.9952	43.0072	20.8094
ENSMUSG00000026520	Pycr2	745.11	0.192678	0.0916479	2.10237	0.0355205	0.285095	687.834	635.727	716.213	714.061	780.555	777.684	725.388	923.416
ENSMUSG00000097792	Gm27042	120.188	0.2566	0.122099	2.10157	0.0355912	0.285485	115.522	100.909	99.5546	111.031	146.564	119.097	145.269	123.556
ENSMUSG00000031343	Gabra3	2360.04	0.24374	0.115991	2.10137	0.0356088	0.285485	2230.96	1648.6	2051.02	2527.23	3026.75	2173.96	2710.41	2511.43
ENSMUSG00000039376	Synpo2l	10.6352	0.271516	0.12924	2.10086	0.0356532	NA	5.29918	7.56818	6.76585	8.14906	19.4971	20.442	9.55716	7.80352
ENSMUSG00000043639	Rbm20	179.449	0.246207	0.117228	2.10023	0.0357085	0.286126	174.873	158.932	152.715	156.869	194.971	235.527	197.833	163.874
ENSMUSG00000018412	Kansl1	3253.29	0.151011	0.0719101	2.09999	0.0357296	0.286135	3060.81	3150.88	3222.48	2856.24	3597.54	3478.69	3479.76	3179.93
ENSMUSG00000018727	Cpsf4l	30.5981	-0.308825	0.147098	-2.09945	0.0357774	0.286359	29.6754	39.1023	40.5951	39.7266	13.4462	20.442	30.5829	31.2141
ENSMUSG00000024287	Thoc1	2264.61	-0.196163	0.0934881	-2.09826	0.0358819	0.286986	2407.95	2669.04	2333.25	2337.76	1873.73	2065.53	1961.13	2468.51
ENSMUSG00000032245	Cln6	147.376	0.253221	0.12069	2.09811	0.0358957	0.286986	110.223	126.136	143.049	145.664	173.457	175.979	165.339	139.163
ENSMUSG00000097039	Pvt1	228.337	-0.213878	0.102003	-2.09677	0.0360139	0.287771	234.224	256.057	248.403	251.602	199.004	191.977	221.726	223.701
ENSMUSG00000087691	Gm15674	2.06626	-0.158138	0.0754237	-2.09666	0.0360236	NA	4.23935	5.04545	1.9331	3.0559	0	0	0.955716	1.30059
ENSMUSG00000050830	Vwc2	140.545	-0.272889	0.130204	-2.09585	0.0360953	0.2882	162.155	145.057	139.183	186.41	124.378	90.6557	134.756	141.764
ENSMUSG00000039016	Timm8b	2261.09	-0.279062	0.13316	-2.09568	0.0361102	0.2882	2219.3	3574.7	2253.99	2210.43	1657.25	1726.01	1826.37	2620.68
ENSMUSG00000032329	Hmg20a	3913.2	0.200369	0.0956286	2.09528	0.0361459	0.2882	3693.53	3229.09	3954.16	3546.88	4839.98	4220.82	4218.53	3602.62
ENSMUSG00000007892	Rplp1	7230.17	-0.269035	0.128414	-2.09506	0.0361657	0.2882	7707.13	10512.2	7202.73	7091.72	5568.09	5881.96	5279.37	8598.18
ENSMUSG00000063065	Mapk3	3785.71	0.206407	0.0985217	2.09504	0.0361677	0.2882	3496.4	3167.28	3589.77	3652.81	4903.17	3739.99	4172.65	3563.61
ENSMUSG00000035769	Xylb	137.017	0.271093	0.129421	2.09467	0.0362005	0.288302	132.48	111	109.22	127.329	148.581	184.867	168.206	114.452
ENSMUSG00000052033	Pfdn4	998.079	-0.25844	0.123434	-2.09376	0.0362816	0.288788	1055.6	1474.53	938.52	982.98	812.826	756.353	901.24	1062.58
ENSMUSG00000021375	Kif13a	1036.15	0.21112	0.100851	2.09338	0.0363151	0.288849	967.631	953.59	975.249	902.508	1327.82	1130.53	1116.28	915.613
ENSMUSG00000020766	Galk1	556.423	-0.236331	0.112905	-2.09318	0.0363327	0.288849	583.97	626.897	616.659	615.254	444.399	479.942	430.072	654.195
ENSMUSG00000024998	Plce1	460.267	0.275678	0.131715	2.093	0.0363495	0.288849	396.379	309.034	457.178	438.012	538.522	549.267	641.285	352.459
ENSMUSG00000026869	Psmd5	1595.81	0.171183	0.0818008	2.09268	0.0363781	0.288916	1506.03	1332	1645.07	1487.2	1790.37	1666.47	1727.93	1611.43
ENSMUSG00000085213	Gm13091	11.6264	-0.280423	0.134072	-2.09159	0.0364753	NA	15.8975	10.0909	18.3644	17.3167	6.05081	12.4429	7.64572	5.20235
ENSMUSG00000051747	Ttn	39.9489	-0.308362	0.147438	-2.09147	0.0364861	0.289532	41.3336	69.375	32.8627	48.8943	26.2202	35.5513	31.5386	33.8152
ENSMUSG00000042622	Maff	62.0448	0.304947	0.145813	2.09136	0.0364958	0.289532	73.1287	36.5795	38.662	53.9875	57.8189	81.7679	80.2801	74.1334
ENSMUSG00000056895	Hist3h2ba	971.06	-0.234499	0.112149	-2.09095	0.0365322	0.289661	988.828	1369.84	1028.41	879.079	837.701	876.339	836.251	952.029
ENSMUSG00000089737	Gm15688	14.1453	-0.292506	0.139895	-2.09089	0.0365376	NA	20.1369	10.0909	21.2641	21.3913	11.4293	8.88782	9.55716	10.4047
ENSMUSG00000050821	Fam131a	1527.79	-0.201994	0.096622	-2.09056	0.0365673	0.289697	1681.96	1384.98	1713.69	1818.26	1567.83	1390.94	1399.17	1265.47
ENSMUSG00000034687	Fras1	286.959	-0.291077	0.139241	-2.09045	0.036577	0.289697	314.771	358.227	287.065	363.652	292.456	294.187	251.353	133.96
ENSMUSG00000007655	Cav1	598.528	-0.253956	0.121501	-2.09016	0.0366033	0.289746	692.073	485.625	806.103	678.409	603.737	495.051	562.916	464.309
ENSMUSG00000032177	Pde4a	925.586	0.244735	0.117112	2.08975	0.0366405	0.289841	817.134	861.511	783.872	854.632	1317.73	956.329	1033.13	780.352
ENSMUSG00000025512	Chid1	1066.77	-0.173469	0.0830242	-2.08938	0.0366739	0.289841	1138.26	1043.15	1109.6	1253.94	927.119	1001.66	1055.11	1005.35
ENSMUSG00000030898	Cckbr	45.6806	-0.305115	0.146042	-2.08923	0.0366871	0.289841	74.1886	29.0113	44.4613	79.4533	32.271	31.9961	50.6529	23.4106
ENSMUSG00000033819	Ppp1r16a	1311.49	-0.183075	0.0876322	-2.08913	0.0366959	0.289841	1392.63	1527.51	1301.94	1395.53	1372.86	1175.86	1109.59	1216.05
ENSMUSG00000042195	Slc35f2	470.321	0.27312	0.130766	2.08862	0.0367422	0.289936	475.867	262.364	426.249	474.683	604.409	528.825	546.669	443.5
ENSMUSG00000027339	Rassf2	2446.38	0.18968	0.0908424	2.08802	0.0367964	0.289936	2324.22	2120.35	2515.93	2108.57	2773.96	2614.8	2838.48	2274.73
ENSMUSG00000053317	Sec61b	660.093	-0.262784	0.125859	-2.08792	0.0368048	0.289936	682.535	928.363	692.05	649.887	520.37	509.272	521.821	776.45
ENSMUSG00000028785	Hpca	1518.28	-0.220953	0.105844	-2.08753	0.0368406	0.289936	1713.76	1450.57	1692.43	1766.31	1579.26	1501.15	1343.74	1099
ENSMUSG00000046519	Golph3l	886.686	0.186537	0.089362	2.08743	0.036849	0.289936	836.211	745.466	878.594	833.241	1021.91	945.664	998.723	833.676
ENSMUSG00000037857	Nufip2	1044.96	-0.151534	0.0725993	-2.08726	0.0368647	0.289936	1134.03	1132.7	1122.16	1025.76	960.062	1019.43	990.121	975.44
ENSMUSG00000050248	Evc2	145.928	-0.259338	0.124262	-2.08703	0.0368853	0.289936	162.155	136.227	170.113	184.372	141.186	146.649	121.376	105.348
ENSMUSG00000026694	Mettl13	785.322	0.18608	0.0891638	2.08695	0.0368929	0.289936	662.398	753.034	807.069	691.651	808.12	855.008	792.288	913.012
ENSMUSG00000073643	Wdfy1	2322.84	0.138146	0.0662009	2.08676	0.0369097	0.289936	2186.44	2300.73	2225	2113.66	2553.44	2407.71	2467.66	2328.05
ENSMUSG00000022799	Arhgap31	417.242	0.262092	0.125604	2.08665	0.03692	0.289936	372.003	310.295	372.122	418.658	552.641	514.604	471.168	326.447
ENSMUSG00000050288	Fzd2	317.962	0.247644	0.118686	2.08654	0.0369295	0.289936	310.532	234.614	296.731	293.366	315.987	429.281	367.95	295.233
ENSMUSG00000036568	Gltscr1l	1143.13	0.194015	0.0929974	2.08624	0.0369572	0.289995	1031.22	1173.07	1055.47	971.775	1339.92	1220.3	1295.95	1057.38
ENSMUSG00000085445	Gm16348	1.11345	-0.119513	0.0573028	-2.08564	0.0370113	NA	2.11967	3.78409	0.96655	2.03726	0	0	0	0
ENSMUSG00000001870	Ltbp1	196.545	0.274534	0.131696	2.0846	0.0371055	0.291	162.155	134.966	207.808	179.279	232.62	242.637	254.22	158.672
ENSMUSG00000063727	Tnfrsf11b	34.3737	-0.307451	0.147507	-2.08432	0.0371308	0.291023	51.932	42.8863	33.8292	37.6894	34.9602	18.6644	27.7158	27.3123
ENSMUSG00000032733	Snx33	97.4928	0.290864	0.139562	2.08412	0.0371488	0.291023	78.4279	68.1136	78.2905	106.956	118.999	117.319	133.8	78.0352
ENSMUSG00000002668	Dennd1c	23.8864	-0.268461	0.128839	-2.0837	0.0371874	0.291049	25.4361	50.4545	41.5616	12.2236	12.7739	7.99903	31.5386	9.10411
ENSMUSG00000030337	Vamp1	243.395	-0.221611	0.106363	-2.08354	0.0372024	0.291049	249.062	281.284	252.27	277.068	213.795	197.309	218.859	257.516
ENSMUSG00000028936	Rpl22	9596.62	0.161027	0.0772898	2.08342	0.0372128	0.291049	8630.25	9957.2	9198.66	8289.63	10215.8	9584.62	10116.2	10780.6
ENSMUSG00000038388	Mpp6	1161.72	0.199583	0.0958218	2.08286	0.037264	0.291081	1097.99	942.238	1232.35	1009.46	1372.19	1142.08	1274.92	1222.55
ENSMUSG00000004473	Clec11a	56.7299	-0.293248	0.140796	-2.08278	0.0372708	0.291081	75.2484	60.5454	65.7254	59.0807	38.3218	47.9942	49.6972	57.2258
ENSMUSG00000002658	Gtf2f1	2347.46	0.173993	0.0835414	2.08271	0.0372776	0.291081	2264.87	2004.31	2453.1	2047.45	2685.22	2414.82	2446.63	2463.31
ENSMUSG00000015966	Il17rb	30.0555	-0.306484	0.147219	-2.08182	0.0373586	0.291514	43.4533	44.1477	23.1972	37.6894	26.8925	23.9971	26.76	14.3065
ENSMUSG00000027397	Slc20a1	1859.64	-0.177323	0.0851834	-2.08166	0.0373736	0.291514	1933.14	2177.11	1730.12	2100.42	1672.71	1690.46	1743.23	1829.93
ENSMUSG00000022867	Usp25	528.323	0.206576	0.0992574	2.08121	0.0374147	0.291666	535.217	416.25	507.439	481.813	600.375	608.815	577.252	499.425
ENSMUSG00000066306	Numa1	4072.73	0.229891	0.110471	2.081	0.0374336	0.291666	3515.48	3840.85	4165.83	3215.82	5077.3	4863.41	4452.68	3450.46
ENSMUSG00000070498	Tmem132b	2345.86	0.233338	0.112162	2.08037	0.0374913	0.291846	2174.78	1805.01	2318.75	2169.69	2775.98	2929.42	2650.2	1943.08
ENSMUSG00000060261	Gtf2i	5848.39	0.216578	0.104125	2.07999	0.0375267	0.291846	5241.95	5421.34	5627.25	5056.49	6897.93	6949.38	6774.11	4818.67
ENSMUSG00000026675	Hsd17b7	745.163	-0.214914	0.103342	-2.07963	0.0375596	0.291846	866.946	686.181	832.199	853.614	666.934	645.255	802.801	607.374
ENSMUSG00000041559	Fmod	29.0806	-0.277943	0.133676	-2.07923	0.037596	0.291846	45.573	22.7045	23.1972	63.1552	14.7909	38.2176	17.2029	7.80352
ENSMUSG00000055200	Sertad3	85.2396	-0.276234	0.132871	-2.07897	0.0376202	0.291846	80.5476	109.739	111.153	84.5465	69.2482	72.8801	78.3687	75.434
ENSMUSG00000050671	Ism2	10.5563	-0.265893	0.127913	-2.07871	0.0376444	NA	16.9574	10.0909	12.5651	18.3354	9.41237	10.6654	3.82286	2.60117
ENSMUSG00000021716	Srek1ip1	571.888	-0.194788	0.0937316	-2.07814	0.0376962	0.291846	571.252	686.181	635.99	566.359	497.511	519.937	511.308	586.565
ENSMUSG00000035158	Mitf	45.6541	-0.298962	0.143865	-2.07808	0.0377023	0.291846	51.932	47.9318	55.0933	59.0807	46.3896	39.1064	30.5829	35.1158
ENSMUSG00000041702	Btbd7	660.265	0.185686	0.0893593	2.07797	0.0377122	0.291846	608.346	624.375	656.287	565.341	783.916	712.803	650.842	680.207
ENSMUSG00000071604	Fam189a2	254.691	0.226042	0.108781	2.07796	0.0377132	0.291846	233.164	223.261	233.905	235.304	311.953	250.636	308.696	240.608
ENSMUSG00000024957	Kcnk4	25.5329	-0.298334	0.14358	-2.07782	0.0377263	0.291846	36.0344	18.9204	23.1972	49.913	14.1186	15.9981	20.07	26.0117
ENSMUSG00000022560	Slc52a2	322.183	-0.205795	0.0990481	-2.07773	0.0377346	0.291846	361.404	310.295	348.925	371.801	274.303	326.183	286.715	297.834
ENSMUSG00000075043	NA	1090.11	-0.232439	0.111875	-2.07767	0.0377397	0.291846	1178.54	1314.34	1202.39	1085.86	925.774	854.119	887.86	1271.97
ENSMUSG00000057637	Prdm2	1994.27	0.237694	0.114405	2.07766	0.0377407	0.291846	1794.3	1782.31	1980.46	1620.64	2777.32	2191.74	2099.71	1707.67
ENSMUSG00000000489	Pdgfb	226.902	-0.2301	0.11075	-2.07766	0.0377407	0.291846	277.677	215.693	233.905	267.9	228.586	190.199	203.567	197.689
ENSMUSG00000027878	Notch2	1126.12	0.201757	0.0971241	2.07732	0.0377725	0.291864	1045	959.897	1071.9	1070.58	1188.65	1336.73	1336.09	1000.15
ENSMUSG00000030647	Ndufc2	3226.94	-0.237767	0.114468	-2.07715	0.0377875	0.291864	3547.27	4257.1	3202.18	3198.5	2399.48	2752.56	2848.03	3610.43
ENSMUSG00000026938	Fcna	12.6348	0.222402	0.107072	2.07713	0.0377892	NA	3.17951	10.0909	8.69895	4.07453	2.01694	38.2176	15.2914	19.5088
ENSMUSG00000056145	AI504432	1096.88	0.203679	0.0980718	2.07683	0.0378168	0.291864	1031.22	1131.44	836.066	1035.95	1226.3	1150.08	1079	1284.98
ENSMUSG00000010311	Optc	78.7446	0.299416	0.144175	2.07676	0.0378241	0.291864	69.9492	44.1477	69.5916	78.4347	126.395	79.9903	86.0144	75.434
ENSMUSG00000040325	Vprbp	1885.71	0.163874	0.0789239	2.07636	0.0378608	0.291921	1852.59	1675.09	1867.37	1684.82	2175.6	1996.2	1849.31	1984.69
ENSMUSG00000052726	Kcnt2	258.249	-0.242685	0.116887	-2.07624	0.037872	0.291921	316.891	293.898	233.905	294.385	190.264	233.75	257.087	245.811
ENSMUSG00000046240	Hepacam	1054.74	0.282309	0.136057	2.07493	0.037993	0.292383	978.229	676.091	907.59	1066.51	1241.76	1342.95	1475.62	749.138
ENSMUSG00000032047	Acat1	7088.3	-0.151032	0.0727928	-2.07482	0.0380036	0.292383	7632.94	7105.26	7448.23	7746.7	6305.62	6437.44	6640.31	7389.93
ENSMUSG00000020721	Helz	946.462	0.193423	0.0932278	2.07474	0.0380107	0.292383	873.305	996.477	791.604	841.39	1103.26	993.658	914.62	1057.38
ENSMUSG00000038115	Ano2	11.7767	-0.252402	0.121656	-2.07471	0.038013	NA	13.7779	11.3523	13.5317	27.5031	14.7909	2.66634	6.69001	3.90176
ENSMUSG00000022967	Ifnar1	2585.43	0.132806	0.0640118	2.07471	0.0380133	0.292383	2441.86	2404.16	2578.76	2417.21	2691.27	2777.44	2785.91	2586.87
ENSMUSG00000004961	Syt5	3028.83	0.153339	0.0739599	2.07328	0.0381465	0.293128	2913.49	2594.62	2958.61	2959.13	3423.42	3071.63	3198.78	3111
ENSMUSG00000020866	Cacna1g	1708.38	-0.223144	0.107631	-2.07323	0.0381508	0.293128	1768.87	2288.11	1597.71	1806.03	1636.41	1314.51	1621.85	1633.54
ENSMUSG00000030562	Nox4	46.8183	-0.299704	0.144635	-2.07215	0.0382518	0.293747	45.573	65.5909	53.1602	55.0061	30.2541	47.1054	40.1401	37.717
ENSMUSG00000046245	Pilra	3.88046	-0.20671	0.0997739	-2.07179	0.0382852	NA	3.17951	7.56818	6.76585	6.11179	2.01694	0.888782	1.91143	2.60117
ENSMUSG00000054612	Mgmt	19.2309	-0.302105	0.145842	-2.07145	0.0383168	NA	24.3762	23.9659	19.331	27.5031	11.4293	15.9981	14.3357	16.9076
ENSMUSG00000028031	Dkk2	50.0045	0.305145	0.147326	2.07122	0.0383382	0.294055	31.7951	35.3182	33.8292	59.0807	69.9205	39.9952	61.1658	68.9311
ENSMUSG00000037679	Inf2	328.071	-0.295521	0.142681	-2.0712	0.0383399	0.294055	316.891	460.397	355.69	392.173	195.643	436.392	229.372	238.007
ENSMUSG00000095930	Nim1k	502.501	0.242318	0.117002	2.07106	0.0383532	0.294055	489.644	369.579	477.476	465.515	605.081	552.822	634.595	425.292
[truncated: 36,356 more rows]

## Sheet: Downregulated genes in KO
	gene.name	baseMean	log2FoldChange	lfcSE	stat	pvalue	padj	Sample_dcKO_mm_rna_sr_Tuoc_C_1_geneCounts.txt	Sample_dcKO_mm_rna_sr_Tuoc_C_2_geneCounts.txt	Sample_dcKO_mm_rna_sr_Tuoc_C_3_geneCounts.txt	Sample_dcKO_mm_rna_sr_Tuoc_C_4_geneCounts.txt	Sample_dcKO_mm_rna_sr_Tuoc_M_1_geneCounts.txt	Sample_dcKO_mm_rna_sr_Tuoc_M_2_geneCounts.txt	Sample_dcKO_mm_rna_sr_Tuoc_M_3_geneCounts.txt	Sample_dcKO_mm_rna_sr_Tuoc_M_4_geneCounts.txt
ENSMUSG00000041959	S100a10	1218.17	-1.21729	0.113009	-10.7715	4.69069e-27	3.37519e-23	1615.19	2322.17	1573.54	1668.52	614.494	717.247	634.595	599.57
ENSMUSG00000023484	Prph	39.4677	-1.16947	0.147295	-7.93965	2.02757e-15	3.24208e-12	81.6074	50.4545	69.5916	62.1366	16.1355	13.3317	13.38	9.10411
ENSMUSG00000084890	A830036E02Rik	153.168	-1.09995	0.13187	-8.34115	7.35687e-17	1.51247e-13	241.643	247.227	173.012	246.509	81.3498	62.2147	74.5458	98.8446
ENSMUSG00000034009	Rxfp1	107.535	-1.06923	0.141854	-7.53755	4.78865e-14	5.74279e-11	167.454	181.636	130.484	175.205	43.028	38.2176	44.9186	79.3358
ENSMUSG00000098097	6530403H02Rik	52.7099	-1.05649	0.142347	-7.42193	1.15423e-13	1.18646e-10	82.6673	78.2045	69.5916	92.6955	27.5648	23.9971	24.8486	22.11
ENSMUSG00000022212	Cpne6	358.107	-0.982183	0.142472	-6.89386	5.42977e-12	4.59646e-09	578.671	420.034	370.189	775.179	229.259	157.314	191.143	143.065
ENSMUSG00000097636	5830416P10Rik	58.0547	-0.974646	0.145459	-6.70049	2.07716e-11	1.49462e-08	78.4279	92.0795	71.5247	112.05	28.2371	19.5532	24.8486	37.717
ENSMUSG00000020912	Krt12	25.795	-0.97293	0.146727	-6.63087	3.33718e-11	2.08806e-08	37.0943	41.625	48.3275	45.8384	8.74006	10.6654	11.4686	2.60117
ENSMUSG00000035594	Chrna5	101.804	-0.942043	0.141783	-6.64425	3.04756e-11	1.99352e-08	156.856	114.784	170.113	157.888	38.3218	58.6596	73.5901	44.2199
ENSMUSG00000053025	Sv2b	1396.62	-0.910701	0.123989	-7.34499	2.05778e-13	1.97424e-10	2048.66	1424.08	2058.75	2224.69	981.576	706.581	987.254	741.334
ENSMUSG00000063704	Mapk15	211.332	-0.902028	0.117654	-7.6668	1.7634e-14	2.53771e-11	274.498	333	248.403	302.534	119.672	119.097	149.092	144.365
ENSMUSG00000031380	Figf	33.8677	-0.78581	0.147517	-5.32689	9.9906e-08	2.39625e-05	59.3508	42.8863	46.3944	58.062	24.8756	13.3317	14.3357	11.7053
ENSMUSG00000042596	Tfap2d	116.922	-0.756013	0.139766	-5.40914	6.33294e-08	1.68773e-05	170.634	109.739	147.882	215.95	70.5928	67.5474	84.103	68.9311
ENSMUSG00000025369	Smarcc2	8392.47	-0.737063	0.0843365	-8.73955	2.34039e-18	5.61342e-15	10559.2	11208.5	11072.8	9908.23	5589.61	6775.18	5587.11	6439.2
ENSMUSG00000000392	Fap	31.5737	-0.730931	0.147551	-4.95376	7.27928e-07	0.000120409	38.1541	49.1932	50.2606	47.8757	10.0847	18.6644	16.2472	22.11
ENSMUSG00000025889	Snca	4217.62	-0.725062	0.136701	-5.304	1.1329e-07	2.62961e-05	6614.44	3330	6082.5	6751.49	2954.14	2493.92	3276.19	2238.31
ENSMUSG00000021680	Crhbp	53.9213	-0.724533	0.147461	-4.91339	8.95127e-07	0.000143131	78.4279	66.8522	63.7923	103.9	28.9094	15.1093	35.3615	39.0176
ENSMUSG00000056665	Them6	76.5848	-0.715861	0.13913	-5.14527	2.67133e-07	5.49187e-05	113.403	102.17	80.2236	121.217	51.7681	58.6596	44.9186	40.3182
ENSMUSG00000068037	Mas1	29.72	-0.710864	0.143144	-4.96609	6.83158e-07	0.000115375	52.9918	21.4432	48.3275	67.2297	16.8078	9.7766	13.38	7.80352
ENSMUSG00000067578	Cbln4	147.742	-0.70708	0.140171	-5.04439	4.54964e-07	8.28784e-05	215.147	162.716	208.775	217.987	140.513	74.6576	84.103	78.0352
ENSMUSG00000059631	1500035N22Rik	454.997	-0.681936	0.129369	-5.27126	1.35489e-07	2.95427e-05	515.081	771.954	518.071	575.527	237.326	293.298	359.349	369.367
ENSMUSG00000024013	Fgd2	170.158	-0.679314	0.127742	-5.31784	1.05007e-07	2.47731e-05	201.369	263.625	195.243	230.211	149.926	103.987	108.952	107.949
ENSMUSG00000088595	Gm24601	55.9092	-0.67509	0.147543	-4.57556	4.74939e-06	0.000546788	62.5304	88.2954	84.0898	85.5651	36.3049	25.7747	15.2914	49.4223
ENSMUSG00000026765	Lypd6b	301.031	-0.668113	0.106365	-6.2813	3.3576e-10	1.7896e-07	395.319	321.648	395.319	411.527	225.225	192.866	232.239	234.106
ENSMUSG00000026100	Mstn	32.8132	-0.665029	0.147347	-4.51335	6.3813e-06	0.000701018	57.2312	50.4545	39.6285	38.708	16.8078	20.442	21.0257	18.2082
ENSMUSG00000030616	Sytl2	116.299	-0.659689	0.124996	-5.27768	1.30828e-07	2.94178e-05	153.676	156.409	133.384	156.869	79.3329	71.9913	99.3944	79.3358
ENSMUSG00000027994	Ccdc109b	62.2911	-0.657327	0.138483	-4.74662	2.06842e-06	0.000273088	95.3853	76.9431	74.4243	84.5465	43.7003	47.9942	36.3172	39.0176
ENSMUSG00000020953	Coch	226.156	-0.641007	0.11363	-5.64118	1.68887e-08	5.32593e-06	285.096	285.068	265.801	311.701	199.677	165.313	154.826	141.764
ENSMUSG00000046321	Hs3st2	303.66	-0.640817	0.139997	-4.57736	4.70875e-06	0.000546481	445.131	271.193	384.687	511.353	265.563	217.751	189.232	144.365
ENSMUSG00000028011	Tdo2	27.174	-0.640735	0.147396	-4.34702	1.38001e-05	0.00131616	37.0943	40.3636	38.662	39.7266	10.757	11.5542	21.0257	18.2082
ENSMUSG00000026514	Cnih3	1233.76	-0.640467	0.113996	-5.61832	1.92828e-08	5.90422e-06	1695.74	1145.32	1650.87	1752.05	1022.59	873.672	893.594	836.277
ENSMUSG00000064215	Ifi27	70.2712	-0.639823	0.145049	-4.41109	1.02852e-05	0.00103049	102.804	93.3409	68.625	117.143	33.6156	61.3259	41.0958	44.2199
ENSMUSG00000096768	Erdr1	127.557	-0.632545	0.13296	-4.75741	1.96091e-06	0.000261493	185.471	179.114	136.284	158.907	66.5589	95.9884	88.8815	109.249
ENSMUSG00000057715	A830018L16Rik	670.118	-0.626359	0.0955538	-6.55504	5.56287e-11	3.33564e-08	884.964	740.42	797.404	902.508	518.353	452.39	501.751	563.154
ENSMUSG00000097182	A830009L08Rik	37.9565	-0.626251	0.147553	-4.24425	2.19324e-05	0.00187875	40.2738	51.7159	73.4578	48.8943	27.5648	20.442	15.2914	26.0117
ENSMUSG00000037984	Neurod6	11946.1	-0.624171	0.104852	-5.95287	2.63484e-09	1.20587e-06	15647.4	13133.3	17373.7	13509.1	9547.51	7593.75	8624.38	10139.4
ENSMUSG00000027674	Pex5l	354.208	-0.623899	0.116132	-5.37234	7.77224e-08	1.96229e-05	494.944	375.886	433.014	485.887	309.264	247.081	274.29	213.296
ENSMUSG00000027338	Prnd	108.502	-0.610321	0.142882	-4.27149	1.94167e-05	0.00170381	147.317	100.909	153.681	175.205	96.813	79.1016	52.5644	62.4282
ENSMUSG00000038463	Olfml2b	322.648	-0.609502	0.12333	-4.94205	7.73069e-07	0.000126423	415.456	356.966	482.308	381.987	265.563	239.971	268.556	170.377
ENSMUSG00000017723	Wfdc2	22.4248	-0.608213	0.143868	-4.22757	2.36228e-05	0.00198804	42.3935	20.1818	29.963	42.7825	8.74006	15.1093	12.4243	7.80352
ENSMUSG00000028600	Podn	102.031	-0.606165	0.128748	-4.70815	2.49971e-06	0.000318944	128.24	131.182	118.886	140.571	60.5081	70.2137	86.0144	80.6364
ENSMUSG00000022026	Olfm4	51.582	-0.606026	0.144208	-4.20245	2.64038e-05	0.00218978	58.291	76.9431	66.6919	73.3415	28.2371	31.1074	46.8301	31.2141
ENSMUSG00000019848	Popdc3	27.4644	-0.605696	0.147515	-4.106	4.02564e-05	0.00303314	37.0943	39.1023	45.4278	33.6149	14.7909	15.9981	21.9815	11.7053
ENSMUSG00000004952	Rasa4	100.669	-0.603049	0.134999	-4.46705	7.93048e-06	0.000839174	125.061	133.704	99.5546	161.962	81.3498	67.5474	65.9444	70.2317
ENSMUSG00000026202	Tuba4a	465.909	-0.59697	0.14044	-4.25073	2.1308e-05	0.00183619	666.637	384.716	554.8	830.185	416.161	260.413	323.032	291.331
ENSMUSG00000004366	Sst	1729.68	-0.596252	0.133542	-4.46491	8.01029e-06	0.000841432	2507.57	1499.76	2037.49	2827.72	1518.75	1006.99	1328.44	1110.7
ENSMUSG00000030450	Oca2	37.1345	-0.59174	0.147276	-4.0179	5.87184e-05	0.00408221	58.291	39.1023	44.4613	62.1366	26.2202	27.5522	17.2029	22.11
ENSMUSG00000029151	Slc30a3	34.7684	-0.582067	0.145658	-3.99614	6.43848e-05	0.00439423	67.8295	36.5795	28.0299	70.2856	22.8586	16.8868	20.07	15.607
ENSMUSG00000040653	Ppp1r14c	1640.12	-0.580817	0.0965046	-6.01854	1.75993e-09	8.73351e-07	2057.14	1839.07	1850.94	2287.85	1263.28	1146.53	1219.49	1456.66
ENSMUSG00000029359	Tesc	60.4224	-0.580159	0.138544	-4.18753	2.82001e-05	0.0022546	90.0861	73.1591	73.4578	76.3974	44.3726	46.2166	45.8743	33.8152
ENSMUSG00000025592	Dach2	140.967	-0.57834	0.127902	-4.52176	6.13273e-06	0.000684156	197.13	192.989	169.146	153.813	116.31	85.323	123.287	89.7405
ENSMUSG00000030092	Cntn6	570.436	-0.577305	0.131932	-4.37579	1.20994e-05	0.0011845	771.561	491.932	823.501	809.812	461.206	317.295	494.105	394.078
ENSMUSG00000040828	Catsperd	23.811	-0.569612	0.146223	-3.8955	9.79948e-05	0.00613149	32.8549	47.9318	29.963	26.4844	16.1355	9.7766	14.3357	13.0059
ENSMUSG00000030220	Arhgdib	359.18	-0.568266	0.120708	-4.70777	2.50439e-06	0.000318944	488.585	393.545	375.988	531.726	262.874	327.96	259.955	232.805
ENSMUSG00000022021	Diap3	206.165	-0.567856	0.111017	-5.11503	3.13694e-07	6.18407e-05	273.438	252.273	267.734	222.062	139.169	162.647	172.029	159.972
ENSMUSG00000004626	Stxbp2	615.446	-0.565491	0.125759	-4.49661	6.90467e-06	0.000752765	722.809	1019.18	752.942	589.788	466.585	495.94	501.751	374.569
ENSMUSG00000014444	Piezo1	212.573	-0.564997	0.108744	-5.19566	2.03999e-07	4.38172e-05	257.54	267.409	245.504	278.087	175.474	171.535	171.073	133.96
ENSMUSG00000021948	Prkcd	500.22	-0.564735	0.105993	-5.32804	9.92779e-08	2.39625e-05	645.44	578.966	599.261	634.608	404.732	428.393	413.825	296.534
ENSMUSG00000085148	Mir22hg	161.022	-0.561786	0.128247	-4.38049	1.18415e-05	0.0011672	208.788	210.648	165.28	221.043	106.225	106.654	110.863	158.672
ENSMUSG00000038175	Mylip	212.026	-0.558512	0.114568	-4.87492	1.08853e-06	0.000167036	304.173	235.875	243.571	262.807	157.993	189.31	152.914	149.567
ENSMUSG00000034209	Rasl10a	18.3817	-0.556936	0.141514	-3.93557	8.30002e-05	NA	38.1541	15.1364	33.8292	23.4285	8.06775	9.7766	9.55716	9.10411
ENSMUSG00000087141	Plcxd2	1398.22	-0.55545	0.0968856	-5.73304	9.86445e-09	3.37998e-06	1758.27	1444.26	1814.21	1785.66	1259.91	1055.87	1010.19	1057.38
ENSMUSG00000000394	Gcg	16.713	-0.551986	0.139566	-3.95501	7.65302e-05	NA	22.2566	17.6591	23.1972	39.7266	10.0847	8.88782	6.69001	5.20235
ENSMUSG00000059901	Adamts14	17.5567	-0.548895	0.139523	-3.9341	8.35103e-05	NA	36.0344	29.0113	14.4982	27.5031	5.3785	7.11025	10.5129	10.4047
ENSMUSG00000037996	Slc24a2	339.333	-0.548522	0.110493	-4.9643	6.89477e-07	0.000115375	412.276	467.966	351.824	429.863	274.976	231.972	242.752	303.037
ENSMUSG00000030760	Acer3	169.993	-0.548299	0.123483	-4.44027	8.98469e-06	0.000930206	211.967	235.875	187.511	205.764	106.225	119.097	130.933	162.573
ENSMUSG00000057836	Xlr3a	18.5893	-0.548048	0.143261	-3.82551	0.000130499	NA	26.4959	29.0113	25.1303	28.5217	6.05081	15.1093	6.69001	11.7053
ENSMUSG00000078546	2210404O09Rik	143.11	-0.545723	0.126488	-4.31443	1.60018e-05	0.00145748	165.335	204.341	177.845	162.981	96.813	106.654	91.7487	139.163
ENSMUSG00000037973	Ccdc129	52.7329	-0.54509	0.145412	-3.74858	0.00017784	0.00954961	59.3508	50.4545	83.1233	82.5092	29.5817	38.2176	34.4058	44.2199
ENSMUSG00000014782	Plekhg4	86.3281	-0.544631	0.146512	-3.71731	0.000201358	0.0105757	91.1459	177.852	101.488	87.6024	48.4065	69.325	45.8743	68.9311
ENSMUSG00000097348	Rmst	73.7296	-0.54147	0.142325	-3.80445	0.00014212	0.00824698	95.3853	92.0795	106.32	85.5651	34.9602	59.5484	67.8558	48.1217
ENSMUSG00000046229	Scand1	42.3931	-0.541272	0.145702	-3.71492	0.000203272	0.0106374	81.6074	66.8522	48.3275	43.8012	15.4632	31.9961	13.38	37.717
ENSMUSG00000033852	Gm28042	830.222	-0.541229	0.12451	-4.34686	1.38101e-05	0.00131616	890.263	1250.01	942.386	1034.93	688.448	735.911	448.231	651.594
ENSMUSG00000044349	Snhg11	4868.01	-0.539759	0.134323	-4.01837	5.86033e-05	0.00408221	5397.75	8224.09	4083.67	6805.48	3435.52	2940.98	4312.19	3744.39
ENSMUSG00000033060	Lmo7	1626.85	-0.539686	0.100626	-5.3633	8.17143e-08	2.0275e-05	1969.18	1773.48	2155.41	1995.5	1276.72	1271.85	1506.21	1066.48
ENSMUSG00000026688	Mgst3	1696.99	-0.538851	0.0935426	-5.76048	8.38741e-09	3.35287e-06	1927.84	2334.78	1841.28	2092.27	1366.81	1268.29	1242.43	1502.18
ENSMUSG00000048482	Bdnf	86.9701	-0.536419	0.136299	-3.93561	8.29865e-05	0.00534934	116.582	84.5113	108.254	130.385	62.5251	71.1025	71.6787	50.7229
ENSMUSG00000037014	Sstr4	51.2188	-0.533067	0.145963	-3.65206	0.000260144	0.0128651	76.3082	55.5	73.4578	65.1925	50.4234	32.8849	28.6715	27.3123
ENSMUSG00000033849	B3galt2	1271.23	-0.532425	0.111639	-4.76915	1.85002e-06	0.000255328	1693.62	1420.29	1416.96	1666.48	956.701	814.124	955.716	1245.96
ENSMUSG00000028188	Spata1	65.5864	-0.531984	0.138308	-3.84636	0.000119885	0.00724902	82.6673	88.2954	74.4243	85.5651	36.9772	48.883	50.6529	57.2258
ENSMUSG00000040543	Pitpnm3	390.243	-0.530544	0.117419	-4.5184	6.23089e-06	0.00068976	432.413	528.511	447.513	506.26	375.15	240.86	293.405	297.834
ENSMUSG00000038732	Mboat1	94.3378	-0.529309	0.129511	-4.08697	4.3704e-05	0.0031995	110.223	117.307	112.12	128.348	64.542	61.3259	84.103	76.7346
ENSMUSG00000063253	Scoc	989.574	-0.5285	0.088896	-5.94515	2.76199e-09	1.20587e-06	1262.27	1113.78	1119.26	1258.01	726.77	887.004	795.155	754.34
ENSMUSG00000037465	Klf10	376.698	-0.52672	0.0953445	-5.52439	3.30637e-08	9.9129e-06	470.567	446.523	434.947	465.515	321.365	291.52	323.032	260.117
ENSMUSG00000025875	Tspan17	219.061	-0.524805	0.132521	-3.96016	7.48995e-05	0.00493382	285.096	201.818	260.002	347.354	198.332	144.871	175.852	139.163
ENSMUSG00000028971	Cort	39.7265	-0.524374	0.147256	-3.56096	0.000369497	0.0168808	61.4705	55.5	31.8961	68.2483	17.4801	25.7747	21.0257	36.4164
ENSMUSG00000049744	Arhgap15	67.0647	-0.5241	0.14284	-3.66915	0.000243362	0.0122001	94.3255	83.25	83.1233	81.4906	30.2541	49.7718	54.4758	59.827
ENSMUSG00000074039	4930520O04Rik	57.6662	-0.522733	0.138066	-3.7861	0.000153032	0.0085692	72.0689	64.3295	78.2905	75.3788	40.3387	42.6615	40.1401	48.1217
ENSMUSG00000022490	Ppp1r1a	1851.93	-0.522705	0.0926813	-5.63981	1.7024e-08	5.32593e-06	2203.4	2238.92	2211.47	2237.93	1378.24	1278.96	1522.45	1744.09
ENSMUSG00000032060	Cryab	181.566	-0.521134	0.127423	-4.0898	4.31738e-05	0.0031995	182.292	264.886	257.102	193.54	143.875	115.542	154.826	140.463
ENSMUSG00000030110	Ret	86.0547	-0.520974	0.137373	-3.79239	0.000149202	0.0084868	95.3853	103.432	100.521	135.478	67.2312	71.1025	69.7672	45.5205
ENSMUSG00000022013	Dnajc15	613.35	-0.519735	0.14269	-3.6424	0.000270106	0.0131766	640.141	1126.4	650.488	721.191	304.558	431.948	390.888	641.189
ENSMUSG00000085167	Gm12063	74.1592	-0.517265	0.142896	-3.61987	0.000294755	0.0141394	84.7869	127.398	84.0898	83.5278	47.7342	65.7698	40.1401	59.827
ENSMUSG00000028133	Rwdd3	388.45	-0.515425	0.116934	-4.40782	1.04415e-05	0.0010363	512.961	461.659	381.787	533.763	263.546	292.409	293.405	368.066
ENSMUSG00000025905	Oprk1	24.5757	-0.515028	0.144279	-3.56967	0.000357429	0.0165394	44.5131	29.0113	24.1637	43.8012	14.7909	20.442	13.38	6.50293
ENSMUSG00000020644	Id2	8062.32	-0.514798	0.108675	-4.73705	2.16854e-06	0.000283705	10107.7	9375.71	10610.8	8913.03	5796.68	5553.11	5971.31	8170.28
ENSMUSG00000038393	Txnip	1632.36	-0.512527	0.134765	-3.80311	0.000142891	0.00825841	1982.95	1923.58	2236.6	2003.65	1385.64	1030.1	1706.91	789.456
ENSMUSG00000033726	Emx1	420.669	-0.511328	0.10442	-4.89682	9.73994e-07	0.00015403	578.671	470.488	550.933	426.807	345.569	316.406	338.323	338.152
ENSMUSG00000051456	Hspb3	58.2025	-0.510476	0.142291	-3.58755	0.000333805	0.0155967	61.4705	66.8522	84.0898	84.5465	52.4404	37.3288	37.2729	41.6188
ENSMUSG00000034686	Prr7	189.424	-0.5095	0.119058	-4.27943	1.87371e-05	0.00167482	282.976	232.091	207.808	200.671	153.96	149.315	133.8	154.77
ENSMUSG00000023892	Zfp51	216.242	-0.508181	0.128002	-3.97009	7.18441e-05	0.00480888	259.66	286.329	245.504	269.937	133.118	160.869	144.313	230.204
ENSMUSG00000075702	Selm	726.02	-0.504376	0.0879237	-5.73652	9.66402e-09	3.37998e-06	954.913	822.409	800.303	881.117	601.72	559.044	555.271	633.386
ENSMUSG00000038132	Rbm24	414.952	-0.503632	0.088467	-5.69288	1.24913e-08	4.08552e-06	507.662	478.057	486.175	507.279	363.049	334.182	311.563	331.65
ENSMUSG00000076258	Gm23935	79.8327	-0.502733	0.147499	-3.40837	0.000653519	0.0256261	135.659	124.875	80.2236	87.6024	35.6326	59.5484	30.5829	84.5381
ENSMUSG00000047557	Lxn	763.148	-0.502	0.128711	-3.90021	9.61111e-05	0.00603989	952.793	855.204	924.988	1023.73	759.713	495.051	681.425	412.286
ENSMUSG00000026939	Tmem141	329.121	-0.501019	0.117637	-4.25903	2.0532e-05	0.00177997	365.644	451.568	346.991	431.9	256.151	204.42	277.158	299.135
ENSMUSG00000000058	Cav2	691.08	-0.500783	0.100746	-4.97073	6.67027e-07	0.000114276	819.254	861.511	809.969	816.943	482.72	486.163	617.392	634.686
ENSMUSG00000090066	1110002E22Rik	49.1874	-0.4989	0.146741	-3.39987	0.000674189	0.0258913	49.8123	84.5113	65.7254	58.062	47.0619	28.441	28.6715	31.2141
ENSMUSG00000049176	Frmpd4	446.267	-0.496828	0.0915527	-5.42669	5.74097e-08	1.58881e-05	525.679	515.897	536.435	548.024	389.269	369.733	314.43	370.667
ENSMUSG00000053166	Cdh22	140.803	-0.496653	0.146461	-3.39102	0.000696337	0.0266516	207.728	141.273	149.815	234.285	121.689	95.0996	127.11	49.4223
ENSMUSG00000059022	Kcp	425.856	-0.496098	0.131249	-3.77981	0.00015695	0.00865389	474.807	659.693	411.75	550.061	249.428	328.849	313.475	418.789
ENSMUSG00000062151	Unc13c	258.551	-0.491494	0.132771	-3.7018	0.000214071	0.0110984	316.891	358.227	278.366	323.925	256.823	136.872	221.726	175.579
ENSMUSG00000043165	Lor	65.5049	-0.490607	0.143692	-3.41429	0.000639479	0.0252823	100.684	63.0682	84.0898	86.5837	56.4742	50.6605	52.5644	29.9135
ENSMUSG00000097618	Gm26507	89.2071	-0.489729	0.128003	-3.82592	0.000130286	0.00768422	116.582	113.523	112.12	93.7141	67.9036	68.4362	65.9444	75.434
ENSMUSG00000040125	Gpr26	1178.77	-0.489678	0.101787	-4.81078	1.5034e-06	0.000225368	1424.42	1506.07	1248.78	1456.64	1127.47	845.231	974.83	846.682
ENSMUSG00000038880	Mrps34	69.1001	-0.488861	0.138117	-3.53947	0.000400927	0.0178244	91.1459	98.3863	73.4578	81.4906	57.1466	47.9942	42.0515	61.1276
ENSMUSG00000091803	Cox16	140.308	-0.488581	0.141942	-3.44211	0.000577201	0.0237329	173.813	254.795	148.849	129.366	90.7622	86.2118	109.907	128.758
ENSMUSG00000028480	Glipr2	582.374	-0.487509	0.0848107	-5.7482	9.01995e-09	3.37998e-06	646.5	705.102	726.846	676.372	465.913	449.723	468.301	520.235
ENSMUSG00000021696	Elovl7	85.2945	-0.486151	0.142783	-3.40483	0.000662063	0.0257635	124.001	84.5113	89.8891	132.422	49.7511	79.9903	69.7672	52.0235
ENSMUSG00000025582	Nptx1	457.846	-0.4836	0.11111	-4.35244	1.3463e-05	0.00130031	575.491	456.613	578.963	587.751	411.455	351.957	401.401	299.135
ENSMUSG00000014786	Slc9a5	718.027	-0.48319	0.113307	-4.26443	2.00416e-05	0.00174799	792.758	1017.92	693.983	945.291	536.505	605.26	511.308	641.189
ENSMUSG00000064065	Ipcef1	231.737	-0.482981	0.134421	-3.59304	0.000326845	0.0153827	305.233	230.829	278.366	331.055	228.586	187.533	173.94	118.353
ENSMUSG00000059187	Fam19a1	505.572	-0.481713	0.145592	-3.30866	0.000937447	0.0326798	751.424	399.852	625.358	812.868	497.511	218.64	431.983	306.938
ENSMUSG00000029335	Bmp3	65.1695	-0.48049	0.142346	-3.3755	0.000736818	0.0276134	107.043	64.3295	88.9226	68.2483	54.4573	47.9942	48.7415	41.6188
ENSMUSG00000023882	Zfp54	115.132	-0.480284	0.135318	-3.54931	0.000386249	0.0174248	140.958	162.716	130.484	132.422	86.7283	63.9923	84.103	119.654
ENSMUSG00000079110	Capn3	35.4092	-0.479752	0.147318	-3.25657	0.00112766	0.03655	51.932	54.2386	28.0299	57.0434	31.5987	23.1083	19.1143	18.2082
ENSMUSG00000036353	P2ry12	232.651	-0.479379	0.110909	-4.32226	1.54438e-05	0.00141561	285.096	271.193	275.467	285.217	212.451	164.425	207.39	159.972
ENSMUSG00000030350	Prmt8	1154.43	-0.478905	0.0834734	-5.73722	9.62428e-09	3.37998e-06	1451.98	1243.7	1360.9	1394.51	971.492	984.77	985.343	842.78
ENSMUSG00000071379	Hpcal1	393.252	-0.478329	0.133405	-3.58553	0.000336392	0.0156257	521.44	368.318	476.509	568.397	380.529	330.627	293.405	206.793
ENSMUSG00000074227	Spint2	483.725	-0.477376	0.110031	-4.33854	1.43429e-05	0.00135795	625.304	510.852	539.335	641.738	457.172	376.843	394.711	323.846
ENSMUSG00000047228	BC048546	61.5526	-0.476972	0.146977	-3.24522	0.0011736	0.0377837	84.7869	74.4204	53.1602	107.975	56.4742	47.9942	32.4943	35.1158
ENSMUSG00000009075	Cabp7	108.416	-0.474629	0.138278	-3.43243	0.000598193	0.0242225	116.582	145.057	157.548	120.199	88.7452	82.6567	103.217	53.324
ENSMUSG00000097431	Gm26782	68.4627	-0.473801	0.145208	-3.26291	0.00110275	0.0361494	89.0263	109.739	62.8257	85.5651	39.6664	39.9952	50.6529	70.2317
ENSMUSG00000004347	Pde1c	301.051	-0.473536	0.133414	-3.54938	0.000386139	0.0174248	359.285	382.193	381.787	355.503	218.502	299.519	268.556	143.065
ENSMUSG00000022523	Fgf12	1145.74	-0.473256	0.086193	-5.49066	4.0044e-08	1.12995e-05	1449.86	1234.87	1324.17	1393.49	974.181	830.122	982.476	976.74
ENSMUSG00000052026	Slc6a7	361.578	-0.473174	0.134087	-3.52885	0.000417362	0.0184241	670.877	314.079	352.791	871.949	256.151	118.208	204.523	104.047
ENSMUSG00000034771	Tle2	689.566	-0.471219	0.123411	-3.8183	0.000134374	0.00789299	774.741	987.647	737.478	829.166	494.822	458.611	497.928	736.132
ENSMUSG00000028339	Col15a1	383.55	-0.46856	0.131843	-3.55393	0.000379517	0.0172291	402.738	657.17	399.185	414.583	279.01	359.068	252.309	304.337
ENSMUSG00000013766	Ly6g6e	67.0126	-0.468499	0.140583	-3.33255	0.000860544	0.0311158	83.7271	74.4204	86.9895	88.621	59.1635	55.1045	33.45	54.6246
ENSMUSG00000034755	Pcdh11x	990.438	-0.468441	0.130382	-3.59285	0.000327086	0.0153827	1344.93	1208.39	891.159	1382.28	931.825	645.255	917.487	602.172
ENSMUSG00000048138	Dmrt2	80.5118	-0.466679	0.144691	-3.22535	0.00125819	0.0401477	114.462	78.2045	95.6884	116.124	43.028	53.3269	53.5201	89.7405
ENSMUSG00000054162	Spock3	775.431	-0.466558	0.12457	-3.74535	0.000180142	0.00963726	1088.45	850.159	737.478	1070.58	629.284	549.267	768.395	509.83
ENSMUSG00000009013	Dynll1	5564.72	-0.466193	0.0979962	-4.75726	1.96242e-06	0.000261493	6303.91	8094.17	6084.43	5848.99	4735.77	4358.58	4701.16	4390.78
ENSMUSG00000078861	Zfp931	181.608	-0.465448	0.135366	-3.43843	0.000585092	0.0239266	198.189	292.636	199.109	199.652	113.621	119.097	147.18	183.383
ENSMUSG00000022235	Cmbl	45.423	-0.464808	0.147255	-3.15648	0.00159685	0.0467079	65.7099	56.7613	31.8961	88.621	34.9602	26.6634	35.3615	23.4106
ENSMUSG00000043463	Rab9b	1090.91	-0.464655	0.0717835	-6.473	9.60728e-11	5.31763e-08	1261.21	1311.82	1240.08	1290.61	884.763	869.228	899.328	970.238
ENSMUSG00000030862	Cpxm2	61.0421	-0.464638	0.140128	-3.3158	0.000913808	0.0323111	81.6074	61.8068	80.2236	77.416	39.6664	47.9942	41.0958	58.5264
ENSMUSG00000051113	Fam71e1	61.0546	-0.46443	0.146535	-3.16942	0.00152744	0.0451363	86.9066	97.125	57.993	70.2856	26.8925	53.3269	47.7858	48.1217
ENSMUSG00000074634	Gm7120	117.277	-0.464106	0.146171	-3.17509	0.0014979	0.044901	181.232	103.432	137.25	178.261	100.847	81.7679	109.907	45.5205
ENSMUSG00000039278	Pcsk1n	483.506	-0.462843	0.125168	-3.69777	0.0002175	0.0111787	807.595	483.102	521.937	520.521	393.303	375.955	350.748	414.887
ENSMUSG00000018634	Crhr1	264.374	-0.462425	0.0969401	-4.77021	1.8403e-06	0.000255328	309.472	297.682	306.396	336.149	223.88	217.751	220.77	202.891
ENSMUSG00000035000	Dpp4	39.4848	-0.462374	0.143847	-3.21435	0.00130742	0.0413517	60.4107	58.0227	40.5951	60.0993	18.1524	22.2195	9.55716	46.8211
ENSMUSG00000087082	Gm15423	33.9735	-0.462176	0.14716	-3.14065	0.00168575	0.0485191	48.7525	40.3636	53.1602	33.6149	24.8756	26.6634	24.8486	19.5088
ENSMUSG00000032481	Smarcc1	2841.52	-0.461914	0.0985338	-4.68788	2.76053e-06	0.000347524	3219.78	3298.46	3759.88	3151.65	2123.84	2794.33	2270.78	2113.45
ENSMUSG00000033467	Crlf2	125.841	-0.460657	0.132534	-3.47577	0.000509382	0.0214572	160.035	186.682	135.317	130.385	79.3329	111.986	89.8373	113.151
ENSMUSG00000052387	Trpm3	657.222	-0.460221	0.130338	-3.53097	0.000414037	0.0183335	851.049	687.443	684.317	970.756	546.59	609.704	561.961	345.956
ENSMUSG00000029135	Fosl2	1074.68	-0.459931	0.131786	-3.48998	0.000483064	0.0205067	1215.63	1449.31	1371.53	1196.89	1095.2	995.435	702.451	570.957
ENSMUSG00000021361	Tmem14c	1113.76	-0.459798	0.108605	-4.23368	2.29894e-05	0.00194612	1263.33	1584.27	1147.29	1294.68	810.137	854.119	875.435	1080.79
ENSMUSG00000022076	Klhl1	142.996	-0.458778	0.143447	-3.19824	0.00138269	0.0428529	219.386	121.091	179.778	197.615	121.689	124.429	117.553	62.4282
ENSMUSG00000039221	Rpl22l1	889.752	-0.457483	0.143518	-3.18764	0.00143437	0.043826	964.451	1754.56	877.627	858.707	537.178	625.702	572.474	927.318
ENSMUSG00000090093	Gm14399	18.7888	-0.456628	0.141857	-3.21893	0.0012867	NA	27.5558	26.4886	23.1972	29.5403	8.06775	8.88782	20.07	6.50293
ENSMUSG00000029211	Gabra4	771.788	-0.455941	0.0926726	-4.91991	8.65824e-07	0.000140001	961.272	856.465	859.263	950.384	624.578	549.267	678.558	694.513
ENSMUSG00000000317	Bcl6b	304.158	-0.455025	0.0980396	-4.64123	3.46339e-06	0.000422387	344.447	372.102	394.352	323.925	253.462	247.97	258.999	238.007
ENSMUSG00000030905	Crym	2376.39	-0.453903	0.104287	-4.35244	1.34629e-05	0.00130031	2826.58	2580.75	3318.17	2512.97	1867.68	2045.09	2202.92	1656.95
ENSMUSG00000063415	Cyp26b1	461.192	-0.452736	0.131002	-3.45594	0.000548381	0.0227428	831.972	370.841	783.872	862.781	384.563	209.752	144.313	101.446
ENSMUSG00000032011	Thy1	844.189	-0.451739	0.136586	-3.30737	0.000941774	0.0327369	1153.1	725.284	904.691	1349.69	841.063	553.711	700.54	525.437
ENSMUSG00000028007	Snx7	694.195	-0.451077	0.11392	-3.95958	7.5082e-05	0.00493382	847.869	766.909	727.812	956.495	582.223	444.391	561.961	665.9
ENSMUSG00000021587	Pcsk1	77.599	-0.450717	0.142319	-3.16696	0.00154041	0.0454263	114.462	79.4659	71.5247	120.199	67.2312	50.6605	53.5201	63.7287
ENSMUSG00000029659	Medag	20.8494	-0.449672	0.145829	-3.08356	0.00204537	NA	26.4959	32.7954	20.2975	33.6149	12.7739	15.9981	10.5129	14.3065
ENSMUSG00000068617	Efcab1	195.402	-0.448462	0.123001	-3.646	0.000266359	0.013038	231.044	215.693	215.541	276.049	170.095	159.981	177.763	117.053
ENSMUSG00000030098	Grip2	1232.62	-0.448255	0.112464	-3.98577	6.72618e-05	0.00456587	1259.09	1831.5	1392.8	1365.99	937.204	1092.31	868.745	1113.3
ENSMUSG00000026456	Cyb5r1	274.784	-0.447005	0.106427	-4.2001	2.66799e-05	0.002194	320.071	314.079	309.296	351.428	188.92	233.75	228.416	252.314
ENSMUSG00000093098	NA	119.808	-0.446869	0.138621	-3.22367	0.00126561	0.0402952	132.48	143.795	145.949	162.981	69.2482	101.321	72.6344	130.059
ENSMUSG00000066438	Plekhd1	19.17	-0.446213	0.145212	-3.07284	0.00212029	NA	23.3164	22.7045	30.9296	27.5031	10.757	16.8868	9.55716	11.7053
ENSMUSG00000025372	Baiap2	1174.18	-0.445835	0.0931962	-4.78383	1.71987e-06	0.000247506	1366.13	1364.79	1333.84	1445.44	1148.31	961.662	870.657	902.607
ENSMUSG00000036067	Slc2a6	220.142	-0.445637	0.112207	-3.97155	7.14062e-05	0.0048019	246.942	233.352	260.968	303.552	194.971	171.535	191.143	158.672
ENSMUSG00000021294	Kif26a	1318.37	-0.444122	0.128058	-3.46813	0.000524102	0.0217987	1568.56	1812.58	1630.57	1333.39	925.774	1471.82	975.786	828.474
ENSMUSG00000021974	Fgf9	113.053	-0.443602	0.129624	-3.42223	0.000621089	0.024828	154.736	108.477	136.284	145.664	104.208	76.4352	88.8815	89.7405
ENSMUSG00000025937	Lactb2	102.357	-0.442408	0.142939	-3.09509	0.00196753	0.0542427	127.18	111	121.785	145.664	53.1127	90.6557	60.2101	109.249
ENSMUSG00000029134	Plb1	18.4963	-0.440425	0.144386	-3.05033	0.00228587	NA	26.4959	17.6591	32.8627	24.4472	10.757	14.2205	12.4243	9.10411
ENSMUSG00000045667	Smtnl2	157.769	-0.439403	0.133422	-3.29334	0.000990063	0.0340048	208.788	165.239	191.377	200.671	164.717	101.321	133.8	96.2434
ENSMUSG00000006435	Neurl1a	684.119	-0.439354	0.10849	-4.04972	5.1279e-05	0.00370832	841.51	871.602	680.451	838.334	599.703	591.928	605.924	443.5
ENSMUSG00000094500	Smim18	428.753	-0.438726	0.104737	-4.18884	2.80384e-05	0.00225419	428.174	566.352	535.469	490.981	391.958	343.958	358.393	314.742
ENSMUSG00000045725	Prr15	37.7646	-0.438321	0.146835	-2.98513	0.00283461	0.0706982	39.214	47.9318	60.8926	44.8198	30.9264	31.1074	27.7158	19.5088
ENSMUSG00000053226	Dand5	164.87	-0.438125	0.122842	-3.56658	0.000361674	0.0166289	220.446	174.068	211.674	182.335	154.632	119.986	145.269	110.55
ENSMUSG00000086386	Gm12108	61.0848	-0.43811	0.138957	-3.15285	0.00161683	0.0471658	75.2484	73.1591	85.0564	65.1925	42.3557	56.882	43.9629	46.8211
ENSMUSG00000059203	Il1rapl2	52.5002	-0.43732	0.143126	-3.05548	0.00224698	0.0597773	89.0263	35.3182	54.1268	113.068	41.6834	23.9971	45.8743	16.9076
ENSMUSG00000003309	Ap1m2	28.739	-0.435219	0.147241	-2.95582	0.00311838	0.0755499	42.3935	31.5341	28.9965	47.8757	20.1694	23.1083	12.4243	23.4106
ENSMUSG00000070372	Capza1	313.446	-0.432802	0.1322	-3.27383	0.001061	0.0355088	373.062	471.75	420.449	245.49	256.823	223.084	239.885	277.025
ENSMUSG00000032492	Pth1r	151.437	-0.432465	0.116838	-3.70142	0.000214394	0.0110984	181.232	147.579	189.444	197.615	117.655	128.873	124.243	124.856
ENSMUSG00000079330	Lemd1	153.436	-0.431923	0.127011	-3.40069	0.000672158	0.0258913	161.095	184.159	197.176	189.466	92.1068	143.983	124.243	135.261
ENSMUSG00000044499	Hs3st5	212.237	-0.431045	0.113624	-3.7936	0.000148481	0.0084868	239.523	243.443	235.838	284.198	180.852	199.087	147.18	167.776
ENSMUSG00000020067	Mypn	15.0335	-0.429812	0.137893	-3.11699	0.00182709	NA	26.4959	30.2727	15.4648	15.2795	11.4293	6.22147	8.60144	6.50293
ENSMUSG00000097316	Gm10516	84.2798	-0.427655	0.140029	-3.05405	0.00225775	0.0599471	83.7271	131.182	89.8891	105.938	52.4404	66.6586	61.1658	83.2375
ENSMUSG00000084957	Bbip1	3088.05	-0.426045	0.117945	-3.61224	0.000303568	0.0145138	3286.55	4696.05	3365.53	3255.55	2176.28	2325.05	2536.47	3062.88
ENSMUSG00000092536	Gm20501	100.516	-0.42444	0.135976	-3.12144	0.00179972	0.0506889	125.061	152.625	87.956	121.217	75.9713	73.7689	90.793	76.7346
ENSMUSG00000048440	Cyp4f16	200.246	-0.424412	0.107624	-3.94346	8.03147e-05	0.00522991	232.104	233.352	217.474	256.695	154.632	183.089	167.25	157.371
ENSMUSG00000037071	Scd1	914.965	-0.422947	0.111632	-3.78877	0.000151397	0.00851075	1125.55	969.988	926.921	1279.4	664.245	845.231	833.384	675.004
ENSMUSG00000041710	Trpc5	256.699	-0.422932	0.123838	-3.41519	0.000637364	0.0252681	337.028	245.966	319.928	318.832	260.185	195.532	208.346	167.776
ENSMUSG00000034825	Nrip3	526.807	-0.42291	0.100635	-4.20241	2.64091e-05	0.00218978	604.107	580.227	598.294	680.446	477.342	405.284	490.282	378.471
ENSMUSG00000032018	Sc5d	1305.21	-0.422589	0.0881887	-4.79187	1.65232e-06	0.000242638	1477.41	1504.81	1612.21	1463.77	931.825	1124.31	1169.8	1157.52
ENSMUSG00000070695	Cntnap5a	234.487	-0.422236	0.132064	-3.19721	0.00138764	0.0428529	308.412	227.045	263.868	328	233.292	162.647	212.169	140.463
ENSMUSG00000074001	Klhl40	33.583	-0.421795	0.147535	-2.85895	0.00425051	0.0919165	48.7525	27.75	48.3275	45.8384	18.8247	23.1083	24.8486	31.2141
ENSMUSG00000002475	Abhd3	98.096	-0.421082	0.133183	-3.16167	0.00156865	0.0461644	118.702	111	94.7219	147.702	82.6944	74.6576	85.0587	70.2317
ENSMUSG00000046613	Vwa5b2	519.604	-0.420693	0.125156	-3.36136	0.000775594	0.028693	558.534	799.704	518.071	592.844	410.111	398.174	352.659	526.738
ENSMUSG00000021743	Fezf2	1226.05	-0.419508	0.125075	-3.35405	0.000796385	0.0293114	1528.28	1232.35	1795.85	1270.23	1206.13	838.121	1125.83	811.566
ENSMUSG00000030303	Far2	602.119	-0.418503	0.109245	-3.83088	0.000127687	0.00759317	748.245	599.147	658.221	817.962	553.985	541.268	437.718	460.408
ENSMUSG00000046415	B430212C06Rik	13.9734	-0.418274	0.137756	-3.03634	0.00239471	NA	21.1967	16.3977	21.2641	20.3726	3.36156	8.88782	8.60144	11.7053
ENSMUSG00000055313	Pgbd1	83.0052	-0.417652	0.130714	-3.19515	0.00139756	0.0428833	99.6246	108.477	99.5546	88.621	57.8189	73.7689	65.9444	70.2317
ENSMUSG00000005672	Kit	1192.96	-0.415809	0.0901655	-4.61161	3.99555e-06	0.000467479	1378.85	1352.18	1415.03	1391.45	1128.81	965.217	1058.93	853.185
ENSMUSG00000089736	Gm14378	26.1679	-0.415654	0.142666	-2.91347	0.00357442	0.0823031	23.3164	52.9772	31.8961	34.6335	8.74006	14.2205	16.2472	27.3123
ENSMUSG00000034248	Slc25a37	118.077	-0.415608	0.128148	-3.24319	0.00118198	0.0379684	133.539	150.102	119.852	156.869	79.3329	97.766	92.7044	114.452
ENSMUSG00000019894	Slc6a15	4097.64	-0.415413	0.078774	-5.27348	1.33862e-07	2.95427e-05	4970.63	4221.78	4578.55	5156.32	3584.77	3359.59	3540.93	3368.52
ENSMUSG00000049630	C1ql3	243.565	-0.414771	0.143789	-2.88458	0.0039193	0.0870571	331.729	203.079	278.366	386.062	238.671	113.764	212.169	184.683
ENSMUSG00000071753	C230004F18Rik	118.956	-0.414637	0.13308	-3.1157	0.00183507	0.0514784	124.001	181.636	118.886	145.664	84.0391	87.1006	112.774	97.544
ENSMUSG00000049422	Chchd10	113.226	-0.414485	0.135852	-3.051	0.00228079	0.0603362	161.095	108.477	121.785	152.795	72.6097	111.986	86.0144	91.0411
ENSMUSG00000044361	BC024139	306.62	-0.414101	0.139438	-2.96978	0.00298011	0.0730167	285.096	549.954	286.099	366.708	232.62	231.083	203.567	297.834
ENSMUSG00000019874	Fabp7	31322.6	-0.412692	0.108819	-3.79246	0.000149162	0.0084868	37122.9	36949.1	33058.9	39343.6	23327.2	20875.7	28643.8	31259.6
ENSMUSG00000029055	Plch2	933.493	-0.411692	0.110605	-3.72218	0.000197509	0.0104116	1060.9	1323.17	957.851	1025.76	752.318	669.252	757.882	920.815
ENSMUSG00000059412	Fxyd2	99.8272	-0.411309	0.129119	-3.18551	0.00144501	0.0439642	126.121	94.6022	114.053	139.553	78.6606	85.323	78.3687	81.9369
ENSMUSG00000090386	2810055G20Rik	142.577	-0.411265	0.140069	-2.93615	0.0033231	0.0785265	165.335	210.648	145.949	168.074	93.4514	99.5435	89.8373	167.776
ENSMUSG00000038932	Tcfl5	38.7721	-0.41101	0.145465	-2.82548	0.00472093	0.097677	48.7525	44.1477	49.294	49.913	32.9433	29.3298	21.9815	33.8152
ENSMUSG00000048483	Zdhhc22	65.1838	-0.410515	0.139421	-2.94441	0.00323567	0.0774784	77.3681	83.25	73.4578	82.5092	59.8358	37.3288	58.2987	49.4223
ENSMUSG00000056296	Synpr	1415.35	-0.410476	0.124054	-3.30884	0.000936817	0.0326798	1648.05	1956.37	1490.42	1600.27	868.628	1526.04	1171.71	1061.28
ENSMUSG00000037428	Vgf	312.915	-0.410295	0.142958	-2.87004	0.00410424	0.0898996	435.593	319.125	334.426	445.142	269.597	355.513	193.055	150.868
ENSMUSG00000024186	Rgs11	182.383	-0.410175	0.14243	-2.87983	0.00397885	0.0879564	219.386	242.182	144.982	283.18	98.1576	136.872	154.826	179.481
ENSMUSG00000044461	Shisa2	254.402	-0.410155	0.109704	-3.73876	0.000184933	0.00982056	324.31	262.364	286.099	317.813	212.451	241.749	208.346	182.082
ENSMUSG00000026399	Cd55	98.2649	-0.407728	0.145618	-2.79999	0.0051105	0.101792	145.198	83.25	96.655	160.944	53.1127	81.7679	93.6601	71.5323
ENSMUSG00000034796	Cpne7	285.901	-0.407134	0.14538	-2.80049	0.00510246	0.101792	392.14	316.602	286.099	420.695	291.784	118.208	284.803	176.88
ENSMUSG00000062822	4833420G17Rik	1554.13	-0.405855	0.0938844	-4.32292	1.53979e-05	0.00141561	1831.4	1547.69	1935.03	1876.32	1152.34	1294.95	1354.25	1441.05
ENSMUSG00000018906	P4ha2	142.435	-0.405595	0.119963	-3.38099	0.000722256	0.0272808	168.514	185.42	145.949	170.112	108.242	134.206	106.084	120.955
ENSMUSG00000040972	Igsf21	590.045	-0.40514	0.099124	-4.08721	4.36598e-05	0.0031995	747.185	578.966	690.117	721.191	472.636	523.492	538.068	448.702
ENSMUSG00000072494	Ppp1r3e	295.354	-0.404482	0.107166	-3.77434	0.000160432	0.00880644	344.447	340.568	297.697	391.155	235.982	229.306	242.752	280.927
ENSMUSG00000044933	Sstr3	74.7863	-0.403473	0.145147	-2.77975	0.00544008	0.10551	100.684	66.8522	90.8557	112.05	80.0052	52.4381	56.3872	39.0176
ENSMUSG00000026837	Col5a1	175.655	-0.403395	0.125498	-3.21436	0.00130737	0.0413517	178.053	253.534	173.012	226.136	130.429	164.425	140.49	139.163
ENSMUSG00000042401	Crtac1	541.132	-0.402015	0.106056	-3.79058	0.000150293	0.00851075	672.996	496.977	644.689	702.856	480.703	473.721	439.629	417.488
ENSMUSG00000020295	Hbq1a	8.25268	-0.400474	0.121606	-3.29321	0.000990494	NA	11.6582	18.9204	12.5651	10.1863	5.3785	0.888782	3.82286	2.60117
ENSMUSG00000087075	A230065H16Rik	12.6112	-0.399614	0.126189	-3.16679	0.00154129	NA	16.9574	30.2727	6.76585	24.4472	6.72312	7.99903	3.82286	3.90176
ENSMUSG00000073433	Arhgdig	1458.24	-0.39956	0.11263	-3.54755	0.000388835	0.0174322	1714.82	1715.45	1568.71	1801.96	1066.96	1003.43	1230.01	1564.61
ENSMUSG00000078862	Gm14326	66.6314	-0.39832	0.139569	-2.85393	0.00431819	0.0927369	79.4877	97.125	67.6585	76.3974	45.7172	45.3279	60.2101	61.1276
ENSMUSG00000028778	Hcrtr1	17.133	-0.397676	0.139074	-2.85946	0.00424358	NA	22.2566	23.9659	22.2306	28.5217	18.1524	6.22147	10.5129	5.20235
ENSMUSG00000049148	Plcxd3	124.39	-0.397429	0.129827	-3.06123	0.0022043	0.0590727	167.454	132.443	129.518	160.944	102.191	126.207	87.9258	88.4399
ENSMUSG00000078495	Gm13157	98.3116	-0.397278	0.127214	-3.12291	0.0017907	0.0506889	109.163	132.443	105.354	117.143	74.6267	87.9894	72.6344	87.1393
ENSMUSG00000067879	3110035E14Rik	1479.02	-0.397008	0.0849898	-4.67124	2.99386e-06	0.00037142	1721.17	1619.59	1698.23	1767.33	1371.52	1098.53	1333.22	1222.55
ENSMUSG00000001260	Gabrg1	679.711	-0.396484	0.113025	-3.50793	0.000451614	0.0196432	829.852	812.318	609.893	917.787	599.703	486.163	595.411	586.565
ENSMUSG00000093077	NA	3887.57	-0.396444	0.146603	-2.7042	0.00684684	0.120751	6148.11	6297.99	3910.66	3888.12	1906.68	2832.55	2011.78	4104.65
ENSMUSG00000032246	Calml4	40.3332	-0.396036	0.128289	-3.08707	0.00202143	0.0556222	73.1287	30.2727	32.8627	107.975	6.72312	40.8839	19.1143	11.7053
ENSMUSG00000034384	Barhl2	70.143	-0.395333	0.143593	-2.75315	0.00590243	0.110809	91.1459	87.034	73.4578	88.621	45.0449	37.3288	63.0772	75.434
ENSMUSG00000019102	Aldh3a1	15.9041	-0.395052	0.140795	-2.80587	0.00501815	NA	13.7779	29.0113	24.1637	21.3913	12.7739	10.6654	7.64572	7.80352
ENSMUSG00000019876	Pkib	63.7222	-0.394894	0.143395	-2.75389	0.00588908	0.110784	75.2484	92.0795	58.9595	83.5278	49.7511	36.44	48.7415	65.0293
ENSMUSG00000035849	Krt222	165.553	-0.393847	0.12518	-3.14623	0.00165387	0.047878	174.873	185.42	174.946	243.453	131.773	119.097	159.605	135.261
ENSMUSG00000024479	Mal2	711.389	-0.392914	0.118057	-3.32818	0.000874162	0.031529	878.605	706.363	778.073	964.645	676.346	548.378	675.691	463.009
ENSMUSG00000092335	Gm7221	25.8282	-0.392106	0.147525	-2.6579	0.00786292	0.131998	38.1541	35.3182	31.8961	26.4844	20.8417	15.9981	21.0257	16.9076
ENSMUSG00000094002	Gm9866	175.539	-0.392089	0.127212	-3.08217	0.00205499	0.0562232	218.326	180.375	202.975	228.174	182.869	127.096	150.047	114.452
ENSMUSG00000034171	Faah	745.726	-0.391532	0.11607	-3.37324	0.000742896	0.0277689	937.955	711.409	824.467	1006.41	744.25	531.491	647.975	561.853
ENSMUSG00000089687	Rab42	9.66989	-0.391034	0.130071	-3.00631	0.0026444	NA	8.47869	17.6591	15.4648	16.2981	5.3785	4.44391	5.73429	3.90176
ENSMUSG00000032572	Col6a4	28.3508	-0.390815	0.144666	-2.7015	0.00690281	0.121589	32.8549	49.1932	31.8961	36.6708	10.0847	31.9961	17.2029	16.9076
ENSMUSG00000078870	Gm14410	51.966	-0.390288	0.147062	-2.65389	0.00795689	0.132451	57.2312	108.477	48.3275	52.9689	23.5309	35.5513	36.3172	53.324
ENSMUSG00000027570	Col9a3	657.283	-0.389531	0.13986	-2.78516	0.00535014	0.104187	804.416	756.818	655.321	942.235	350.275	739.466	402.356	607.374
ENSMUSG00000073787	Gm10575	52.4523	-0.389173	0.141475	-2.75083	0.00594452	0.111292	66.7697	52.9772	68.625	65.1925	49.0788	39.9952	35.3615	41.6188
ENSMUSG00000047821	Trim16	146.704	-0.388882	0.141437	-2.7495	0.00596858	0.111551	191.83	131.182	173.012	213.913	149.926	101.321	135.712	76.7346
ENSMUSG00000035513	Ntng2	582.2	-0.38796	0.101974	-3.80452	0.000142082	0.00824698	680.415	780.784	587.662	639.701	480.031	449.723	482.636	556.651
ENSMUSG00000097466	D430036J16Rik	39.3184	-0.387694	0.146698	-2.64281	0.00822212	0.135383	60.4107	37.8409	53.1602	43.8012	32.9433	26.6634	36.3172	23.4106
ENSMUSG00000074733	5830428H23Rik	545.921	-0.387053	0.11066	-3.49767	0.000469335	0.0200421	546.876	793.397	548.034	645.813	447.76	436.392	473.079	476.015
ENSMUSG00000025888	Casp1	36.3423	-0.386933	0.147296	-2.62691	0.00861632	0.138928	51.932	30.2727	46.3944	51.9502	20.8417	31.1074	29.6272	28.6129
ENSMUSG00000003411	Rab3b	1317.99	-0.386877	0.0934849	-4.13839	3.49751e-05	0.00270606	1600.35	1405.16	1402.46	1658.33	1250.5	1081.65	1158.33	987.145
ENSMUSG00000048939	Atp13a5	137.087	-0.386725	0.117673	-3.28644	0.00101463	0.0347461	148.377	151.364	160.447	178.261	103.536	120.874	123.287	110.55
ENSMUSG00000056755	Grm7	806.068	-0.385602	0.137717	-2.79997	0.00511078	0.101792	1046.06	677.352	1030.34	1099.1	871.989	631.924	665.178	426.592
ENSMUSG00000030554	Synm	446.205	-0.385529	0.115311	-3.34338	0.000827636	0.0302297	560.654	524.727	462.977	531.726	436.331	378.621	397.578	277.025
ENSMUSG00000037563	Rps16	447.376	-0.385162	0.141357	-2.72475	0.00643498	0.116485	680.415	972.511	417.55	366.708	241.36	307.518	194.966	397.979
ENSMUSG00000026826	Nr4a2	1228.68	-0.385025	0.133479	-2.88453	0.00392002	0.0870571	1546.3	1408.94	1679.86	1191.8	1468.33	879.894	821.915	832.375
ENSMUSG00000037735	2810032G03Rik	203.687	-0.383194	0.121815	-3.14571	0.00165681	0.047878	254.361	218.216	221.34	260.77	209.761	173.312	153.87	137.862
ENSMUSG00000041380	Htr2c	360.538	-0.38291	0.13942	-2.74645	0.00602448	0.112013	530.978	269.932	472.643	718.136	266.236	186.644	323.988	115.752
ENSMUSG00000050035	Fhl4	65.3198	-0.382394	0.145252	-2.63263	0.00847271	0.137775	78.4279	74.4204	73.4578	91.6769	29.5817	59.5484	62.1215	53.324
ENSMUSG00000074865	Zfp934	32.5276	-0.381933	0.147517	-2.58908	0.0096233	0.148593	33.9148	56.7613	40.5951	33.6149	17.4801	29.3298	27.7158	20.8094
ENSMUSG00000030589	Rasgrp4	29.9591	-0.381479	0.147147	-2.59251	0.0095279	0.147754	37.0943	45.4091	31.8961	37.6894	12.1016	21.3308	22.9372	31.2141
ENSMUSG00000045672	Col27a1	68.9186	-0.380448	0.142751	-2.66512	0.00769604	0.130452	75.2484	111	62.8257	85.5651	59.1635	51.5493	63.0772	42.9194
ENSMUSG00000070858	Gm1673	520.537	-0.380365	0.144723	-2.62824	0.00858292	0.138928	713.27	840.068	519.037	460.422	281.027	403.507	323.988	622.981
ENSMUSG00000078453	Abracl	868.817	-0.380317	0.129371	-2.93975	0.00328475	0.0781335	966.571	1330.74	879.56	908.62	547.262	703.915	685.248	928.619
ENSMUSG00000050558	Prokr2	388.091	-0.379829	0.11008	-3.45048	0.000559589	0.0231409	445.131	413.727	472.643	466.533	334.139	351.069	371.773	249.713
ENSMUSG00000004451	Ralb	629.974	-0.379374	0.102904	-3.68669	0.000227188	0.0116351	778.98	597.886	748.11	777.216	554.658	473.721	591.588	517.633
ENSMUSG00000063652	Slc22a21	41.6137	-0.379292	0.143987	-2.63421	0.00843345	0.137715	51.932	49.1932	44.4613	56.0248	29.5817	32.8849	36.3172	32.5147
ENSMUSG00000095362	Gm14325	174.456	-0.378933	0.135185	-2.80307	0.00506183	0.101455	202.429	266.148	194.277	162.981	129.084	116.43	135.712	188.585
ENSMUSG00000046314	Stxbp6	603.721	-0.378747	0.110153	-3.43836	0.000585239	0.0239266	737.646	577.704	679.485	799.626	557.347	525.27	535.201	417.488
ENSMUSG00000051079	Rgs13	27.6405	-0.377517	0.147326	-2.56246	0.0103934	0.155642	34.9746	46.6704	28.9965	30.559	18.8247	17.7756	27.7158	15.607
ENSMUSG00000060950	Trmt61a	475.533	-0.377473	0.103875	-3.63391	0.000279163	0.0134813	583.97	484.363	535.469	582.658	355.653	403.507	381.331	477.315
ENSMUSG00000057863	Rpl36	114.397	-0.377221	0.144941	-2.60258	0.00925241	0.145521	161.095	151.364	114.053	128.348	72.6097	87.9894	59.2544	140.463
ENSMUSG00000026395	Ptprc	48.807	-0.376894	0.145961	-2.58216	0.0098183	0.150474	48.7525	46.6704	77.324	65.1925	36.3049	29.3298	43.9629	42.9194
ENSMUSG00000035868	3110052M02Rik	431.52	-0.376402	0.115483	-3.25937	0.0011166	0.0363552	485.405	563.829	429.148	520.521	341.535	319.073	333.545	459.107
ENSMUSG00000089922	3110039M20Rik	501.644	-0.375833	0.138478	-2.71403	0.00664708	0.119048	511.901	798.443	545.134	532.745	294.473	375.066	372.729	582.663
ENSMUSG00000021278	Amn	63.8014	-0.375371	0.140349	-2.67455	0.00748286	0.12759	85.8468	65.5909	72.4912	80.4719	48.4065	59.5484	38.2286	59.827
ENSMUSG00000022615	Tymp	20.4391	-0.37522	0.145372	-2.58109	0.00984882	NA	29.6754	18.9204	31.8961	26.4844	15.4632	11.5542	19.1143	10.4047
ENSMUSG00000017167	Cntnap1	49.8739	-0.374422	0.147039	-2.54641	0.0108836	0.159834	76.3082	55.5	43.4947	80.4719	46.3896	23.1083	51.6086	22.11
ENSMUSG00000019088	Dnase1l1	39.7227	-0.374273	0.146994	-2.54618	0.010891	0.159834	42.3935	58.0227	54.1268	40.7453	20.8417	30.2186	36.3172	35.1158
ENSMUSG00000046999	1110032F04Rik	153.572	-0.373662	0.116368	-3.21103	0.00132258	0.0416482	170.634	165.239	179.778	193.54	112.948	129.762	127.11	149.567
ENSMUSG00000042659	Arrdc4	1192.75	-0.373237	0.120286	-3.10292	0.00191624	0.0531953	1344.93	1353.44	1502.02	1347.65	1181.93	777.684	1217.58	816.768
ENSMUSG00000063694	Cycs	119.876	-0.372416	0.126909	-2.93452	0.00334064	0.0788118	124.001	153.886	138.217	143.627	98.1576	103.099	78.3687	119.654
ENSMUSG00000052921	Arhgef15	307.924	-0.372339	0.122165	-3.04783	0.00230501	0.0607535	339.148	354.443	320.895	421.714	279.01	313.74	234.15	200.29
ENSMUSG00000000305	Cdh4	2646.09	-0.371733	0.109807	-3.38535	0.000710879	0.0269836	3141.36	2797.7	2733.4	3537.71	2636.81	2199.73	2327.17	1794.81
ENSMUSG00000061462	Obscn	39.1784	-0.371251	0.146774	-2.5294	0.0114257	0.163771	41.3336	56.7613	43.4947	50.9316	21.514	37.3288	33.45	28.6129
ENSMUSG00000026922	Agpat2	28.1627	-0.371245	0.147534	-2.51634	0.011858	0.165839	39.214	37.8409	27.0634	36.6708	18.8247	21.3308	24.8486	19.5088
ENSMUSG00000041479	Syt15	17.9921	-0.371097	0.145624	-2.54833	0.0108241	NA	21.1967	22.7045	22.2306	27.5031	12.7739	12.4429	13.38	11.7053
ENSMUSG00000038543	BC028528	78.7638	-0.371013	0.147162	-2.52113	0.011698	0.165207	81.6074	148.841	79.2571	89.6396	47.0619	41.7727	39.1843	102.746
ENSMUSG00000097814	Panct2	58.4049	-0.370714	0.146376	-2.53262	0.0113215	0.162928	68.8894	63.0682	58.9595	96.77	62.5251	45.3279	39.1843	32.5147
ENSMUSG00000053291	Rab4b	58.5475	-0.36991	0.141837	-2.60799	0.00910745	0.143712	90.0861	66.8522	64.7588	58.062	40.3387	46.2166	48.7415	53.324
ENSMUSG00000055818	A230083G16Rik	46.8493	-0.369673	0.147536	-2.50564	0.0122229	0.168106	57.2312	74.4204	50.2606	50.9316	19.4971	44.4391	32.4943	45.5205
ENSMUSG00000051319	1500011K16Rik	334.162	-0.369279	0.134939	-2.73664	0.00620707	0.113579	386.84	517.159	330.56	341.242	207.745	240.86	288.626	360.262
ENSMUSG00000075324	Fign	90.5232	-0.368835	0.146368	-2.51991	0.0117383	0.165452	103.864	129.92	83.1233	128.348	102.191	51.5493	78.3687	46.8211
ENSMUSG00000025776	Crispld1	29.6032	-0.368459	0.14752	-2.49768	0.0125007	0.170243	44.5131	42.8863	28.0299	32.5962	16.8078	20.442	22.9372	28.6129
ENSMUSG00000027965	Olfm3	262.472	-0.368177	0.133179	-2.76454	0.00570034	0.108188	372.003	277.5	227.139	360.596	240.016	251.525	204.523	166.475
ENSMUSG00000020297	Nsg2	40731.8	-0.367507	0.0617679	-5.9498	2.68464e-09	1.20587e-06	46674.1	43479.2	47426.7	46971.2	37215.2	35136.2	34705.9	34245.7
ENSMUSG00000020099	Unc5b	312.309	-0.366235	0.124998	-2.92993	0.00339037	0.0793347	323.25	421.295	400.152	308.646	271.614	199.087	257.087	317.343
ENSMUSG00000016194	Hsd11b1	29.7087	-0.36514	0.146787	-2.48755	0.0128625	0.172511	39.214	32.7954	33.8292	46.8571	31.5987	14.2205	24.8486	14.3065
ENSMUSG00000056367	Actr3b	1476.81	-0.364983	0.109704	-3.32697	0.000877949	0.0315864	1722.23	1372.36	1704.03	1996.52	1356.73	1046.1	1352.34	1264.17
ENSMUSG00000039195	1110008P14Rik	506.507	-0.364579	0.106558	-3.4214	0.000622999	0.0248354	640.141	573.92	540.301	568.397	402.715	383.954	408.091	534.541
ENSMUSG00000055409	Nell1	521.541	-0.3645	0.130931	-2.78392	0.0053706	0.104444	674.056	465.443	538.368	766.011	480.031	347.514	523.732	377.17
ENSMUSG00000042737	Dpm3	361.014	-0.364082	0.125074	-2.91094	0.00360339	0.0827056	424.994	525.988	385.653	342.26	284.388	287.965	257.087	379.771
ENSMUSG00000026452	Syt2	44.3919	-0.363396	0.145665	-2.49473	0.0126052	0.170651	46.6328	52.9772	68.625	47.8757	38.3218	41.7727	27.7158	31.2141
ENSMUSG00000063383	Zfp947	24.0622	-0.362178	0.147226	-2.46001	0.0138932	0.179034	28.6156	30.2727	34.7958	28.5217	19.4971	23.1083	13.38	14.3065
ENSMUSG00000071636	Rimbp3	80.3749	-0.361483	0.13577	-2.66246	0.00775721	0.131164	89.0263	103.432	108.254	79.4533	78.6606	66.6586	56.3872	61.1276
ENSMUSG00000097536	2610037D02Rik	26.6474	-0.361427	0.147536	-2.44975	0.0142956	0.180224	27.5558	35.3182	34.7958	34.6335	16.8078	19.5532	17.2029	27.3123
ENSMUSG00000094114	Gm21967	366.439	-0.361352	0.142426	-2.53712	0.0111768	0.161979	509.781	283.807	410.784	550.061	337.501	285.299	366.995	187.284
ENSMUSG00000029452	Tmem116	32.5397	-0.361129	0.14744	-2.44933	0.0143123	0.180224	39.214	52.9772	28.9965	41.7639	15.4632	28.441	24.8486	28.6129
ENSMUSG00000097402	Gm17399	26.2627	-0.360932	0.1447	-2.49434	0.012619	0.170677	47.6926	37.8409	28.0299	23.4285	23.5309	12.4429	12.4243	24.7111
ENSMUSG00000051671	Coa6	211.275	-0.360566	0.129919	-2.77531	0.00551495	0.106623	244.822	329.216	203.942	208.82	160.683	175.979	158.649	208.094
ENSMUSG00000030551	Nr2f2	2062.77	-0.358702	0.139317	-2.57472	0.0100322	0.152453	2608.26	2223.78	2493.7	2452.87	2274.43	974.105	2072.95	1402.03
ENSMUSG00000016918	Sulf1	303.505	-0.358594	0.12774	-2.80721	0.0049972	0.100721	517.2	285.068	267.734	721.191	144.547	290.632	122.332	79.3358
ENSMUSG00000025373	Rnf41	2418.48	-0.358259	0.0694848	-5.15594	2.52365e-07	5.26345e-05	2729.08	2529.03	2831.99	2849.11	2084.84	2086.86	2033.76	2203.19
ENSMUSG00000038152	5033430I15Rik	117.914	-0.358132	0.12956	-2.76422	0.00570595	0.108188	129.3	143.795	140.15	136.497	81.3498	127.096	88.8815	96.2434
ENSMUSG00000058740	Kcnt1	675.755	-0.357584	0.118269	-3.02347	0.00249893	0.0646718	721.749	971.25	606.993	819.999	516.336	655.032	547.625	567.056
ENSMUSG00000097178	2310002F09Rik	38.6317	-0.357426	0.147535	-2.42266	0.0154074	0.185976	63.5902	42.8863	38.662	47.8757	39.6664	18.6644	23.8929	33.8152
ENSMUSG00000066456	Hmgn3	1577.56	-0.356818	0.0830237	-4.29778	1.72515e-05	0.00155166	1916.18	1652.39	1749.46	1836.59	1240.42	1326.06	1415.41	1483.97
ENSMUSG00000062563	Cys1	64.3878	-0.35665	0.140639	-2.53593	0.0112149	0.162177	58.291	74.4204	83.1233	88.621	44.3726	55.1045	48.7415	62.4282
ENSMUSG00000040452	Cdh12	296.81	-0.356281	0.108584	-3.28116	0.00103382	0.0349241	362.464	310.295	349.891	335.13	241.36	259.524	214.08	301.736
ENSMUSG00000020096	Tbata	35.0646	-0.355772	0.142831	-2.49086	0.0127434	0.171654	59.3508	39.1023	56.0599	31.5776	24.8756	25.7747	37.2729	6.50293
ENSMUSG00000005983	1700037C18Rik	128.918	-0.35563	0.126777	-2.80515	0.00502927	0.101084	139.898	132.443	166.247	157.888	84.7114	116.43	112.774	120.955
ENSMUSG00000062619	2310039H08Rik	183.216	-0.355256	0.121493	-2.92409	0.00345468	0.0803171	203.489	233.352	217.474	190.484	119.672	164.425	158.649	178.18
ENSMUSG00000010911	Apip	395.221	-0.355103	0.112931	-3.14442	0.00166415	0.0479935	443.012	515.897	407.884	446.161	280.354	322.628	333.545	412.286
ENSMUSG00000021303	Gng4	1241.41	-0.354406	0.137763	-2.57257	0.0100946	0.15324	1581.28	1272.72	1153.09	1849.84	1185.29	1186.52	1084.74	617.779
ENSMUSG00000024208	Uqcc2	2246.54	-0.354088	0.137312	-2.57871	0.00991702	0.151342	2453.52	3686.96	2222.1	2219.6	1440.77	1592.7	1763.3	2593.37
ENSMUSG00000094942	Gm3604	34.8527	-0.35369	0.147491	-2.39804	0.016483	0.191996	33.9148	46.6704	40.5951	49.913	26.2202	19.5532	22.9372	39.0176
ENSMUSG00000028527	Ak4	231.701	-0.35307	0.141524	-2.49477	0.0126038	0.170651	311.592	203.079	322.828	265.863	231.948	182.2	225.549	110.55
ENSMUSG00000021493	Pdlim7	703.98	-0.352354	0.105608	-3.33642	0.000848656	0.0307633	843.63	937.193	656.287	780.272	553.313	583.929	612.614	664.6
ENSMUSG00000093594	Gm20707	30.1945	-0.352112	0.145392	-2.42182	0.0154431	0.185976	46.6328	40.3636	28.0299	39.7266	14.7909	29.3298	11.4686	31.2141
ENSMUSG00000029403	Cdkl2	1252.62	-0.351712	0.106025	-3.31724	0.000909122	0.0323041	1501.79	1160.45	1402.46	1662.41	1177.89	1025.65	1138.26	952.029
ENSMUSG00000057322	Rpl38	1035.04	-0.351138	0.140817	-2.49357	0.0126466	0.170729	1150.98	1844.11	974.282	937.141	676.346	770.574	783.687	1143.22
ENSMUSG00000054293	A630033H20Rik	18.0343	-0.350872	0.143375	-2.44724	0.0143956	NA	31.7951	16.3977	18.3644	27.5031	10.0847	12.4429	13.38	14.3065
ENSMUSG00000025350	Rdh5	60.7907	-0.35075	0.143202	-2.44934	0.0143117	0.180224	69.9492	79.4659	63.7923	75.3788	38.9941	37.3288	56.3872	65.0293
ENSMUSG00000082145	Gm12312	15.0728	-0.350724	0.135485	-2.58866	0.0096351	NA	25.4361	27.75	8.69895	22.4099	8.74006	12.4429	8.60144	6.50293
ENSMUSG00000025189	Cnnm1	204.626	-0.350236	0.12521	-2.79719	0.00515497	0.102335	245.882	258.579	173.979	269.937	184.214	181.311	146.224	176.88
ENSMUSG00000031821	Gins2	176.437	-0.349234	0.125878	-2.7744	0.00553041	0.106686	184.412	254.795	172.046	204.745	128.412	143.983	146.224	176.88
ENSMUSG00000098087	Gm17750	2324.83	-0.34918	0.144885	-2.41005	0.0159503	0.189234	2309.38	5074.46	2353.55	2274.61	1296.22	1418.5	1491.87	2380.07
ENSMUSG00000004187	Kifc2	1938.1	-0.349117	0.0916795	-3.80802	0.000140082	0.00819482	2130.27	2382.71	1906.04	2382.58	1853.57	1598.03	1679.19	1572.41
ENSMUSG00000087159	Gm15246	57.7575	-0.348144	0.142913	-2.43606	0.0148484	0.183105	62.5304	68.1136	59.9261	83.5278	34.9602	55.1045	45.8743	52.0235
ENSMUSG00000026678	Rgs5	2711.47	-0.348137	0.103665	-3.3583	0.000784227	0.028938	3202.83	2575.7	3063.96	3518.36	2116.44	2434.37	2103.53	2676.61
ENSMUSG00000041939	Mvk	1177.88	-0.348018	0.094483	-3.68339	0.000230149	0.0117034	1395.8	1116.31	1428.56	1407.75	939.893	1066.54	1091.43	976.74
ENSMUSG00000015970	Chdh	29.7975	-0.347816	0.146516	-2.37392	0.0176003	0.199967	46.6328	31.5341	33.8292	39.7266	30.9264	23.1083	10.5129	22.11
ENSMUSG00000077440	Gm23130	32.0368	-0.347763	0.147075	-2.36453	0.0180529	0.202021	38.1541	40.3636	45.4278	32.5962	23.5309	30.2186	23.8929	22.11
ENSMUSG00000072720	Myo18b	71.084	-0.347488	0.136345	-2.54859	0.0108161	0.159778	86.9066	87.034	81.1902	79.4533	66.5589	47.9942	68.8115	50.7229
ENSMUSG00000043850	Clrn1	62.1691	-0.347198	0.146999	-2.36191	0.0181812	0.202513	91.1459	44.1477	103.421	64.1738	57.8189	41.7727	50.6529	44.2199
ENSMUSG00000074519	Etohi1	83.9009	-0.346848	0.135911	-2.55202	0.0107101	0.158896	92.2058	123.614	89.8891	86.5837	57.8189	68.4362	70.723	81.9369
ENSMUSG00000025597	Klhl4	433.917	-0.346703	0.101703	-3.40897	0.000652081	0.0256261	516.14	475.534	503.573	477.738	375.15	313.74	369.862	439.598
ENSMUSG00000062372	Otof	252.802	-0.346565	0.123978	-2.79538	0.0051839	0.102335	266.019	316.602	258.069	323.925	173.457	216.863	193.055	274.424
ENSMUSG00000024516	Sec11c	1042.49	-0.346474	0.122085	-2.83799	0.00453993	0.0957978	1087.39	1382.45	1040.01	1293.66	781.227	712.803	892.638	1149.72
ENSMUSG00000087484	2900089D17Rik	30.97	-0.34641	0.147279	-2.35207	0.0186694	0.20572	46.6328	36.5795	29.963	40.7453	13.4462	23.1083	28.6715	28.6129
ENSMUSG00000031278	Acsl4	1054.31	-0.346023	0.112333	-3.08032	0.00206781	0.0563596	1362.95	948.545	1122.16	1390.43	828.289	830.122	1002.55	949.428
ENSMUSG00000021852	Slc35f4	174.686	-0.345581	0.132233	-2.61344	0.00896371	0.142381	253.301	191.727	183.644	187.428	184.886	156.426	120.42	119.654
ENSMUSG00000009292	Trpm2	198.924	-0.345407	0.128619	-2.68551	0.00724202	0.125415	216.207	283.807	208.775	211.875	127.739	175.979	161.516	205.493
ENSMUSG00000026385	Dbi	6031.63	-0.345055	0.103794	-3.32443	0.000886	0.0317966	6901.66	7378.97	6071.87	7125.33	4518.61	4968.29	6417.63	4870.7
ENSMUSG00000029781	Fkbp9	1180.88	-0.34505	0.0941078	-3.66654	0.000245851	0.0122001	1365.07	1231.09	1410.2	1353.76	1048.14	1022.1	1158.33	858.387
ENSMUSG00000085338	2410004I01Rik	47.8821	-0.34504	0.147327	-2.34199	0.019181	0.208958	40.2738	79.4659	62.8257	50.9316	25.5479	36.44	42.0515	45.5205
ENSMUSG00000027457	Snph	877.156	-0.344806	0.11385	-3.02861	0.00245681	0.0642301	1007.9	1149.1	841.865	1022.71	912.328	657.698	777.952	647.692
ENSMUSG00000078864	Gm14322	24.3546	-0.34456	0.14361	-2.39927	0.0164278	0.191738	25.4361	55.5	22.2306	24.4472	18.8247	13.3317	18.1586	16.9076
ENSMUSG00000071014	Ndufb6	1618.03	-0.344312	0.139168	-2.47408	0.013358	0.175718	1875.91	2632.46	1559.05	1550.36	1034.69	1147.42	1219.49	1924.87
ENSMUSG00000070570	Slc17a7	1534.99	-0.344151	0.140744	-2.44522	0.0144763	0.181156	1920.42	1232.35	1699.19	2403.97	1668.01	1021.21	1441.22	893.503
ENSMUSG00000027966	Col11a1	548.798	-0.344143	0.126811	-2.71383	0.006651	0.119048	633.782	793.397	465.877	646.831	385.235	552.822	484.548	427.893
ENSMUSG00000067377	Tspan6	3860.88	-0.344022	0.109648	-3.13751	0.00170388	0.0488457	4068.71	5343.13	3998.62	4222.23	2987.08	3098.29	3113.72	4055.23
ENSMUSG00000022687	Boc	490.025	-0.343987	0.11426	-3.01057	0.00260755	0.0668899	617.885	467.966	574.131	586.732	491.46	393.73	450.142	338.152
ENSMUSG00000043298	Smco3	64.9836	-0.343915	0.141815	-2.4251	0.0153043	0.185547	89.0263	69.375	63.7923	86.5837	62.5251	58.6596	39.1843	50.7229
ENSMUSG00000038412	Higd1a	567.014	-0.34337	0.0970184	-3.53923	0.0004013	0.0178244	672.996	642.034	566.398	689.614	449.777	490.607	465.433	559.252
ENSMUSG00000044894	Uqcrq	1977.82	-0.342697	0.137195	-2.49788	0.012494	0.170243	2387.81	2959.16	1939.87	1982.26	1205.46	1424.72	1526.28	2396.98
ENSMUSG00000031425	Plp1	372.276	-0.342282	0.114176	-2.99784	0.00271897	0.0688497	467.388	369.579	431.081	435.975	375.15	253.303	315.386	330.349
ENSMUSG00000092448	Gm20387	33.8979	-0.342152	0.147124	-2.3256	0.0200397	0.213575	44.5131	46.6704	35.7623	41.7639	12.1016	26.6634	32.4943	31.2141
ENSMUSG00000010660	Plcd1	262.739	-0.341989	0.108648	-3.14767	0.00164577	0.0477507	294.635	276.238	309.296	320.869	266.236	213.308	223.637	197.689
ENSMUSG00000001134	Uxt	80.221	-0.341928	0.142613	-2.39759	0.0165033	0.191996	72.0689	132.443	86.9895	88.621	52.4404	64.881	64.9887	79.3358
ENSMUSG00000040605	Bace2	24.9403	-0.341598	0.139505	-2.44865	0.0143392	0.180224	26.4959	27.75	31.8961	48.8943	30.9264	13.3317	12.4243	7.80352
ENSMUSG00000058420	Syt17	82.1771	-0.341386	0.143283	-2.3826	0.0171906	0.197439	96.4451	78.2045	85.0564	132.422	76.6436	74.6576	69.7672	44.2199
ENSMUSG00000029154	Cwh43	14.861	-0.34138	0.139801	-2.4419	0.0146103	NA	21.1967	17.6591	20.2975	19.354	6.05081	9.7766	7.64572	16.9076
ENSMUSG00000037843	Vstm2l	545.722	-0.341116	0.115134	-2.96278	0.00304877	0.0743642	691.013	558.784	579.93	670.26	469.946	583.929	424.338	387.575
ENSMUSG00000036872	Abcc12	21.0636	-0.340945	0.146779	-2.32285	0.0201874	NA	27.5558	27.75	28.9965	21.3913	12.7739	16.8868	16.2472	16.9076
ENSMUSG00000079523	Tmsb10	3494.35	-0.340914	0.108571	-3.14001	0.00168941	0.0485274	4451.31	4470.27	3557.87	3452.14	2556.8	2792.55	3235.1	3438.75
ENSMUSG00000037894	H2afz	264.099	-0.340176	0.138359	-2.45864	0.0139465	0.179068	320.071	431.386	239.704	247.528	180.18	222.195	192.099	279.626
ENSMUSG00000097626	4921504A21Rik	23.6508	-0.339594	0.145904	-2.32752	0.0199379	0.213172	22.2566	31.5341	29.963	37.6894	22.8586	19.5532	16.2472	9.10411
ENSMUSG00000097412	1810014B01Rik	95.911	-0.338902	0.129575	-2.61549	0.00890992	0.141996	114.462	102.17	115.019	112.05	69.2482	85.323	97.483	71.5323
ENSMUSG00000042106	Fam212a	67.9166	-0.33739	0.142339	-2.37032	0.0177726	0.200576	81.6074	78.2045	104.387	58.062	65.2143	54.2157	53.5201	48.1217
ENSMUSG00000010830	Kdelr3	52.3457	-0.336726	0.1453	-2.31745	0.0204791	0.217021	61.4705	68.1136	69.5916	50.9316	37.6495	54.2157	28.6715	48.1217
ENSMUSG00000090785	Gm17116	33.6373	-0.335644	0.147297	-2.27869	0.0226854	0.228745	39.214	50.4545	36.7289	36.6708	20.1694	23.1083	31.5386	31.2141
ENSMUSG00000054400	Cklf	115.675	-0.33538	0.12645	-2.65228	0.0079949	0.132858	120.821	150.102	131.451	132.422	99.5022	94.2108	117.553	79.3358
ENSMUSG00000092981	Mir5125	43.3961	-0.334795	0.147373	-2.27175	0.0231015	0.230871	44.5131	87.034	39.6285	43.8012	26.8925	31.1074	28.6715	45.5205
ENSMUSG00000097773	Gm10614	5.81273	-0.334793	0.112807	-2.96783	0.00299909	NA	6.35902	12.6136	9.6655	9.16769	3.36156	1.77756	0.955716	2.60117
ENSMUSG00000080717	B230307C23Rik	76.9733	-0.334663	0.139159	-2.40489	0.0161772	0.190241	93.2656	112.261	80.2236	74.3601	58.4912	55.9932	59.2544	81.9369
ENSMUSG00000060419	Rps16-ps2	46.6335	-0.334312	0.147415	-2.26783	0.0233395	0.232442	45.573	85.7727	52.1937	46.8571	30.9264	36.44	21.9815	53.324
ENSMUSG00000097055	Gm4419	103.912	-0.334088	0.137173	-2.43553	0.0148699	0.183212	140.958	124.875	118.886	99.8259	73.9544	69.325	113.73	89.7405
ENSMUSG00000026730	Pter	492.624	-0.333723	0.137718	-2.42324	0.0153829	0.185976	650.74	382.193	532.569	736.471	457.172	289.743	461.611	430.494
ENSMUSG00000060429	Sntb1	26.0298	-0.333644	0.147543	-2.26134	0.0237382	0.233984	25.4361	32.7954	35.7623	34.6335	21.514	19.5532	22.9372	15.607
ENSMUSG00000044667	D3Bwg0562e	2122.32	-0.333249	0.118533	-2.81145	0.00493191	0.100035	2740.74	1863.03	2247.23	2860.32	2011.56	1816.67	1956.35	1482.67
ENSMUSG00000047963	Stbd1	64.279	-0.333064	0.143197	-2.32591	0.0200233	0.213575	77.3681	64.3295	63.7923	99.8259	63.8697	44.4391	56.3872	44.2199
ENSMUSG00000021196	Pfkp	4060.01	-0.333045	0.139059	-2.395	0.0166205	0.192766	3972.27	6873.17	3369.39	4806.92	2546.72	3113.4	3438.66	4359.57
ENSMUSG00000051124	Gimap9	19.4661	-0.33284	0.142204	-2.34059	0.0192535	NA	22.2566	17.6591	29.963	31.5776	16.8078	6.22147	14.3357	16.9076
ENSMUSG00000022367	Has2	143.794	-0.332821	0.12406	-2.68275	0.00730203	0.125999	173.813	142.534	183.644	160.944	116.31	150.204	117.553	105.348
ENSMUSG00000079428	Tceal7	42.8113	-0.332643	0.145583	-2.28491	0.0223183	0.226984	50.8722	50.4545	38.662	65.1925	33.6156	35.5513	38.2286	29.9135
ENSMUSG00000013936	Myl2	8.16312	-0.332481	0.124705	-2.66613	0.0076729	NA	10.5984	13.875	10.632	13.2422	4.03387	7.11025	1.91143	3.90176
ENSMUSG00000007279	Scube2	24.7338	-0.331848	0.145672	-2.27805	0.0227237	0.228745	36.0344	36.5795	30.9296	21.3913	12.1016	14.2205	25.8043	20.8094
ENSMUSG00000086771	1700080G11Rik	6.92919	-0.331272	0.107676	-3.07657	0.00209395	NA	14.8377	8.82954	5.7993	17.3167	2.01694	5.33269	0	1.30059
ENSMUSG00000033871	Ppargc1b	21.2473	-0.329809	0.143548	-2.29755	0.0215872	NA	21.1967	44.1477	24.1637	20.3726	12.1016	18.6644	12.4243	16.9076
ENSMUSG00000039137	Whrn	330.023	-0.32966	0.124666	-2.64436	0.00818463	0.135292	338.088	503.284	291.898	384.024	295.817	265.746	293.405	267.921
ENSMUSG00000019966	Kitl	2616.68	-0.329021	0.100702	-3.26728	0.00108587	0.0358824	3195.41	2444.52	2867.75	3326.85	2272.42	2073.53	2189.54	2563.46
ENSMUSG00000028261	Ndufaf4	1136.71	-0.32893	0.102758	-3.20101	0.00136946	0.0427502	1274.98	1374.89	1184.99	1307.92	830.978	979.437	941.38	1199.14
ENSMUSG00000056947	Mab21l1	170.036	-0.32892	0.143702	-2.2889	0.022085	0.226372	198.189	256.057	159.481	192.521	185.558	79.9903	137.623	150.868
ENSMUSG00000001663	Gstt1	187.066	-0.328765	0.112126	-2.93211	0.00336669	0.0791666	216.207	225.784	197.176	213.913	157.993	180.423	171.073	133.96
ENSMUSG00000074925	Ptar1	79.2798	-0.328753	0.132354	-2.4839	0.0129954	0.174131	104.924	87.034	78.2905	95.7514	62.5251	67.5474	64.0329	74.1334
ENSMUSG00000079610	Ankrd39	194.225	-0.328296	0.126764	-2.58982	0.00960269	0.148593	222.566	243.443	203.942	220.025	124.378	166.202	158.649	214.597
ENSMUSG00000062825	Actg1	79.5259	-0.328286	0.142349	-2.3062	0.0210997	0.220192	84.7869	133.704	89.8891	67.2297	65.8866	68.4362	57.3429	68.9311
ENSMUSG00000067847	Romo1	1003.82	-0.327802	0.136292	-2.40515	0.0161659	0.190241	1235.77	1516.16	959.784	955.477	705.256	725.246	731.122	1201.74
ENSMUSG00000025353	Ormdl2	84.5095	-0.327735	0.133211	-2.46028	0.0138829	0.179034	102.804	107.216	91.8222	88.621	56.4742	73.7689	81.2358	74.1334
ENSMUSG00000014852	Adamts13	7.02515	-0.327435	0.114349	-2.86347	0.00419022	NA	10.5984	7.56818	8.69895	17.3167	0.672312	2.66634	4.77858	3.90176
ENSMUSG00000024846	Cst6	16.58	-0.327423	0.141637	-2.31171	0.0207938	NA	20.1369	25.2273	13.5317	28.5217	14.1186	12.4429	9.55716	9.10411
ENSMUSG00000056427	Slit3	201.76	-0.32664	0.144544	-2.2598	0.0238337	0.234728	280.857	210.648	248.403	220.025	218.502	159.092	195.922	80.6364
ENSMUSG00000015943	Bola1	265.989	-0.326614	0.133448	-2.4475	0.014385	0.180642	337.028	375.886	277.4	239.379	172.784	237.305	200.7	287.43
ENSMUSG00000038248	Sobp	2982.84	-0.326191	0.100439	-3.24764	0.00116367	0.0375479	3327.89	3379.19	3743.45	3032.47	3059.02	2318.83	2703.72	2298.14
ENSMUSG00000050541	Adra1b	52.8342	-0.326175	0.144733	-2.25364	0.024219	0.235712	66.7697	52.9772	47.3609	83.5278	43.028	46.2166	37.2729	45.5205
ENSMUSG00000047793	Sned1	122.052	-0.325697	0.137288	-2.37236	0.0176747	0.200438	134.599	172.807	110.187	149.739	72.6097	113.764	110.863	111.85
ENSMUSG00000085981	Gm11375	10.6089	-0.325454	0.131618	-2.47272	0.0134089	NA	16.9574	18.9204	13.5317	10.1863	4.70619	7.11025	9.55716	3.90176
ENSMUSG00000021418	Rpp40	115.073	-0.324867	0.124439	-2.61065	0.00903705	0.142915	108.103	142.534	142.083	134.459	100.175	102.21	86.9701	104.047
ENSMUSG00000074754	Gm561	475.564	-0.324518	0.134156	-2.41895	0.0155652	0.186822	454.67	736.636	501.639	507.279	351.619	327.96	378.463	546.246
ENSMUSG00000021520	Uqcrb	585.668	-0.323401	0.111319	-2.90518	0.0036704	0.0836502	649.68	827.454	573.164	607.105	484.065	480.831	481.681	581.362
ENSMUSG00000086181	C230034O21Rik	55.6017	-0.323359	0.144298	-2.2409	0.0250325	0.240515	74.1886	69.375	51.2271	70.2856	59.1635	40.8839	45.8743	33.8152
ENSMUSG00000043445	Pgp	311.794	-0.323223	0.115601	-2.79604	0.00517335	0.102335	409.097	269.932	372.122	364.67	264.219	254.192	257.087	303.037
ENSMUSG00000002617	Zfp40	797.917	-0.323086	0.0857809	-3.76641	0.000165611	0.00899359	840.45	990.17	890.192	861.763	692.482	676.363	663.267	768.647
ENSMUSG00000092072	Gm4540	176.186	-0.322698	0.13556	-2.38049	0.0172899	0.198168	202.429	266.148	159.481	187.428	120.344	132.428	150.047	191.186
ENSMUSG00000021662	Arhgef28	509.966	-0.322626	0.117032	-2.75673	0.00583825	0.110116	563.833	500.761	565.432	691.651	451.794	371.511	538.068	396.679
ENSMUSG00000092837	Rpph1	20.7284	-0.322494	0.118882	-2.71271	0.00667348	NA	32.8549	69.375	6.76585	17.3167	8.74006	6.22147	7.64572	16.9076
ENSMUSG00000021803	Cdhr1	77.7619	-0.322456	0.146023	-2.20826	0.0272264	0.251849	84.7869	84.5113	68.625	134.459	67.9036	75.5464	65.9444	40.3182
ENSMUSG00000078851	Hist3h2a	630.066	-0.322222	0.0853953	-3.7733	0.000161105	0.00880644	670.877	711.409	730.712	717.117	556.002	529.714	613.569	511.13
ENSMUSG00000020774	Aspa	8.91529	-0.322139	0.126261	-2.55138	0.0107298	NA	13.7779	13.875	6.76585	17.3167	6.05081	3.55513	4.77858	5.20235
ENSMUSG00000071719	Tmem28	311.411	-0.322112	0.138437	-2.32678	0.0199772	0.213431	372.003	346.875	369.222	365.689	356.998	294.187	234.15	152.169
ENSMUSG00000038028	9630033F20Rik	526.447	-0.321579	0.100624	-3.19584	0.00139425	0.0428731	638.022	518.42	585.729	635.626	502.89	465.722	474.991	390.176
ENSMUSG00000081669	Npm3-ps1	7.32772	-0.321542	0.107683	-2.98601	0.00282644	NA	15.8975	5.04545	21.2641	6.11179	1.34462	0.888782	2.86715	5.20235
ENSMUSG00000098178	Yam1	22213.8	-0.321425	0.139136	-2.31015	0.0208798	0.218826	20987.9	47389.4	19365.8	30034.4	19164.9	10989.8	9253.24	20524.6
ENSMUSG00000051147	Nat2	32.9081	-0.321417	0.146201	-2.19846	0.0279166	0.255078	24.3762	59.2841	36.7289	43.8012	16.1355	24.8859	22.9372	35.1158
ENSMUSG00000040729	AK129341	163.815	-0.32066	0.12308	-2.60531	0.00917922	0.144528	178.053	214.432	165.28	190.484	119.672	168.868	128.066	145.666
ENSMUSG00000046215	Rprml	162.191	-0.320459	0.141423	-2.26596	0.0234537	0.232935	252.241	126.136	182.678	199.652	146.564	135.095	161.516	93.6422
ENSMUSG00000007721	Ccdc124	1077.47	-0.320429	0.095697	-3.34837	0.000812884	0.0297664	1445.62	1092.34	1141.5	1172.45	1001.07	962.55	914.62	889.601
ENSMUSG00000030406	Gipr	665.696	-0.320281	0.141568	-2.26238	0.0236741	0.233763	704.791	1075.94	703.648	633.589	461.206	536.824	392.799	816.768
ENSMUSG00000031286	Glt28d2	68.6509	-0.320064	0.137326	-2.33068	0.0197701	0.212639	78.4279	89.5568	79.2571	70.2856	50.4234	57.7708	50.6529	72.8328
ENSMUSG00000072066	6720489N17Rik	21.7322	-0.320018	0.143515	-2.22985	0.0257573	0.244279	20.1369	39.1023	32.8627	19.354	17.4801	9.7766	14.3357	20.8094
ENSMUSG00000023861	Mpc1	265.052	-0.319661	0.135826	-2.35346	0.0185996	0.205266	338.088	368.318	254.203	264.844	177.49	202.642	198.789	316.043
ENSMUSG00000038274	Fau	141.474	-0.31939	0.141702	-2.25395	0.0241991	0.235712	190.771	210.648	124.685	135.478	92.7791	111.986	104.173	161.273
ENSMUSG00000020857	Nme2	848.852	-0.319325	0.146282	-2.18293	0.0290407	0.259097	1060.9	1468.23	857.33	857.688	461.206	529.714	507.485	1048.27
ENSMUSG00000027273	Snap25	7221.2	-0.319277	0.0698709	-4.56952	4.8884e-06	0.000558326	8256.13	7570.7	7964.37	8474	6537.57	5938.84	6300.08	6727.93
ENSMUSG00000057378	Ryr3	849.217	-0.318413	0.111435	-2.8574	0.00427126	0.0921555	852.109	1237.4	904.691	853.614	744.922	676.363	723.477	801.161
ENSMUSG00000002983	Relb	66.2256	-0.318312	0.139166	-2.28728	0.0221795	0.226533	75.2484	65.5909	72.4912	95.7514	65.8866	51.5493	52.5644	50.7229
ENSMUSG00000078995	Zfp456	14.9425	-0.317183	0.139675	-2.27086	0.0231556	NA	14.8377	22.7045	24.1637	16.2981	6.05081	10.6654	10.5129	14.3065
ENSMUSG00000033705	Stard9	512.189	-0.317112	0.113395	-2.79653	0.00516542	0.102335	498.123	754.295	517.104	554.136	438.348	458.611	442.496	434.396
ENSMUSG00000055692	Tmem191c	306.073	-0.316965	0.12242	-2.58917	0.00962077	0.148593	347.626	368.318	292.865	384.024	221.863	258.635	233.195	342.054
ENSMUSG00000097781	9330136K24Rik	32.3153	-0.316862	0.147478	-2.14854	0.0316709	0.27007	27.5558	42.8863	50.2606	35.6521	26.2202	22.2195	27.7158	26.0117
ENSMUSG00000024330	Col11a2	163.188	-0.316717	0.147013	-2.15435	0.0312129	0.268973	139.898	325.432	136.284	181.317	96.1407	139.539	120.42	166.475
ENSMUSG00000041653	Pnpla3	200.067	-0.316593	0.141271	-2.24103	0.0250242	0.240515	222.566	290.113	171.079	249.565	125.722	159.092	140.49	241.909
ENSMUSG00000050069	Grem2	229.654	-0.315878	0.13039	-2.42256	0.0154116	0.185976	298.874	215.693	207.808	333.093	208.417	189.31	218.859	165.174
ENSMUSG00000085526	Gm16083	13.8698	-0.31553	0.135075	-2.33597	0.0194929	NA	15.8975	18.9204	13.5317	26.4844	6.05081	5.33269	14.3357	10.4047
ENSMUSG00000070737	Gm12942	88.6758	-0.315346	0.132478	-2.38037	0.0172954	0.198168	100.684	121.091	86.9895	98.8073	63.8697	72.8801	83.1473	81.9369
ENSMUSG00000032224	Fam81a	572.266	-0.31517	0.0968572	-3.25397	0.00113806	0.0368039	647.56	576.443	621.492	727.303	483.393	513.716	554.315	453.905
ENSMUSG00000029759	Pon3	27.8357	-0.315001	0.146701	-2.14723	0.0317751	0.270257	34.9746	39.1023	26.0968	37.6894	13.4462	31.1074	18.1586	22.11
ENSMUSG00000071653	1810009A15Rik	577.212	-0.314844	0.124123	-2.53654	0.0111953	0.162084	585.03	846.375	586.696	614.235	391.958	532.38	469.256	591.767
ENSMUSG00000054951	9130008F23Rik	16.7585	-0.314659	0.140447	-2.24041	0.0250642	NA	22.2566	31.5341	14.4982	20.3726	14.7909	9.7766	14.3357	6.50293
ENSMUSG00000017405	Nek8	135.865	-0.314465	0.129182	-2.43429	0.0149211	0.183216	143.078	134.966	165.28	178.261	92.1068	136.872	127.11	109.249
ENSMUSG00000031604	Msmo1	3363.65	-0.314427	0.107908	-2.91385	0.00356998	0.0823031	3832.37	3685.7	3524.04	4141.76	2389.4	2597.91	3258.99	3479.07
ENSMUSG00000022217	Emc9	184.517	-0.314344	0.118138	-2.66083	0.00779486	0.131353	206.668	220.739	202.009	207.801	127.067	177.756	180.63	153.469
ENSMUSG00000032577	Mapkapk3	26.6886	-0.314219	0.147048	-2.13685	0.0326104	0.272214	32.8549	30.2727	30.9296	36.6708	12.1016	19.5532	27.7158	23.4106
ENSMUSG00000090307	1700071M16Rik	10.9881	-0.314011	0.124453	-2.52313	0.0116316	NA	10.5984	17.6591	9.6655	26.4844	8.74006	3.55513	8.60144	2.60117
ENSMUSG00000081049	Rps24-ps3	59.9114	-0.313956	0.143025	-2.19512	0.0281549	0.255955	75.2484	89.5568	57.993	58.062	46.3896	39.9952	53.5201	58.5264
ENSMUSG00000040690	Col16a1	195.668	-0.313662	0.111784	-2.80598	0.00501643	0.100967	218.326	240.92	188.477	239.379	185.558	167.98	163.427	161.273
ENSMUSG00000056753	C330011M18Rik	48.4479	-0.31347	0.14414	-2.17476	0.0296481	0.262403	50.8722	56.7613	53.1602	68.2483	38.9941	48.883	42.0515	28.6129
ENSMUSG00000071632	2510002D24Rik	276.594	-0.313212	0.108361	-2.89046	0.00384676	0.0864151	293.575	305.25	326.694	319.85	233.292	213.308	225.549	295.233
ENSMUSG00000027971	Ndst4	60.8676	-0.313154	0.14403	-2.17423	0.0296876	0.262428	72.0689	46.6704	88.9226	78.4347	56.4742	41.7727	54.4758	48.1217
ENSMUSG00000025558	Dock9	3375.46	-0.313127	0.0889311	-3.521	0.000429916	0.0188052	3497.46	4395.85	3527.91	3706.8	3172.64	2844.99	3077.4	2780.65
ENSMUSG00000021598	Med10	39.9511	-0.312856	0.145643	-2.1481	0.0317057	0.270146	47.6926	55.5	43.4947	41.7639	26.8925	31.1074	31.5386	41.6188
ENSMUSG00000031168	Ebp	225.743	-0.312743	0.10819	-2.89069	0.00384393	0.0864151	237.403	277.5	241.637	261.788	179.507	184.867	225.549	197.689
ENSMUSG00000019853	Hebp2	83.0712	-0.312586	0.135042	-2.31473	0.0206278	0.217554	99.6246	93.3409	83.1233	106.956	58.4912	75.5464	85.0587	62.4282
ENSMUSG00000020701	Tmem132e	156.926	-0.312518	0.142571	-2.19202	0.0283781	0.256849	191.83	158.932	147.882	238.36	161.355	148.427	131.889	76.7346
ENSMUSG00000030047	Arhgap25	52.4875	-0.312279	0.142186	-2.19626	0.0280731	0.255712	68.8894	58.0227	68.625	48.8943	38.3218	45.3279	41.0958	50.7229
ENSMUSG00000089661	Mia	27.2483	-0.312261	0.140154	-2.22798	0.0258819	0.244722	29.6754	42.8863	28.0299	41.7639	12.1016	33.7737	7.64572	22.11
ENSMUSG00000070394	Tmem256	1652.57	-0.312182	0.141374	-2.20819	0.0272307	0.251849	1635.33	2715.71	1590.94	1768.35	1006.45	1151.86	1307.42	2044.52
ENSMUSG00000016559	H3f3b	13439.7	-0.312117	0.101498	-3.07512	0.00210418	0.0572425	15525.5	15397.5	15424.2	14111.1	9451.37	12836.7	11079.6	13691.3
ENSMUSG00000035722	Abca7	249.915	-0.311974	0.102623	-3.04	0.00236581	0.062242	291.455	303.988	262.902	267.9	223.88	236.416	196.877	215.897
ENSMUSG00000024209	1700061G19Rik	26.0516	-0.311905	0.145599	-2.14222	0.0321758	0.271396	33.9148	47.9318	17.3979	31.5776	16.1355	18.6644	21.9815	20.8094
ENSMUSG00000026458	Ppfia4	1263.7	-0.3118	0.106623	-2.92432	0.00345204	0.0803171	1408.52	1683.92	1166.63	1437.29	997.712	1019.43	1177.44	1218.65
ENSMUSG00000041845	Rhod	41.8861	-0.311636	0.145651	-2.13961	0.0323862	0.271538	43.4533	52.9772	42.5282	60.0993	37.6495	39.1064	26.76	32.5147
ENSMUSG00000045648	Vwc2l	240.243	-0.311351	0.146753	-2.12161	0.0338706	0.278056	317.951	190.466	289.965	349.391	276.993	118.208	243.707	135.261
ENSMUSG00000052681	Rap1b	4301.7	-0.311237	0.118861	-2.61848	0.00883218	0.140913	4758.67	5756.86	4286.65	4718.3	2987.08	3426.25	3640.32	4839.48
ENSMUSG00000074981	Dcdc5	9.18715	-0.311234	0.122828	-2.53391	0.0112796	NA	9.53853	22.7045	14.4982	7.13042	4.03387	6.22147	2.86715	6.50293
ENSMUSG00000096025	Ralyl	129.499	-0.311063	0.135196	-2.30083	0.0214014	0.222467	176.993	138.75	138.217	144.646	129.756	84.4342	134.756	88.4399
ENSMUSG00000026347	Tmem163	434.355	-0.311047	0.099479	-3.12677	0.00176741	0.0501673	476.926	524.727	464.911	486.906	422.212	320.85	398.533	379.771
ENSMUSG00000022820	Ndufb4	190.116	-0.310895	0.146044	-2.12878	0.0332727	0.276125	182.292	346.875	185.578	186.41	107.57	145.76	141.446	225.001
ENSMUSG00000087694	A530058N18Rik	68.2539	-0.310484	0.145592	-2.13256	0.0329607	0.274025	85.8468	94.6022	61.8592	79.4533	47.0619	36.44	64.0329	76.7346
ENSMUSG00000032271	Nnmt	86.3095	-0.310484	0.140993	-2.20213	0.0276561	0.254205	111.283	83.25	93.7553	114.087	86.7283	47.9942	83.1473	70.2317
ENSMUSG00000049285	Mblac1	108.097	-0.310082	0.132821	-2.33459	0.0195648	0.210997	124.001	133.704	134.35	102.882	69.2482	93.3221	103.217	104.047
ENSMUSG00000002797	Ggct	301.99	-0.309571	0.105611	-2.93124	0.00337615	0.0792598	342.327	327.954	324.761	361.614	257.496	234.638	248.486	318.644
ENSMUSG00000042962	Gm5436	67.7569	-0.309502	0.143246	-2.16063	0.0307238	0.267481	60.4107	97.125	84.0898	74.3601	42.3557	55.1045	54.4758	74.1334
ENSMUSG00000074345	Tnfaip8l3	59.8625	-0.309459	0.143259	-2.16013	0.0307626	0.267625	57.2312	93.3409	66.6919	63.1552	47.0619	39.1064	56.3872	55.9252
ENSMUSG00000091514	Gm17484	82.34	-0.309311	0.131097	-2.3594	0.0183045	0.203099	87.9664	79.4659	105.354	103.9	71.2651	71.9913	65.9444	72.8328
ENSMUSG00000036430	Tbcc	342.448	-0.30899	0.105922	-2.91714	0.00353261	0.0818643	387.9	382.193	396.285	372.819	265.563	335.071	258.999	340.754
ENSMUSG00000018727	Cpsf4l	30.5981	-0.308825	0.147098	-2.09945	0.0357774	0.286359	29.6754	39.1023	40.5951	39.7266	13.4462	20.442	30.5829	31.2141
ENSMUSG00000057818	1600029O15Rik	278.81	-0.308594	0.112038	-2.75437	0.00588056	0.110768	287.216	283.807	350.858	338.186	242.032	267.523	261.866	198.99
ENSMUSG00000051747	Ttn	39.9489	-0.308362	0.147438	-2.09147	0.0364861	0.289532	41.3336	69.375	32.8627	48.8943	26.2202	35.5513	31.5386	33.8152
ENSMUSG00000020268	Lyrm7	254.393	-0.308198	0.11863	-2.59798	0.00937752	0.146712	287.216	319.125	300.597	245.49	175.474	252.414	238.929	215.897
ENSMUSG00000048200	Efcab4a	90.1423	-0.307707	0.128917	-2.38686	0.0169929	0.196264	93.2656	103.432	117.919	97.7887	84.0391	69.325	81.2358	74.1334
ENSMUSG00000097769	Snhg4	384.758	-0.307627	0.118413	-2.59792	0.00937915	0.146712	424.994	486.886	412.717	415.602	295.817	282.633	321.12	438.298
ENSMUSG00000022768	Ccdc116	126.101	-0.307483	0.121808	-2.52431	0.0115924	0.164871	143.078	157.67	128.551	142.608	104.208	112.875	93.6601	126.157
ENSMUSG00000063727	Tnfrsf11b	34.3737	-0.307451	0.147507	-2.08432	0.0371308	0.291023	51.932	42.8863	33.8292	37.6894	34.9602	18.6644	27.7158	27.3123
ENSMUSG00000015092	Edf1	1418.71	-0.307023	0.0709885	-4.32497	1.52555e-05	0.00141561	1583.4	1601.93	1560.01	1567.67	1226.3	1285.18	1176.49	1348.71
ENSMUSG00000038065	Mturn	3650.85	-0.306936	0.0797421	-3.84911	0.000118548	0.0071984	4178.94	4012.4	4353.34	3738.38	3262.06	2958.75	3525.63	3177.33
ENSMUSG00000015966	Il17rb	30.0555	-0.306484	0.147219	-2.08182	0.0373586	0.291514	43.4533	44.1477	23.1972	37.6894	26.8925	23.9971	26.76	14.3065
ENSMUSG00000021951	N6amt2	851.668	-0.306341	0.109704	-2.79244	0.00523128	0.102985	853.168	1197.03	907.59	879.079	689.793	709.248	717.742	859.688
ENSMUSG00000030979	Uros	916.429	-0.305939	0.124796	-2.45152	0.0142255	0.180224	922.058	1234.87	971.383	1037.99	634.663	743.91	714.875	1071.68
ENSMUSG00000055839	Tceb2	2260.67	-0.305526	0.096741	-3.15818	0.00158757	0.046626	2506.51	2849.42	2359.35	2410.08	1789.7	1877.11	1939.15	2354.06
ENSMUSG00000020592	Sdc1	433.456	-0.305389	0.105679	-2.88978	0.00385509	0.0864151	473.747	398.591	520.97	554.136	395.992	385.731	343.102	395.378
ENSMUSG00000073739	Gm16287	13.8037	-0.305229	0.137417	-2.22119	0.026338	NA	20.1369	21.4432	20.2975	11.205	11.4293	6.22147	6.69001	13.0059
ENSMUSG00000030898	Cckbr	45.6806	-0.305115	0.146042	-2.08923	0.0366871	0.289841	74.1886	29.0113	44.4613	79.4533	32.271	31.9961	50.6529	23.4106
ENSMUSG00000071528	Usmg5	1016.37	-0.3051	0.141481	-2.15648	0.0310465	0.26842	1018.5	1763.39	874.728	1071.6	672.985	760.797	778.908	1190.04
ENSMUSG00000022940	Pigp	717.528	-0.305075	0.141193	-2.16069	0.0307191	0.267481	781.1	1078.47	692.05	782.309	411.455	556.377	518.954	919.515
ENSMUSG00000096054	Syne1	177.496	-0.304743	0.125002	-2.4379	0.0147727	0.182676	222.566	180.375	216.507	189.466	164.044	189.31	132.844	124.856
ENSMUSG00000056116	H2-T22	59.8304	-0.304576	0.138683	-2.1962	0.0280776	0.255712	71.0091	83.25	65.7254	57.0434	47.7342	51.5493	51.6086	50.7229
ENSMUSG00000074635	3110070M22Rik	23.0396	-0.304567	0.140687	-2.16486	0.0303983	0.266298	34.9746	11.3523	34.7958	38.708	22.8586	16.8868	14.3357	10.4047
ENSMUSG00000034730	Bai1	3051.17	-0.304524	0.0905341	-3.36364	0.000769231	0.0285616	3656.44	3418.29	3121.96	3446.03	3024.06	2767.67	2670.27	2304.64
ENSMUSG00000059325	Hopx	542.959	-0.304516	0.0931369	-3.26955	0.00107717	0.035718	603.047	652.125	545.134	628.496	442.382	468.388	533.289	470.812
ENSMUSG00000058446	Znrf2	3970.8	-0.304462	0.0870321	-3.49827	0.000468285	0.0200421	4574.25	4534.6	4764.12	3858.58	3826.13	3228.05	3621.21	3359.41
ENSMUSG00000087150	BC064078	34.5033	-0.304404	0.147483	-2.06399	0.0390183	0.297087	34.9746	59.2841	34.7958	39.7266	24.2032	35.5513	30.5829	16.9076
ENSMUSG00000012126	Ubxn11	188.655	-0.304359	0.137515	-2.21327	0.0268789	0.250528	209.848	287.591	159.481	212.894	123.705	179.534	142.402	193.787
ENSMUSG00000026639	Lamb3	24.9627	-0.304239	0.14371	-2.11704	0.0342568	0.27884	28.6156	31.5341	25.1303	41.7639	24.2032	7.99903	24.8486	15.607
ENSMUSG00000004791	Pgf	102.395	-0.304144	0.126523	-2.40387	0.0162227	0.190241	105.984	117.307	107.287	134.459	82.0221	89.7669	82.1915	100.145
ENSMUSG00000021590	Spata9	65.629	-0.303999	0.136312	-2.23017	0.0257365	0.244279	69.9492	85.7727	78.2905	68.2483	59.1635	52.4381	48.7415	62.4282
ENSMUSG00000063172	Hspb11	282.945	-0.303931	0.13571	-2.23956	0.0251194	0.240515	293.575	462.92	267.734	277.068	185.558	252.414	244.663	279.626
ENSMUSG00000044689	Gm13749	5.5643	-0.303874	0.105745	-2.87365	0.00405758	NA	4.23935	10.0909	10.632	12.2236	3.36156	2.66634	0	1.30059
ENSMUSG00000042686	Jph1	136.03	-0.303812	0.117631	-2.58275	0.00980166	0.150379	153.676	146.318	153.681	162.981	136.479	110.209	115.642	109.249
ENSMUSG00000086448	9330162012Rik	51.6165	-0.303811	0.140968	-2.15517	0.0311487	0.268608	50.8722	70.6363	57.0264	61.1179	42.3557	42.6615	40.1401	48.1217
ENSMUSG00000024064	Galnt14	378.332	-0.303674	0.110746	-2.74208	0.00610511	0.112929	440.892	333	466.844	461.44	350.947	303.963	310.608	358.962
ENSMUSG00000038936	Sccpdh	2683.65	-0.303608	0.0902699	-3.36334	0.000770057	0.0285616	3084.12	2947.81	2783.66	3169.98	2236.78	2161.52	2299.45	2785.86
ENSMUSG00000096945	Gm26546	8.76279	-0.30327	0.120799	-2.51053	0.0120552	NA	12.718	8.82954	14.4982	15.2795	6.05081	2.66634	0.955716	9.10411
ENSMUSG00000028351	Brinp1	1189.2	-0.303068	0.118888	-2.54918	0.0107975	0.159699	1393.69	1203.34	1273.91	1512.67	1118.06	1273.62	971.007	767.346
ENSMUSG00000057835	Zfp119a	122.261	-0.302896	0.136486	-2.21924	0.0264702	0.248165	133.539	170.284	112.12	145.664	96.813	95.0996	84.103	140.463
ENSMUSG00000062760	1810041L15Rik	1177.66	-0.302192	0.127302	-2.37382	0.0176053	0.199967	1389.45	1164.24	1300.98	1510.63	1330.51	1028.32	998.723	698.415
ENSMUSG00000007944	Ttc9b	1263.01	-0.302187	0.0788226	-3.83376	0.000126197	0.00757661	1488.01	1286.59	1349.3	1497.39	1115.37	1150.08	1063.71	1153.62
ENSMUSG00000054612	Mgmt	19.2309	-0.302105	0.145842	-2.07145	0.0383168	NA	24.3762	23.9659	19.331	27.5031	11.4293	15.9981	14.3357	16.9076
ENSMUSG00000022842	Ece2	578.937	-0.30181	0.124261	-2.42884	0.0151474	0.184577	573.372	840.068	558.666	654.98	412.8	453.279	536.156	602.172
ENSMUSG00000072855	NA	137.541	-0.301703	0.119816	-2.51807	0.0118001	0.165584	136.719	160.193	173.979	150.758	119.672	124.429	103.217	131.359
ENSMUSG00000048794	Ccdc37	107.348	-0.301624	0.136974	-2.20205	0.027662	0.254205	105.984	163.977	107.287	118.161	77.3159	105.765	102.262	78.0352
ENSMUSG00000032418	Me1	666.821	-0.301356	0.0995301	-3.02779	0.00246349	0.0642301	794.877	649.602	700.749	842.409	621.217	575.93	626.949	522.836
ENSMUSG00000080242	Gm15487	611.133	-0.301131	0.108281	-2.78102	0.00541876	0.105238	820.314	562.568	660.154	703.875	568.776	487.941	578.208	507.229
ENSMUSG00000024526	Cidea	30.4674	-0.301093	0.147333	-2.04363	0.0409904	0.30335	38.1541	26.4886	45.4278	37.6894	16.1355	32.8849	24.8486	22.11
ENSMUSG00000034891	Sncb	1466.05	-0.300787	0.115744	-2.59873	0.00935703	0.146685	1825.04	1362.27	1527.15	1901.79	1531.53	1090.53	1349.47	1140.61
ENSMUSG00000054641	Mmrn1	21.686	-0.300677	0.134876	-2.22929	0.0257948	0.24438	40.2738	12.6136	37.6954	25.4658	6.72312	23.1083	17.2029	10.4047
ENSMUSG00000028328	Tmod1	18.5102	-0.30042	0.142697	-2.1053	0.035265	NA	32.8549	15.1364	22.2306	24.4472	14.1186	13.3317	18.1586	7.80352
ENSMUSG00000047507	Baiap3	109.749	-0.300374	0.123349	-2.43516	0.0148853	0.183216	196.07	127.398	98.5881	212.894	112.948	41.7727	68.8115	19.5088
ENSMUSG00000009551	6330409D20Rik	60.8148	-0.300318	0.140291	-2.14068	0.0322998	0.271538	72.0689	79.4659	77.324	53.9875	55.1296	56.882	48.7415	42.9194
ENSMUSG00000038257	Glra3	18.0108	-0.300275	0.13252	-2.26589	0.0234583	NA	26.4959	15.1364	16.4313	40.7453	18.1524	8.88782	14.3357	3.90176
ENSMUSG00000028647	Mycbp	306.179	-0.300066	0.117956	-2.54388	0.0109629	0.160384	322.19	422.557	324.761	311.701	231.275	246.192	269.512	321.245
ENSMUSG00000025876	Unc5a	1100.41	-0.299834	0.0945457	-3.17132	0.0015175	0.0450839	1268.62	1223.52	1239.12	1187.72	1109.99	818.568	1024.53	931.22
ENSMUSG00000054582	Pabpc1l	65.9018	-0.299827	0.135322	-2.21566	0.026715	0.249485	84.7869	80.7272	67.6585	69.267	53.1127	58.6596	54.4758	58.5264
ENSMUSG00000026204	Ptprn	878.015	-0.299727	0.109267	-2.74306	0.00608692	0.112776	1002.61	1028.01	784.839	1132.72	783.916	734.134	876.391	681.507
ENSMUSG00000030562	Nox4	46.8183	-0.299704	0.144635	-2.07215	0.0382518	0.293747	45.573	65.5909	53.1602	55.0061	30.2541	47.1054	40.1401	37.717
ENSMUSG00000090272	Mndal	64.248	-0.299469	0.144947	-2.06605	0.0388237	0.296207	74.1886	98.3863	94.7219	56.0248	69.9205	54.2157	53.5201	13.0059
ENSMUSG00000035298	Klhl35	67.0927	-0.299459	0.137269	-2.18155	0.0291428	0.259419	66.7697	75.6818	91.8222	73.3415	51.0957	60.4371	52.5644	65.0293
ENSMUSG00000057058	Skap1	30.5166	-0.299404	0.147249	-2.03331	0.042021	0.308068	36.0344	39.1023	41.5616	31.5776	16.1355	35.5513	18.1586	26.0117
ENSMUSG00000042770	Hebp1	321.068	-0.29934	0.133228	-2.24682	0.0246515	0.238574	334.908	427.602	267.734	442.086	323.382	305.741	258.999	208.094
ENSMUSG00000035158	Mitf	45.6541	-0.298962	0.143865	-2.07808	0.0377023	0.291846	51.932	47.9318	55.0933	59.0807	46.3896	39.1064	30.5829	35.1158
ENSMUSG00000025576	Rbfox3	2019.32	-0.298844	0.0969314	-3.08305	0.00204891	0.0561636	2193.86	2156.93	2347.75	2331.65	2156.11	1592.7	1753.74	1621.83
ENSMUSG00000020928	Higd1b	97.3803	-0.298782	0.138376	-2.1592	0.0308343	0.267625	109.163	129.92	95.6884	112.05	64.542	71.9913	81.2358	114.452
ENSMUSG00000034488	Edil3	1617.05	-0.298503	0.110198	-2.70877	0.00675322	0.119982	1977.66	1572.92	1911.84	1807.05	1579.93	1215.85	1666.77	1204.34
ENSMUSG00000024957	Kcnk4	25.5329	-0.298334	0.14358	-2.07782	0.0377263	0.291846	36.0344	18.9204	23.1972	49.913	14.1186	15.9981	20.07	26.0117
ENSMUSG00000035189	Ano4	273.292	-0.298101	0.104486	-2.85303	0.00433043	0.0927369	303.113	262.364	326.694	331.055	231.948	260.413	223.637	247.111
ENSMUSG00000085028	Slc2a4rg-ps	169.92	-0.29787	0.145067	-2.05333	0.0400405	0.30023	162.155	297.682	147.882	188.447	100.175	130.651	138.579	193.787
ENSMUSG00000086728	Man2c1os	25.9082	-0.297739	0.146233	-2.03606	0.0417447	0.30666	40.2738	35.3182	28.9965	22.4099	16.8078	15.9981	16.2472	31.2141
ENSMUSG00000057969	Sema3b	88.1861	-0.297712	0.136042	-2.18839	0.0286412	0.257874	110.223	84.5113	114.053	96.77	74.6267	95.0996	71.6787	58.5264
ENSMUSG00000097040	2610316D01Rik	155.741	-0.297593	0.122509	-2.42915	0.0151341	0.184577	155.796	214.432	181.711	153.813	133.79	121.763	151.959	132.66
ENSMUSG00000074715	Ccl28	223.224	-0.297584	0.147545	-2.01691	0.0437054	0.313508	296.754	157.67	230.039	389.117	177.49	203.531	242.752	88.4399
ENSMUSG00000031355	Arhgap6	28.5464	-0.297568	0.147099	-2.02291	0.0430827	0.311435	36.0344	34.0568	28.9965	40.7453	18.1524	24.8859	32.4943	13.0059
ENSMUSG00000052407	Ccdc171	132.676	-0.297526	0.120398	-2.47118	0.0134668	0.176664	149.437	160.193	134.35	154.832	100.847	110.209	131.889	119.654
ENSMUSG00000094870	Zfp131	1430	-0.297389	0.09372	-3.17316	0.00150787	0.0449272	1667.12	1464.44	1678.9	1566.66	1095.2	1316.29	1205.16	1446.25
ENSMUSG00000020116	Pno1	837.879	-0.297371	0.110444	-2.69252	0.00709153	0.123969	952.793	1062.07	835.099	911.676	623.234	711.914	691.938	914.312
ENSMUSG00000062296	Trank1	1532.96	-0.297168	0.129276	-2.2987	0.0215217	0.22314	1638.51	2131.7	1231.38	1976.15	1009.81	1451.38	1330.36	1494.37
ENSMUSG00000046585	Ccdc147	21.704	-0.296399	0.14624	-2.0268	0.0426827	0.310539	26.4959	18.9204	25.1303	36.6708	18.1524	18.6644	15.2914	14.3065
ENSMUSG00000045948	Mrps12	388.461	-0.296397	0.0899652	-3.29457	0.000985717	0.0340048	438.772	416.25	421.416	453.291	316.659	365.289	352.659	343.355
ENSMUSG00000057554	Lgals8	514.589	-0.296195	0.0909094	-3.25814	0.00112146	0.036431	576.551	553.738	542.235	619.328	418.178	442.613	503.662	460.408
ENSMUSG00000079410	Gm2897	36.8909	-0.295601	0.145734	-2.02836	0.0425235	0.309694	42.3935	45.4091	40.5951	44.8198	32.271	29.3298	23.8929	36.4164
ENSMUSG00000040505	Abcg5	7.68786	-0.295522	0.110213	-2.68136	0.00733225	NA	15.8975	3.78409	6.76585	22.4099	4.03387	4.44391	2.86715	1.30059
ENSMUSG00000037679	Inf2	328.071	-0.295521	0.142681	-2.0712	0.0383399	0.294055	316.891	460.397	355.69	392.173	195.643	436.392	229.372	238.007
ENSMUSG00000022594	Lynx1	219.82	-0.295371	0.137202	-2.15282	0.0313327	0.269398	258.6	204.341	213.608	335.13	213.795	219.529	183.497	130.059
ENSMUSG00000022452	Smdt1	1873.46	-0.29484	0.0982984	-2.99944	0.00270475	0.068738	1918.3	2322.17	1987.23	2136.07	1516.74	1558.92	1563.55	1984.69
ENSMUSG00000007207	Stx1a	2912.02	-0.29445	0.102198	-2.88118	0.00396191	0.0877168	3202.83	2930.15	3213.78	3678.28	3110.12	2279.72	2479.13	2402.18
ENSMUSG00000019890	Nts	3160.79	-0.294166	0.130438	-2.25522	0.0241196	0.235712	3141.36	5117.35	3390.66	2739.1	2324.86	2698.34	2649.24	3225.45
ENSMUSG00000074743	Thbd	65.4265	-0.294054	0.137309	-2.14155	0.0322296	0.271396	77.3681	69.375	77.324	77.416	59.1635	67.5474	49.6972	45.5205
ENSMUSG00000044847	Lsm11	2028.93	-0.294044	0.0978819	-3.00407	0.00266396	0.0679735	2349.66	1994.21	2176.67	2539.45	2005.51	1694.02	1904.74	1567.21
ENSMUSG00000093930	Hmgcs1	22013.8	-0.293894	0.11596	-2.53445	0.0112623	0.162401	27548.3	18106.9	26252.5	27173	18391.8	18771.1	22716.4	17150.8
ENSMUSG00000025981	Coq10b	485.998	-0.293595	0.0861764	-3.4069	0.000657044	0.0256944	556.414	543.647	529.669	528.67	412.8	410.617	426.249	479.916
ENSMUSG00000073073	Gm8098	28.0803	-0.293517	0.147496	-1.99	0.0465904	0.321065	31.7951	44.1477	28.0299	31.5776	20.1694	26.6634	16.2472	26.0117
ENSMUSG00000005950	P2rx5	67.5312	-0.293424	0.14652	-2.00262	0.0452185	0.318526	67.8295	109.739	69.5916	70.2856	38.3218	55.1045	48.7415	80.6364
ENSMUSG00000062098	Btbd3	2053.28	-0.293414	0.11735	-2.50033	0.0124078	0.169735	2583.88	1968.99	1933.1	2761.51	2064.67	1482.49	1747.05	1884.55
ENSMUSG00000004473	Clec11a	56.7299	-0.293248	0.140796	-2.08278	0.0372708	0.291081	75.2484	60.5454	65.7254	59.0807	38.3218	47.9942	49.6972	57.2258
ENSMUSG00000028197	Col24a1	27.4627	-0.293182	0.144524	-2.02861	0.0424985	0.309669	34.9746	51.7159	27.0634	23.4285	11.4293	22.2195	26.76	22.11
ENSMUSG00000095332	Gm9821	22.2059	-0.293145	0.144584	-2.0275	0.0426113	0.310176	32.8549	34.0568	17.3979	26.4844	16.8078	9.7766	18.1586	22.11
ENSMUSG00000089737	Gm15688	14.1453	-0.292506	0.139895	-2.09089	0.0365376	NA	20.1369	10.0909	21.2641	21.3913	11.4293	8.88782	9.55716	10.4047
ENSMUSG00000032067	Pts	828.014	-0.292322	0.130505	-2.23993	0.0250952	0.240515	870.126	1219.74	789.671	885.191	549.952	634.59	739.724	935.122
ENSMUSG00000086924	Gm11766	57.3057	-0.292286	0.147532	-1.98117	0.0475722	0.323846	62.5304	100.909	63.7923	47.8757	40.3387	40.8839	30.5829	71.5323
ENSMUSG00000084845	Tmem240	351.488	-0.291889	0.102989	-2.83417	0.00459453	0.0961044	368.823	450.307	340.226	411.527	303.885	294.187	308.696	334.251
ENSMUSG00000031373	Car5b	68.1977	-0.291689	0.141846	-2.05638	0.0397457	0.299899	92.2058	56.7613	84.0898	82.5092	60.5081	47.1054	71.6787	50.7229
ENSMUSG00000034687	Fras1	286.959	-0.291077	0.139241	-2.09045	0.036577	0.289697	314.771	358.227	287.065	363.652	292.456	294.187	251.353	133.96
ENSMUSG00000024910	Ctsw	29.0889	-0.291066	0.147284	-1.97623	0.048129	0.325541	31.7951	44.1477	37.6954	26.4844	15.4632	24.8859	21.0257	31.2141
ENSMUSG00000022797	Tfrc	4707.7	-0.291056	0.128501	-2.265	0.0235124	0.233357	5401.99	5097.17	4768.96	6090.4	3258.7	3644	3525.63	5874.75
ENSMUSG00000045996	Polr2k	141.116	-0.290797	0.142078	-2.04673	0.0406841	0.302576	140.958	245.966	140.15	126.31	112.276	114.653	100.35	148.267
ENSMUSG00000021313	Ryr2	556.954	-0.29079	0.0977499	-2.97483	0.00293147	0.0727358	598.808	663.477	588.629	633.589	545.245	412.395	503.662	509.83
ENSMUSG00000029394	Cdk2ap1	226.766	-0.29066	0.106919	-2.7185	0.00655785	0.117968	239.523	263.625	250.336	258.733	173.457	191.977	214.08	222.4
ENSMUSG00000022053	Ebf2	44.181	-0.290616	0.145944	-1.99129	0.0464491	0.320988	47.6926	66.8522	32.8627	71.3042	48.4065	16.8868	38.2286	31.2141
ENSMUSG00000078713	Tomm5	587.231	-0.290493	0.14289	-2.03298	0.0420544	0.308149	589.269	944.761	574.131	614.235	385.907	411.506	408.091	769.947
ENSMUSG00000081565	Rps12-ps5	10.7905	-0.29002	0.124327	-2.33273	0.0196625	NA	12.718	25.2273	10.632	12.2236	3.36156	5.33269	3.82286	13.0059
ENSMUSG00000086022	Rad51ap2	31.9294	-0.289493	0.147436	-1.96352	0.0495858	0.32854	45.573	49.1932	35.7623	23.4285	23.5309	26.6634	20.07	31.2141
ENSMUSG00000062006	Rpl34	2456.08	-0.288912	0.132454	-2.18122	0.0291668	0.259419	2270.17	6207.17	3239.88	1533.04	1311.01	1385.61	1325.58	2376.17
ENSMUSG00000016526	Dyrk3	560.514	-0.288838	0.0921264	-3.13523	0.00171719	0.0491295	558.534	584.011	695.916	652.943	507.596	473.721	495.061	516.333
ENSMUSG00000027282	Mtch2	3927.14	-0.288635	0.106703	-2.70502	0.00682999	0.120602	4153.5	4713.71	4286.65	4400.49	3011.29	3218.28	3196.87	4436.3
ENSMUSG00000071866	Ppia	1298.92	-0.288606	0.120542	-2.39424	0.0166549	0.19298	1451.98	1752.03	1316.44	1328.3	987.627	960.773	1107.67	1486.57
ENSMUSG00000001750	Tcirg1	185.932	-0.288476	0.125537	-2.29793	0.0215656	0.223274	202.429	252.273	166.247	219.006	131.773	170.646	168.206	176.88
ENSMUSG00000054733	Msra	2045.02	-0.287736	0.0951977	-3.02251	0.00250688	0.0646718	2138.75	2410.46	2482.1	2065.79	1645.15	1701.13	1807.26	2109.55
ENSMUSG00000040136	Abcc8	372.358	-0.287401	0.113367	-2.53512	0.0112407	0.162252	369.883	486.886	409.817	401.341	324.055	298.631	287.67	400.581
ENSMUSG00000021719	Rgs7bp	447.671	-0.28732	0.103803	-2.76793	0.00564133	0.107505	501.303	488.147	433.981	574.508	418.851	391.064	346.925	426.592
ENSMUSG00000097915	A330009N23Rik	46.3954	-0.286726	0.143579	-1.99699	0.0458261	0.319212	54.0517	63.0682	52.1937	45.8384	41.0111	33.7737	34.4058	46.8211
ENSMUSG00000028407	Toporsos	68.0789	-0.2859	0.14512	-1.97009	0.0488279	0.327033	65.7099	113.523	64.7588	73.3415	41.0111	60.4371	62.1215	63.7287
ENSMUSG00000036781	Rps27l	697.647	-0.28585	0.144349	-1.98027	0.0476731	0.324027	699.492	1280.28	625.358	638.682	453.811	517.271	535.201	831.075
ENSMUSG00000020810	Cygb	461.604	-0.285791	0.0980142	-2.91581	0.00354768	0.0820813	474.807	523.466	551.9	508.297	452.466	427.504	407.135	347.257
ENSMUSG00000021097	Clmn	196.851	-0.28579	0.118362	-2.41454	0.015755	0.187535	208.788	257.318	183.644	237.341	193.626	160.869	175.852	157.371
ENSMUSG00000034566	Atp5h	1241.92	-0.285731	0.119886	-2.38336	0.0171553	0.19719	1267.56	1764.65	1222.69	1329.31	969.475	977.66	1029.31	1374.72
ENSMUSG00000049649	Gpr3	16.6727	-0.285611	0.143829	-1.98577	0.0470591	NA	19.0771	20.1818	24.1637	19.354	11.4293	8.88782	13.38	16.9076
ENSMUSG00000022577	Ly6h	3908.83	-0.285479	0.0729788	-3.91181	9.16076e-05	0.0058333	4528.68	4252.05	4239.29	4259.92	3411.31	3344.48	3352.65	3882.25
ENSMUSG00000029095	Ablim2	369.678	-0.285128	0.11836	-2.40899	0.0159969	0.189631	434.533	413.727	358.59	457.366	412.128	307.518	299.139	274.424
ENSMUSG00000021606	Ndufs6	1214.33	-0.285064	0.134572	-2.11831	0.0341492	0.278758	1210.33	1926.1	1153.09	1242.73	911.656	911.89	934.69	1424.14
ENSMUSG00000026307	Scly	162.915	-0.285057	0.120684	-2.36202	0.0181758	0.202513	196.07	160.193	157.548	217.987	141.858	131.54	143.357	154.77
ENSMUSG00000035069	Oma1	335.128	-0.284926	0.11207	-2.54239	0.0110098	0.160529	432.413	379.67	335.393	352.447	325.399	254.192	268.556	332.95
ENSMUSG00000068196	Col8a1	48.2339	-0.284588	0.138949	-2.04815	0.0405455	0.301857	68.8894	47.9318	25.1303	107.975	41.6834	51.5493	25.8043	16.9076
ENSMUSG00000054459	Vsnl1	2023.09	-0.284472	0.113422	-2.50808	0.012139	0.168106	2469.42	1945.02	2112.88	2536.39	2154.09	1629.14	1883.72	1454.06
ENSMUSG00000026921	Egfl7	397.637	-0.284467	0.11975	-2.37551	0.0175249	0.199872	427.114	466.704	406.918	483.85	256.823	387.509	341.19	410.985
ENSMUSG00000021219	Rgs6	337.676	-0.284375	0.122084	-2.32934	0.0198408	0.213	402.738	324.17	451.379	343.279	300.524	317.295	338.323	223.701
ENSMUSG00000081137	BC022960	169.994	-0.284244	0.126496	-2.24705	0.0246367	0.238574	189.711	208.125	169.146	198.633	127.739	119.097	161.516	185.984
ENSMUSG00000028602	Tnfrsf8	16.6623	-0.283895	0.133297	-2.12979	0.0331886	NA	31.7951	12.6136	12.5651	32.5962	17.4801	8.88782	9.55716	7.80352
ENSMUSG00000038180	Spag4	95.3858	-0.283792	0.131447	-2.15898	0.0308519	0.267625	100.684	121.091	97.6215	112.05	77.9882	69.325	80.2801	104.047
ENSMUSG00000073514	Dok6	276.929	-0.28378	0.11899	-2.3849	0.0170837	0.196524	308.412	338.045	326.694	272.993	301.196	197.309	237.973	232.805
ENSMUSG00000024027	Glp1r	6.127	-0.283599	0.115243	-2.46088	0.0138596	NA	7.41886	11.3523	6.76585	11.205	2.01694	4.44391	1.91143	3.90176
ENSMUSG00000062132	Arhgap33os	53.8797	-0.28348	0.143838	-1.97083	0.048743	0.326808	49.8123	108.477	71.5247	38.708	38.9941	28.441	24.8486	70.2317
ENSMUSG00000026207	Speg	828.183	-0.283392	0.0831117	-3.40977	0.000650181	0.0256261	930.537	967.465	906.624	866.856	789.295	783.017	687.159	694.513
ENSMUSG00000054027	Nt5dc3	2063.72	-0.283274	0.110599	-2.56127	0.010429	0.156012	2307.26	1888.26	2479.2	2552.69	2143.33	1638.02	1946.79	1554.2
ENSMUSG00000040794	C1qtnf4	264.429	-0.283161	0.114265	-2.47811	0.0132081	0.174864	366.703	274.977	276.433	264.844	211.778	247.081	226.505	247.111
ENSMUSG00000039145	Camk1d	1534.9	-0.283024	0.110541	-2.56036	0.0104563	0.156258	1746.61	1498.5	1877.04	1741.86	1565.82	1409.61	1409.68	1030.06
ENSMUSG00000050856	Atp5k	2383.99	-0.282886	0.128717	-2.19773	0.0279685	0.25539	2331.64	3649.12	2364.18	2438.61	1924.83	1846.89	1810.13	2706.52
ENSMUSG00000060988	Galnt13	194.451	-0.282797	0.124297	-2.27518	0.0228953	0.229928	232.104	222	172.046	249.565	139.169	191.977	179.675	169.076
ENSMUSG00000050394	Armcx6	495.139	-0.282565	0.0968066	-2.91886	0.00351311	0.0815438	543.696	514.636	558.666	580.62	420.195	380.398	481.681	481.217
ENSMUSG00000087413	Gm11266	299.316	-0.282497	0.11684	-2.41782	0.0156138	0.186863	295.694	364.534	325.727	353.465	203.711	264.857	284.803	301.736
ENSMUSG00000020803	Txndc17	1406.2	-0.28241	0.103133	-2.73831	0.00617554	0.113502	1461.51	1816.36	1454.66	1528.97	1118.06	1116.31	1289.26	1464.46
ENSMUSG00000033857	Engase	234.096	-0.282364	0.105543	-2.67533	0.00746546	0.127444	235.284	291.375	246.47	271.975	220.518	205.309	191.143	210.695
ENSMUSG00000078920	Ifi47	6.5625	-0.282246	0.119822	-2.35554	0.0184959	NA	10.5984	8.82954	10.632	8.14906	4.03387	4.44391	1.91143	3.90176
ENSMUSG00000067931	Zfp948	536.177	-0.282213	0.11541	-2.44531	0.0144727	0.181156	494.944	710.147	569.298	625.44	420.195	444.391	450.142	574.859
ENSMUSG00000038074	Fkbp14	176.249	-0.281387	0.12162	-2.31366	0.0206865	0.217617	197.13	186.682	184.611	223.08	133.118	146.649	193.055	145.666
ENSMUSG00000016427	Ndufa1	1603.19	-0.281123	0.112598	-2.4967	0.0125353	0.170345	1671.36	2140.53	1635.4	1718.43	1265.29	1257.63	1362.85	1774
ENSMUSG00000045008	9030612E09Rik	51.8353	-0.281111	0.142752	-1.96923	0.0489265	0.327033	68.8894	69.375	47.3609	53.9875	45.0449	37.3288	45.8743	46.8211
ENSMUSG00000066233	Tmem42	370.277	-0.281068	0.118565	-2.37058	0.0177602	0.200576	400.618	460.397	412.717	384.024	282.371	282.633	311.563	427.893
ENSMUSG00000044709	Gemin7	953.024	-0.281017	0.10665	-2.63494	0.00841518	0.137715	1033.34	1205.86	1018.74	988.073	732.148	763.463	852.498	1030.06
ENSMUSG00000025145	Lrrc45	1562.61	-0.280755	0.114799	-2.44562	0.0144601	0.181156	1593.99	2187.2	1544.55	1666.48	1187.3	1341.17	1314.11	1666.05
ENSMUSG00000037400	Atp11b	2500.65	-0.280742	0.121063	-2.31897	0.0203967	0.216626	2762.99	3208.91	2547.83	2711.6	1617.58	2144.63	2164.7	2846.98
ENSMUSG00000021221	Dpf3	175.469	-0.280638	0.118156	-2.37516	0.0175414	0.199872	202.429	195.511	218.44	171.13	152.615	144.871	183.497	135.261
ENSMUSG00000029059	Fam213b	535.479	-0.280545	0.122622	-2.2879	0.0221436	0.226471	605.167	623.113	636.956	538.856	365.738	415.95	471.168	626.883
ENSMUSG00000085213	Gm13091	11.6264	-0.280423	0.134072	-2.09159	0.0364753	NA	15.8975	10.0909	18.3644	17.3167	6.05081	12.4429	7.64572	5.20235
ENSMUSG00000060038	Dhps	1243	-0.280319	0.0986487	-2.84159	0.00448899	0.0952817	1288.76	1540.12	1339.64	1351.72	957.373	1060.32	1102.9	1303.19
ENSMUSG00000028713	Cyp4b1	9.97827	-0.28029	0.124157	-2.25754	0.0239744	NA	15.8975	6.30682	20.2975	13.2422	2.68925	5.33269	9.55716	6.50293
ENSMUSG00000014602	Kif1a	25632.9	-0.280286	0.0877028	-3.19586	0.00139416	0.0428731	27418	30306.8	26597.5	29213.3	25227.9	23064.8	23764.8	19469.8
ENSMUSG00000045160	Bola3	173.207	-0.279536	0.131016	-2.13359	0.0328761	0.273638	184.412	235.875	165.28	196.596	121.689	135.984	148.136	197.689
ENSMUSG00000026839	Upp2	189.762	-0.279456	0.114647	-2.43752	0.0147883	0.182676	218.326	238.398	189.444	201.689	141.858	176.868	172.029	179.481
ENSMUSG00000025176	Hoga1	56.758	-0.279248	0.138666	-2.01382	0.0440286	0.314449	57.2312	73.1591	68.625	60.0993	46.3896	47.1054	46.8301	54.6246
ENSMUSG00000039016	Timm8b	2261.09	-0.279062	0.13316	-2.09568	0.0361102	0.2882	2219.3	3574.7	2253.99	2210.43	1657.25	1726.01	1826.37	2620.68
ENSMUSG00000055862	Izumo4	296.025	-0.278973	0.130452	-2.13851	0.0324754	0.271717	317.951	399.852	293.831	324.944	191.609	241.749	252.309	345.956
ENSMUSG00000063889	Crem	281.175	-0.278943	0.0976453	-2.85669	0.00428079	0.0922229	294.635	331.738	307.363	313.739	227.242	264.857	252.309	257.516
ENSMUSG00000064090	Vrk2	74.8595	-0.278849	0.140283	-1.98775	0.0468392	0.321902	73.1287	93.3409	103.421	72.3229	52.4404	74.6576	55.4315	74.1334
ENSMUSG00000021764	Ndufs4	3284.28	-0.278754	0.130226	-2.14054	0.0323109	0.271538	3146.65	5157.71	3277.57	3270.83	2477.47	2565.91	2692.25	3685.86
ENSMUSG00000016308	Ube2a	1272.16	-0.278732	0.099167	-2.81073	0.00494292	0.100047	1431.84	1451.83	1336.74	1426.08	984.265	1035.43	1136.35	1374.72
ENSMUSG00000041559	Fmod	29.0806	-0.277943	0.133676	-2.07923	0.037596	0.291846	45.573	22.7045	23.1972	63.1552	14.7909	38.2176	17.2029	7.80352
ENSMUSG00000015501	Hivep2	4191.52	-0.277884	0.109142	-2.54607	0.0108944	0.159834	4873.13	4347.92	5057.96	4412.71	4541.47	3431.59	3909.83	2957.53
ENSMUSG00000071451	Psmg4	578.271	-0.277574	0.139904	-1.98403	0.047252	0.322819	615.765	951.068	535.469	544.968	402.043	470.165	414.781	691.912
ENSMUSG00000026986	Hnmt	322.461	-0.277083	0.11556	-2.39775	0.0164963	0.191996	342.327	411.204	287.065	400.322	257.496	265.746	298.183	317.343
ENSMUSG00000034765	Dusp5	67.1	-0.276929	0.139132	-1.99041	0.0465456	0.321065	67.8295	80.7272	80.2236	78.4347	51.0957	75.5464	53.5201	49.4223
ENSMUSG00000023571	Fam132a	76.7341	-0.276895	0.134552	-2.0579	0.0395995	0.29962	94.3255	84.5113	86.9895	82.5092	60.5081	82.6567	57.3429	65.0293
ENSMUSG00000032564	Cpne4	966.503	-0.276659	0.127294	-2.17339	0.0297507	0.262807	1164.76	895.568	974.282	1323.2	994.35	763.463	988.21	628.183
ENSMUSG00000028910	Mecr	437.638	-0.276542	0.10421	-2.65371	0.00796121	0.132451	505.542	399.852	539.335	498.111	364.393	359.957	413.825	420.089
ENSMUSG00000027580	Helz2	60.9985	-0.276261	0.139547	-1.9797	0.0477376	0.324053	68.8894	83.25	58.9595	69.267	51.7681	61.3259	51.6086	42.9194
ENSMUSG00000055200	Sertad3	85.2396	-0.276234	0.132871	-2.07897	0.0376202	0.291846	80.5476	109.739	111.153	84.5465	69.2482	72.8801	78.3687	75.434
ENSMUSG00000032607	Amt	385.724	-0.276106	0.120996	-2.28194	0.022493	0.227635	381.541	561.307	356.657	431.9	371.116	295.964	333.545	353.76
ENSMUSG00000026387	Sctr	14.7665	-0.275751	0.136522	-2.01983	0.0434013	NA	13.7779	32.7954	11.5986	19.354	12.1016	8.88782	10.5129	9.10411
ENSMUSG00000048495	Tyw5	339.668	-0.275621	0.123582	-2.23026	0.0257299	0.244279	360.344	437.693	352.791	371.801	244.049	279.966	271.423	399.28
ENSMUSG00000052584	Serp2	1898.65	-0.275613	0.118746	-2.32103	0.0202851	0.2156	2024.29	2347.4	2074.22	2051.52	1553.71	1318.95	1576.93	2242.21
ENSMUSG00000038375	Trp53inp2	2805.96	-0.275536	0.0749181	-3.67784	0.000235221	0.0119192	3045.97	3198.82	2948.94	3183.23	2723.54	2565.02	2494.42	2287.73
ENSMUSG00000004110	Cacna1e	1809.71	-0.275333	0.110257	-2.4972	0.0125178	0.170269	1769.93	2554.26	1862.54	1882.43	1708.35	1730.46	1584.58	1385.12
ENSMUSG00000021643	Serf1	2935.38	-0.275286	0.105019	-2.62129	0.00875968	0.140067	3278.07	3893.83	3099.73	2779.85	2607.23	2268.17	2580.43	2975.74
ENSMUSG00000060586	H2-Eb1	10.3048	-0.275138	0.120847	-2.27675	0.0228012	NA	12.718	27.75	7.7324	11.205	8.74006	2.66634	3.82286	7.80352
ENSMUSG00000039670	Oxld1	106.696	-0.274864	0.129895	-2.11605	0.0343409	0.279367	103.864	136.227	124.685	115.105	76.6436	87.1006	99.3944	110.55
ENSMUSG00000021773	Comtd1	113.168	-0.274743	0.126577	-2.17055	0.0299649	0.264069	118.702	124.875	131.451	132.422	97.4853	79.1016	100.35	120.955
ENSMUSG00000046287	Pnma3	376.805	-0.274551	0.0999965	-2.74561	0.00603983	0.112154	420.755	380.932	420.449	450.235	381.201	311.074	307.74	342.054
ENSMUSG00000097472	Gm26586	10.1852	-0.274534	0.130016	-2.11155	0.0347252	NA	8.47869	18.9204	15.4648	12.2236	8.06775	4.44391	4.77858	9.10411
ENSMUSG00000036820	Amdhd2	240.751	-0.274507	0.111236	-2.4678	0.0135947	0.177695	284.036	223.261	291.898	271.975	187.575	231.972	224.593	210.695
ENSMUSG00000019124	Scrn1	5576.87	-0.274333	0.115936	-2.36623	0.0179701	0.201465	6499.98	5360.79	6372.46	6686.3	5751.63	5073.16	5310.91	3559.71
ENSMUSG00000025366	Esyt1	203.434	-0.274096	0.126796	-2.1617	0.030641	0.267245	229.985	204.341	234.872	247.528	168.078	232.861	175.852	133.96
ENSMUSG00000010080	Epn3	12.562	-0.273579	0.134357	-2.0362	0.0417299	NA	14.8377	10.0909	13.5317	27.5031	7.39544	9.7766	9.55716	7.80352
ENSMUSG00000063316	Rpl27	184.176	-0.273511	0.13926	-1.96404	0.0495259	0.328425	192.89	276.238	184.611	185.391	123.705	146.649	137.623	226.302
ENSMUSG00000032332	Col12a1	249.579	-0.273381	0.123097	-2.22085	0.0263613	0.247789	302.053	283.807	259.035	276.049	199.677	223.084	283.848	169.076
ENSMUSG00000033307	Mif	725.855	-0.273259	0.0798141	-3.4237	0.00061775	0.0247633	787.459	842.59	780.006	789.44	648.109	634.59	614.525	710.12
ENSMUSG00000058586	Serhl	69.46	-0.272972	0.13739	-1.98683	0.0469409	0.321975	90.0861	79.4659	64.7588	82.5092	55.8019	70.2137	62.1215	50.7229
ENSMUSG00000050830	Vwc2	140.545	-0.272889	0.130204	-2.09585	0.0360953	0.2882	162.155	145.057	139.183	186.41	124.378	90.6557	134.756	141.764
ENSMUSG00000024997	Prdx3	1461.56	-0.272351	0.0916849	-2.97051	0.00297305	0.0730167	1628.97	1571.66	1565.81	1690.93	1139.57	1283.4	1278.75	1533.39
ENSMUSG00000022558	Mroh1	669.224	-0.272308	0.0870104	-3.1296	0.00175046	0.049883	704.791	798.443	729.745	726.285	621.889	651.477	580.119	541.044
ENSMUSG00000022623	Shank3	1323.73	-0.27227	0.0950256	-2.86522	0.00416716	0.0908629	1483.77	1712.93	1291.31	1375.15	1272.02	1207.85	1147.81	1099
ENSMUSG00000033735	Spr	486.048	-0.272173	0.0972127	-2.79976	0.005114	0.101792	576.551	464.182	542.235	570.434	479.359	432.837	401.401	421.39
ENSMUSG00000078816	Prkcg	995.777	-0.272027	0.0957497	-2.84102	0.00449693	0.0953097	1076.79	1093.6	1068.04	1166.33	877.368	743.91	912.708	1027.46
ENSMUSG00000097338	Gm2464	101.607	-0.27148	0.136606	-1.98733	0.046886	0.321975	144.138	100.909	90.8557	125.292	92.7791	69.325	94.6158	94.9428
ENSMUSG00000022769	Sdf2l1	173.867	-0.271063	0.138274	-1.96033	0.0499574	0.329939	211.967	203.079	187.511	187.428	88.7452	167.091	182.542	162.573
ENSMUSG00000020988	L2hgdh	330.358	-0.271048	0.118545	-2.28645	0.022228	0.226546	380.481	340.568	345.058	406.434	235.982	256.858	321.12	356.361
ENSMUSG00000028909	Ptpru	720.31	-0.270726	0.0978762	-2.766	0.00567479	0.107881	805.476	792.136	747.143	847.502	638.697	699.471	705.318	526.738
ENSMUSG00000032673	Prorsd1	111.152	-0.270422	0.126209	-2.14266	0.0321406	0.271396	109.163	145.057	120.819	123.254	92.7791	86.2118	97.483	114.452
ENSMUSG00000031347	Cetn2	1481.84	-0.270185	0.104869	-2.5764	0.00998339	0.151872	1614.13	1840.33	1521.35	1597.22	1070.99	1283.4	1370.5	1556.8
ENSMUSG00000048965	Mrgpre	351.725	-0.270086	0.110511	-2.44397	0.0145268	0.18142	414.396	310.295	408.851	430.881	351.619	295.075	290.538	312.141
ENSMUSG00000028165	Cisd2	1447.02	-0.269895	0.115897	-2.32874	0.0198731	0.213047	1651.23	1850.42	1582.24	1367	1068.98	1145.64	1294.04	1616.63
ENSMUSG00000022090	Pdlim2	77.4781	-0.269754	0.131875	-2.04552	0.0408037	0.302694	84.7869	79.4659	100.521	83.5278	61.8527	65.7698	69.7672	74.1334
ENSMUSG00000031972	Acta1	81.1885	-0.269729	0.13468	-2.00274	0.0452053	0.318526	95.3853	75.6818	94.7219	100.845	63.8697	63.1035	86.9701	68.9311
ENSMUSG00000024480	Ap3s1	723.131	-0.269728	0.106288	-2.5377	0.0111585	0.161877	792.758	871.602	792.571	749.713	547.262	590.151	648.931	792.057
ENSMUSG00000000202	Btbd17	218.837	-0.269453	0.103915	-2.59301	0.00951397	0.147754	270.258	234.614	232.939	232.248	196.315	198.198	180.63	205.493
ENSMUSG00000031897	Psmb10	623.351	-0.269225	0.111206	-2.42095	0.0154798	0.186263	654.979	758.079	653.388	703.875	543.228	461.278	512.264	699.716
ENSMUSG00000007892	Rplp1	7230.17	-0.269035	0.128414	-2.09506	0.0361657	0.2882	7707.13	10512.2	7202.73	7091.72	5568.09	5881.96	5279.37	8598.18
ENSMUSG00000028264	Spaca1	7.14589	-0.268721	0.117341	-2.29008	0.0220169	NA	14.8377	5.04545	7.7324	14.2608	5.3785	4.44391	2.86715	2.60117
ENSMUSG00000093674	Rpl41	6544.85	-0.268597	0.133661	-2.00955	0.0444791	0.316254	7233.38	9868.9	5977.14	6502.95	4873.59	5071.39	4877.02	7954.39
ENSMUSG00000002668	Dennd1c	23.8864	-0.268461	0.128839	-2.0837	0.0371874	0.291049	25.4361	50.4545	41.5616	12.2236	12.7739	7.99903	31.5386	9.10411
ENSMUSG00000026107	Nabp1	208.595	-0.268168	0.114034	-2.35165	0.0186904	0.205795	241.643	244.704	236.805	205.764	164.717	183.978	220.77	170.377
ENSMUSG00000089944	Gm8292	713.39	-0.268165	0.134091	-1.99987	0.0455147	0.318736	724.928	1169.28	685.284	645.813	558.019	555.488	594.455	773.849
ENSMUSG00000040350	Trim7	85.8092	-0.267384	0.134231	-1.99197	0.0463745	0.320853	91.1459	109.739	81.1902	107.975	84.0391	80.8791	71.6787	59.827
ENSMUSG00000038722	Bud31	2265.4	-0.267149	0.129157	-2.06841	0.0386014	0.295171	2225.66	3472.53	2188.27	2299.05	1661.28	1835.33	1878.94	2562.16
ENSMUSG00000020186	Csrp2	1903.24	-0.266733	0.0881115	-3.02722	0.00246816	0.0642301	2141.93	2092.6	2250.13	1902.8	1627.67	1534.93	1761.38	1914.46
ENSMUSG00000033862	Cdk10	712.947	-0.26657	0.105038	-2.53785	0.0111537	0.161877	766.262	858.988	787.738	743.601	508.941	645.255	652.754	740.034
ENSMUSG00000050671	Ism2	10.5563	-0.265893	0.127913	-2.07871	0.0376444	NA	16.9574	10.0909	12.5651	18.3354	9.41237	10.6654	3.82286	2.60117
ENSMUSG00000017188	Coa3	1943.69	-0.265724	0.126021	-2.10856	0.0349826	0.283574	1987.19	2892.31	1927.3	1903.82	1389.67	1623.8	1667.72	2157.67
[truncated: 415 more rows]

## Sheet: Upregulated genes in KO
	gene.name	baseMean	log2FoldChange	lfcSE	stat	pvalue	padj	Sample_dcKO_mm_rna_sr_Tuoc_C_1_geneCounts.txt	Sample_dcKO_mm_rna_sr_Tuoc_C_2_geneCounts.txt	Sample_dcKO_mm_rna_sr_Tuoc_C_3_geneCounts.txt	Sample_dcKO_mm_rna_sr_Tuoc_C_4_geneCounts.txt	Sample_dcKO_mm_rna_sr_Tuoc_M_1_geneCounts.txt	Sample_dcKO_mm_rna_sr_Tuoc_M_2_geneCounts.txt	Sample_dcKO_mm_rna_sr_Tuoc_M_3_geneCounts.txt	Sample_dcKO_mm_rna_sr_Tuoc_M_4_geneCounts.txt
[truncated: 1,167 more rows]
