# Supplementary material for: Loss of BAF Complex in Developing Cortex Perturbs Radial Neuronal Migration in a WNT Signaling-Dependent Manner
Source: Front Mol Neurosci. 2021 Jun 16;14:687581. doi: 10.3389/fnmol.2021.687581 (PMC8243374; doi:10.3389/fnmol.2021.687581)
Supplement: Supplementary file 4 [file Table_4.XLSX]

## Sheet: Sheet1
GO biological process complete	Mus musculus - REFLIST (22320)	upload_1 (1082)	upload_1 (expected)	upload_1 (over/under)	upload_1 (fold Enrichment)	upload_1 (P-value)
cellular process (GO:0009987)	13249	816	642.27	+	1.27	6.69e-25
organic substance metabolic process (GO:0071704)	7367	526	357.13	+	1.47	1.45e-22
metabolic process (GO:0008152)	7858	550	380.93	+	1.44	4e-22
regulation of primary metabolic process (GO:0080090)	4897	389	237.39	+	1.64	4.8e-22
regulation of metabolic process (GO:0019222)	5686	432	275.64	+	1.57	1.33e-21
cellular metabolic process (GO:0044237)	6833	494	331.24	+	1.49	1.69e-21
regulation of cellular metabolic process (GO:0031323)	5062	396	245.39	+	1.61	2.54e-21
positive regulation of biological process (GO:0048518)	4910	387	238.02	+	1.63	3.19e-21
primary metabolic process (GO:0044238)	7079	504	343.17	+	1.47	1.2e-20
regulation of macromolecule metabolic process (GO:0060255)	4893	384	237.2	+	1.62	1.27e-20
biological regulation (GO:0065007)	10699	674	518.65	+	1.3	1.25e-17
positive regulation of cellular process (GO:0048522)	4363	343	211.5	+	1.62	1.39e-17
regulation of biological process (GO:0050789)	10256	652	497.18	+	1.31	1.92e-17
regulation of cellular process (GO:0050794)	9809	628	475.51	+	1.32	7.18e-17
negative regulation of biological process (GO:0048519)	4133	327	200.35	+	1.63	7.75e-17
regulation of nucleobase-containing compound metabolic process (GO:0019219)	3289	276	159.44	+	1.73	1.32e-16
macromolecule metabolic process (GO:0043170)	5892	425	285.62	+	1.49	1.43e-16
nitrogen compound metabolic process (GO:0006807)	4189	329	203.07	+	1.62	1.75e-16
regulation of gene expression (GO:0010468)	3476	284	168.51	+	1.69	1.22e-15
organic cyclic compound metabolic process (GO:1901360)	3751	300	181.84	+	1.65	1.52e-15
regulation of cellular macromolecule biosynthetic process (GO:2000112)	3171	265	153.72	+	1.72	1.81e-15
single-organism process (GO:0044699)	12188	734	590.83	+	1.24	3.63e-15
regulation of nitrogen compound metabolic process (GO:0051171)	3507	284	170.01	+	1.67	4.11e-15
regulation of cellular biosynthetic process (GO:0031326)	3448	280	167.15	+	1.68	5.62e-15
regulation of RNA metabolic process (GO:0051252)	2993	252	145.09	+	1.74	7.73e-15
regulation of transcription, DNA-templated (GO:0006355)	2883	245	139.76	+	1.75	9.11e-15
regulation of biosynthetic process (GO:0009889)	3497	282	169.52	+	1.66	1.02e-14
regulation of macromolecule biosynthetic process (GO:0010556)	3269	268	158.47	+	1.69	1.29e-14
negative regulation of cellular process (GO:0048523)	3811	300	184.74	+	1.62	1.45e-14
regulation of nucleic acid-templated transcription (GO:1903506)	2896	245	140.39	+	1.75	1.57e-14
regulation of RNA biosynthetic process (GO:2001141)	2902	245	140.68	+	1.74	2.02e-14
cellular nitrogen compound metabolic process (GO:0034641)	3900	304	189.06	+	1.61	3.06e-14
heterocycle metabolic process (GO:0046483)	3526	282	170.93	+	1.65	3.1e-14
positive regulation of macromolecule metabolic process (GO:0010604)	2537	221	122.99	+	1.8	5.08e-14
single-organism developmental process (GO:0044767)	4666	347	226.19	+	1.53	5.27e-14
multicellular organismal development (GO:0007275)	4036	311	195.65	+	1.59	5.31e-14
cellular aromatic compound metabolic process (GO:0006725)	3559	283	172.53	+	1.64	5.67e-14
cellular macromolecule metabolic process (GO:0044260)	5282	381	256.05	+	1.49	6.52e-14
developmental process (GO:0032502)	4693	348	227.5	+	1.53	7.15e-14
positive regulation of metabolic process (GO:0009893)	3172	259	153.77	+	1.68	1.01e-13
nucleobase-containing compound metabolic process (GO:0006139)	3388	270	164.24	+	1.64	3.44e-13
cellular component organization (GO:0016043)	4121	312	199.77	+	1.56	5.48e-13
RNA metabolic process (GO:0016070)	2572	219	124.68	+	1.76	9.03e-13
biological_process (GO:0008150)	20668	1062	1001.92	+	1.06	1.34e-12
system development (GO:0048731)	3499	274	169.62	+	1.62	1.67e-12
cellular component organization or biogenesis (GO:0071840)	4260	318	206.51	+	1.54	1.7e-12
nucleic acid metabolic process (GO:0090304)	2979	241	144.41	+	1.67	5.91e-12
gene expression (GO:0010467)	2885	235	139.86	+	1.68	7.25e-12
positive regulation of cellular metabolic process (GO:0031325)	2700	223	130.89	+	1.7	1.17e-11
heterocycle biosynthetic process (GO:0018130)	2175	190	105.44	+	1.8	1.47e-11
single-organism cellular process (GO:0044763)	10788	652	522.97	+	1.25	1.73e-11
transcription, DNA-templated (GO:0006351)	1880	170	91.14	+	1.87	3.19e-11
nucleic acid-templated transcription (GO:0097659)	1881	170	91.18	+	1.86	3.34e-11
RNA biosynthetic process (GO:0032774)	1888	170	91.52	+	1.86	4.61e-11
organic cyclic compound biosynthetic process (GO:1901362)	2284	195	110.72	+	1.76	5.19e-11
nucleobase-containing compound biosynthetic process (GO:0034654)	2113	184	102.43	+	1.8	6.08e-11
aromatic compound biosynthetic process (GO:0019438)	2183	188	105.82	+	1.78	8.08e-11
regulation of response to stimulus (GO:0048583)	2991	237	144.99	+	1.63	1.08e-10
anatomical structure development (GO:0048856)	4183	306	202.78	+	1.51	1.21e-10
macromolecule biosynthetic process (GO:0009059)	2615	214	126.77	+	1.69	1.31e-10
organic substance biosynthetic process (GO:1901576)	3371	259	163.41	+	1.58	1.42e-10
cellular macromolecule biosynthetic process (GO:0034645)	2591	212	125.6	+	1.69	1.84e-10
cellular biosynthetic process (GO:0044249)	3270	252	158.52	+	1.59	2.64e-10
biosynthetic process (GO:0009058)	3446	262	167.05	+	1.57	3.12e-10
regulation of multicellular organismal process (GO:0051239)	2428	201	117.7	+	1.71	3.48e-10
cellular nitrogen compound biosynthetic process (GO:0044271)	2508	204	121.58	+	1.68	1.14e-09
positive regulation of gene expression (GO:0010628)	1622	148	78.63	+	1.88	1.31e-09
single-organism metabolic process (GO:0044710)	3453	259	167.39	+	1.55	2.09e-09
positive regulation of nucleobase-containing compound metabolic process (GO:0045935)	1610	146	78.05	+	1.87	3.1e-09
regulation of transcription from RNA polymerase II promoter (GO:0006357)	1679	150	81.39	+	1.84	4.36e-09
regulation of cell communication (GO:0010646)	2620	207	127.01	+	1.63	1.1e-08
positive regulation of macromolecule biosynthetic process (GO:0010557)	1546	140	74.94	+	1.87	1.12e-08
regulation of developmental process (GO:0050793)	2145	178	103.98	+	1.71	1.14e-08
positive regulation of nitrogen compound metabolic process (GO:0051173)	1691	149	81.97	+	1.82	1.47e-08
negative regulation of nucleobase-containing compound metabolic process (GO:0045934)	1225	118	59.38	+	1.99	1.81e-08
regulation of signaling (GO:0023051)	2486	198	120.51	+	1.64	1.9e-08
regulation of protein modification process (GO:0031399)	1489	135	72.18	+	1.87	2.74e-08
negative regulation of metabolic process (GO:0009892)	2285	185	110.77	+	1.67	3.06e-08
negative regulation of cellular metabolic process (GO:0031324)	2058	171	99.77	+	1.71	3.11e-08
positive regulation of RNA metabolic process (GO:0051254)	1416	130	68.64	+	1.89	3.17e-08
negative regulation of macromolecule metabolic process (GO:0010605)	2048	170	99.28	+	1.71	3.95e-08
regulation of localization (GO:0032879)	2246	182	108.88	+	1.67	4.43e-08
regulation of phosphorus metabolic process (GO:0051174)	1500	135	72.72	+	1.86	4.52e-08
negative regulation of RNA metabolic process (GO:0051253)	1113	109	53.95	+	2.02	5.12e-08
positive regulation of cellular biosynthetic process (GO:0031328)	1679	146	81.39	+	1.79	6.54e-08
positive regulation of nucleic acid-templated transcription (GO:1903508)	1371	126	66.46	+	1.9	6.61e-08
positive regulation of transcription, DNA-templated (GO:0045893)	1371	126	66.46	+	1.9	6.61e-08
positive regulation of RNA biosynthetic process (GO:1902680)	1374	126	66.61	+	1.89	7.61e-08
negative regulation of gene expression (GO:0010629)	1318	122	63.89	+	1.91	9.4e-08
regulation of protein metabolic process (GO:0051246)	2305	184	111.74	+	1.65	1.14e-07
negative regulation of RNA biosynthetic process (GO:1902679)	1073	105	52.02	+	2.02	1.35e-07
positive regulation of biosynthetic process (GO:0009891)	1712	147	82.99	+	1.77	1.35e-07
regulation of signal transduction (GO:0009966)	2150	174	104.22	+	1.67	1.59e-07
regulation of phosphate metabolic process (GO:0019220)	1495	132	72.47	+	1.82	2.81e-07
negative regulation of nucleic acid-templated transcription (GO:1903507)	1060	103	51.39	+	2	3.14e-07
negative regulation of macromolecule biosynthetic process (GO:0010558)	1228	114	59.53	+	1.92	4e-07
negative regulation of nitrogen compound metabolic process (GO:0051172)	1320	120	63.99	+	1.88	4.25e-07
cellular developmental process (GO:0048869)	3284	239	159.2	+	1.5	4.73e-07
organ development (GO:0048513)	2532	195	122.74	+	1.59	5.08e-07
anatomical structure morphogenesis (GO:0009653)	2004	163	97.15	+	1.68	5.39e-07
negative regulation of transcription, DNA-templated (GO:0045892)	1044	101	50.61	+	2	6.25e-07
regulation of biological quality (GO:0065008)	2643	201	128.12	+	1.57	6.95e-07
negative regulation of biosynthetic process (GO:0009890)	1303	118	63.17	+	1.87	7.85e-07
regulation of cellular protein metabolic process (GO:0032268)	2137	170	103.59	+	1.64	1.04e-06
negative regulation of cellular biosynthetic process (GO:0031327)	1279	116	62	+	1.87	1.05e-06
regulation of cell death (GO:0010941)	1431	125	69.37	+	1.8	1.91e-06
negative regulation of cellular macromolecule biosynthetic process (GO:2000113)	1171	108	56.77	+	1.9	1.93e-06
regulation of phosphorylation (GO:0042325)	1265	114	61.32	+	1.86	2.22e-06
cellular response to stress (GO:0033554)	1304	116	63.21	+	1.84	3.22e-06
nervous system development (GO:0007399)	1800	147	87.26	+	1.68	4.15e-06
cell differentiation (GO:0030154)	3118	224	151.15	+	1.48	7.21e-06
regulation of protein phosphorylation (GO:0001932)	1171	106	56.77	+	1.87	7.81e-06
regulation of nervous system development (GO:0051960)	781	79	37.86	+	2.09	1.18e-05
regulation of programmed cell death (GO:0043067)	1326	115	64.28	+	1.79	1.59e-05
response to stress (GO:0006950)	2525	188	122.4	+	1.54	1.68e-05
chromosome organization (GO:0051276)	774	78	37.52	+	2.08	1.76e-05
regulation of cell differentiation (GO:0045595)	1520	127	73.68	+	1.72	1.94e-05
regulation of intracellular signal transduction (GO:1902531)	1300	113	63.02	+	1.79	1.97e-05
catabolic process (GO:0009056)	1343	115	65.1	+	1.77	3.2e-05
regulation of molecular function (GO:0065009)	2260	171	109.56	+	1.56	3.46e-05
chromatin modification (GO:0016568)	470	55	22.78	+	2.41	3.57e-05
regulation of apoptotic process (GO:0042981)	1310	112	63.5	+	1.76	5.64e-05
negative regulation of multicellular organismal process (GO:0051241)	977	90	47.36	+	1.9	7e-05
regulation of multicellular organismal development (GO:2000026)	1623	131	78.68	+	1.67	8.13e-05
negative regulation of response to stimulus (GO:0048585)	1199	104	58.12	+	1.79	9.94e-05
neurogenesis (GO:0022008)	1372	115	66.51	+	1.73	0.0001
negative regulation of cell communication (GO:0010648)	1050	94	50.9	+	1.85	0.000123
positive regulation of transcription from RNA polymerase II promoter (GO:0045944)	1005	91	48.72	+	1.87	0.000127
tube development (GO:0035295)	570	61	27.63	+	2.21	0.00013
cellular localization (GO:0051641)	1757	138	85.17	+	1.62	0.00016
single-organism catabolic process (GO:0044712)	661	67	32.04	+	2.09	0.000197
regulation of cell development (GO:0060284)	851	80	41.25	+	1.94	0.000211
organelle organization (GO:0006996)	2494	181	120.9	+	1.5	0.000221
negative regulation of signal transduction (GO:0009968)	914	84	44.31	+	1.9	0.000247
chromatin organization (GO:0006325)	554	59	26.86	+	2.2	0.000262
regulation of neurogenesis (GO:0050767)	683	68	33.11	+	2.05	0.000301
negative regulation of signaling (GO:0023057)	1040	92	50.42	+	1.82	0.000302
negative regulation of cell death (GO:0060548)	877	81	42.51	+	1.91	0.000358
cellular catabolic process (GO:0044248)	1123	97	54.44	+	1.78	0.000384
macromolecular complex subunit organization (GO:0043933)	1737	135	84.2	+	1.6	0.000423
generation of neurons (GO:0048699)	1291	107	62.58	+	1.71	0.000581
organ morphogenesis (GO:0009887)	862	79	41.79	+	1.89	0.000717
cellular response to chemical stimulus (GO:0070887)	1640	128	79.5	+	1.61	0.000778
circulatory system development (GO:0072359)	745	71	36.12	+	1.97	0.000783
cardiovascular system development (GO:0072358)	745	71	36.12	+	1.97	0.000783
stem cell differentiation (GO:0048863)	282	37	13.67	+	2.71	0.000794
cell surface receptor signaling pathway (GO:0007166)	1432	115	69.42	+	1.66	0.00091
homeostatic process (GO:0042592)	1198	100	58.08	+	1.72	0.00115
positive regulation of protein metabolic process (GO:0051247)	1294	106	62.73	+	1.69	0.00117
single-multicellular organism process (GO:0044707)	6085	372	294.98	+	1.26	0.00122
regulation of cellular component organization (GO:0051128)	2095	154	101.56	+	1.52	0.00136
negative regulation of programmed cell death (GO:0043069)	802	74	38.88	+	1.9	0.00143
negative regulation of transcription from RNA polymerase II promoter (GO:0000122)	731	69	35.44	+	1.95	0.00168
negative regulation of developmental process (GO:0051093)	854	77	41.4	+	1.86	0.00196
regulation of transport (GO:0051049)	1676	128	81.25	+	1.58	0.00246
negative regulation of apoptotic process (GO:0043066)	788	72	38.2	+	1.88	0.003
response to oxygen-containing compound (GO:1901700)	927	81	44.94	+	1.8	0.00327
multicellular organismal process (GO:0032501)	6293	379	305.06	+	1.24	0.00435
response to abiotic stimulus (GO:0009628)	752	69	36.45	+	1.89	0.00454
morphogenesis of an epithelium (GO:0002009)	450	48	21.81	+	2.2	0.00471
head development (GO:0060322)	548	55	26.57	+	2.07	0.00472
positive regulation of multicellular organismal process (GO:0051240)	1418	111	68.74	+	1.61	0.00517
regulation of kinase activity (GO:0043549)	651	62	31.56	+	1.96	0.00518
establishment of localization in cell (GO:0051649)	1386	109	67.19	+	1.62	0.00531
positive regulation of developmental process (GO:0051094)	1176	96	57.01	+	1.68	0.00542
negative regulation of cell development (GO:0010721)	294	36	14.25	+	2.53	0.00578
positive regulation of protein modification process (GO:0031401)	957	82	46.39	+	1.77	0.00592
regulation of Wnt signaling pathway (GO:0030111)	221	30	10.71	+	2.8	0.00629
positive regulation of molecular function (GO:0044093)	1327	105	64.33	+	1.63	0.00656
negative regulation of nervous system development (GO:0051961)	258	33	12.51	+	2.64	0.00657
localization (GO:0051179)	4100	262	198.75	+	1.32	0.00724
negative regulation of neurogenesis (GO:0050768)	237	31	11.49	+	2.7	0.00887
organic substance catabolic process (GO:1901575)	1131	92	54.83	+	1.68	0.0108
positive regulation of response to stimulus (GO:0048584)	1675	125	81.2	+	1.54	0.0109
positive regulation of cellular protein metabolic process (GO:0032270)	1196	96	57.98	+	1.66	0.011
stem cell development (GO:0048864)	228	30	11.05	+	2.71	0.0117
response to stimulus (GO:0050896)	7018	413	340.21	+	1.21	0.0119
cellular response to oxygen-containing compound (GO:1901701)	551	54	26.71	+	2.02	0.0119
regulation of neuron differentiation (GO:0045664)	554	54	26.86	+	2.01	0.0139
urogenital system development (GO:0001655)	255	32	12.36	+	2.59	0.0141
regulation of transferase activity (GO:0051338)	718	65	34.81	+	1.87	0.0149
regulation of protein kinase activity (GO:0045859)	599	57	29.04	+	1.96	0.0149
positive regulation of phosphorus metabolic process (GO:0010562)	966	81	46.83	+	1.73	0.0155
positive regulation of phosphate metabolic process (GO:0045937)	966	81	46.83	+	1.73	0.0155
response to endogenous stimulus (GO:0009719)	951	80	46.1	+	1.74	0.016
negative regulation of cell differentiation (GO:0045596)	661	61	32.04	+	1.9	0.0171
gland development (GO:0048732)	362	40	17.55	+	2.28	0.0175
kidney development (GO:0001822)	197	27	9.55	+	2.83	0.0183
protein metabolic process (GO:0019538)	3362	219	162.98	+	1.34	0.0212
enzyme linked receptor protein signaling pathway (GO:0007167)	493	49	23.9	+	2.05	0.0248
heart development (GO:0007507)	438	45	21.23	+	2.12	0.0272
phosphate-containing compound metabolic process (GO:0006796)	1612	119	78.14	+	1.52	0.0328
cellular response to oxidative stress (GO:0034599)	146	22	7.08	+	3.11	0.036
renal system development (GO:0072001)	217	28	10.52	+	2.66	0.0367
tissue morphogenesis (GO:0048729)	589	55	28.55	+	1.93	0.0384
positive regulation of cell death (GO:0010942)	575	54	27.87	+	1.94	0.0399
regulation of cell migration (GO:0030334)	620	57	30.06	+	1.9	0.0407
phosphorus metabolic process (GO:0006793)	1656	121	80.28	+	1.51	0.0434
response to oxygen levels (GO:0070482)	171	24	8.29	+	2.9	0.0442
response to external stimulus (GO:0009605)	1372	104	66.51	+	1.56	0.0467
positive regulation of protein phosphorylation (GO:0001934)	791	68	38.35	+	1.77	0.0471
